# Supplementary material for: A Small Cysteine-Free Protein Acts as a Novel Regulator of Fungal Insect-Pathogenic Lifecycle and Genomic Expression
Source: mSystems. 2021 Mar 23;6(2):e00098-21. doi: 10.1128/mSystems.00098-21 (PMC8546967; doi:10.1128/mSystems.00098-21)
Supplement: TABLE S1 [file msystems.00098-21-st001.xlsx]

## Sheet: Table S1
	Genomic		GO	KEGG				FPKM			FPKM
Gene_id	tag_locus	Transcript_id	term	pathway	KO_entry	EC	Dcfp_1	Dcfp_2	Dcfp_3	WT_1	WT_2	WT_3	log2 R	p-value	q-value	Regulation	Annotation
MSTRG.6918	BBA_08187	MSTRG.6918.2;MSTRG.6918.1;MSTRG.6918.3	NA	NA	NA	NA	0	0	0	17.8725	8.89872	11.6432	-inf	4.14984e-47	5.50506e-45	down
MSTRG.6977	BBA_08249	MSTRG.6977.1	NA	NA	NA	NA	0	0	0	6.55818	5.60212	7.54448	-inf	9.89834e-33	6.47296e-31	down
19892856	BBA_09844	XM_008604941.1	GO:0000329(fungal-type vacuole membrane);GO:0005783(endoplasmic reticulum);GO:0006816(calcium ion transport);GO:0006874(cellular calcium ion homeostasis);GO:0015369(calcium:proton antiporter activity);GO:0015386(potassium:proton antiporter activity);GO:0016021(integral component of membrane);GO:0055085(transmembrane transport)	NA	NA	NA	0	0	0	2.09282	1.30665	2.52205	-inf	1.29917e-24	5.38574e-23	down	vacuolar calcium ion transporter /H(+) exchanger [Beauveria bassiana ARSEF 2860]
19892614	BBA_09602	XM_008604699.1	NA	NA	NA	NA	0	0	0	0.977807	1.23239	0.53585	-inf	3.74757e-21	1.21254e-19	down	hypothetical protein BBA_09602 [Beauveria bassiana ARSEF 2860]
MSTRG.4842	BBA_05680	XM_008600777.1	GO:0003674(molecular_function);GO:0005575(cellular_component);GO:0008150(biological_process)	NA	NA	NA	0	0	0	17.1489	1.70256	3.31838	-inf	3.19866e-14	6.21397e-13	down	hypothetical protein BBA_05680 [Beauveria bassiana ARSEF 2860]
MSTRG.7623	BBA_09080	XM_008604177.1	NA	NA	NA	NA	0.409292	0	0	197.995	62.6212	114.501	-9.84	3.55491e-51	5.32434e-49	down	hypothetical protein BBA_09080 [Beauveria bassiana ARSEF 2860]
MSTRG.6393	BBA_07597	MSTRG.6393.1	NA	NA	NA	NA	0.090935	0.18518	0	32.912	113.161	69.0439	-9.60563	2.17967e-58	4.6001e-56	down
MSTRG.3372	BBA_03935	XM_008599032.1;MSTRG.3372.1	GO:0003674(molecular_function);GO:0005575(cellular_component);GO:0008150(biological_process)	NA	NA	NA	4.56524	2.02564	1.3289	2015.42	1292.22	1239.38	-9.16525	1.27051e-73	5.61808e-71	down	hypothetical protein BBA_03935 [Beauveria bassiana ARSEF 2860]
MSTRG.8004	BBA_09597	XM_008604694.1	GO:0005634(nucleus);GO:0005829(cytosol);GO:0008152(metabolic process);GO:0016491(oxidoreductase activity)	01212(Fatty acid metabolism);00061(Fatty acid biosynthesis);01040(Biosynthesis of unsaturated fatty acids);00780(Biotin metabolism)	K00059	EC:1.1.1.100	0.394782	0.074655	0.250642	115.589	61.8332	56.4215	-8.34317	1.20172e-67	4.29199e-65	down	oxidoreductase, short chain dehydrogenase/reductase family protein [Beauveria bassiana ARSEF 2860]
MSTRG.6121	BBA_07211	XM_008602308.1	NA	NA	NA	NA	42.7645	27.4116	41.6937	9771.07	12031.3	9668.62	-8.13606	7.98473e-169	7.41462e-165	down	hypothetical protein BBA_07211 [Beauveria bassiana ARSEF 2860]
MSTRG.1887	BBA_02140	MSTRG.1887.1;XM_008597237.1	GO:0003674(molecular_function);GO:0005575(cellular_component);GO:0008150(biological_process)	NA	NA	NA	26.8549	17.5726	17.5526	6376.44	3990.57	7059.3	-8.13524	1.0265e-110	4.76603e-107	down	hypothetical protein BBA_02140 [Beauveria bassiana ARSEF 2860]
MSTRG.7323	BBA_08677	XM_008603774.1;MSTRG.7323.1	NA	NA	NA	NA	0.190437	0.479009	0.118485	62.3212	65.8153	44.916	-7.77892	6.3331e-109	1.47023e-105	down	hypothetical protein BBA_08677 [Beauveria bassiana ARSEF 2860]
MSTRG.5287	BBA_06187	XM_008601284.1	GO:0003674(molecular_function);GO:0005575(cellular_component);GO:0008150(biological_process)	NA	NA	NA	0	0.177573	0.62138	82.3507	30.868	49.8283	-7.67296	1.21989e-32	7.9216e-31	down	hypothetical protein BBA_06187 [Beauveria bassiana ARSEF 2860]
MSTRG.8385	new	MSTRG.8385.1	NA	NA	NA	NA	0	0.174258	0	11.504	11.8472	12.1123	-7.66897	1.01897e-48	1.45572e-46	down
MSTRG.3156	BBA_03667	XM_008598764.1	GO:0005737(cytoplasm);GO:0008757(S-adenosylmethionine-dependent methyltransferase activity);GO:0032259(methylation)	00100(Steroid biosynthesis)	K00559	EC:2.1.1.41	0.067789	0	0	4.52255	1.31159	3.73586	-7.14132	9.05986e-22	3.00464e-20	down	methyltransferase domain-containing protein [Beauveria bassiana ARSEF 2860]
MSTRG.1810	BBA_02057	XM_008597154.1	GO:0003674(molecular_function)	04141(Protein processing in endoplasmic reticulum)	K13993	NA	1.83803	1.2624	1.00365	201.902	125.235	231.718	-7.08927	1.26893e-84	1.30925e-81	down	heat shock protein 30 [Beauveria bassiana ARSEF 2860]
MSTRG.7587	BBA_09040	MSTRG.7587.2;XM_008604137.1	GO:0003674(molecular_function);GO:0005575(cellular_component);GO:0008150(biological_process)	NA	NA	NA	1.28865	0.665371	0.938638	149.776	130.308	102.468	-7.04712	2.14425e-100	3.31858e-97	down	hypothetical protein BBA_09040 [Beauveria bassiana ARSEF 2860]
MSTRG.8568	BBA_10310	XM_008605407.1	NA	NA	NA	NA	0.567451	1.13087	0.128034	74.8313	71.7185	92.7842	-7.03392	1.83616e-79	1.31159e-76	down	hypothetical protein BBA_10310 [Beauveria bassiana ARSEF 2860]
MSTRG.8611	BBA_10356	MSTRG.8611.1	NA	NA	NA	NA	0.02193	0.098915	0	5.36695	5.27837	4.74636	-6.99285	2.36487e-41	2.44002e-39	down
MSTRG.6066	BBA_07148	XM_008602245.1	NA	NA	NA	NA	0.363287	0	0.22424	44.616	7.7759	21.9142	-6.98268	9.03797e-21	2.84497e-19	down	hypothetical protein BBA_07148 [Beauveria bassiana ARSEF 2860]
MSTRG.4841	BBA_05679	XM_008600776.1	GO:0008150(biological_process)	NA	NA	NA	15.2075	16.1193	13.6283	3045.73	970.278	1367.53	-6.90392	4.23953e-54	7.29042e-52	down	HHE domain-containing protein [Beauveria bassiana ARSEF 2860]
MSTRG.8388	BBA_10097	MSTRG.8388.1	NA	NA	NA	NA	0.311619	0.627452	0.070373	37.1176	49.446	29.6127	-6.84661	1.00449e-64	2.82659e-62	down
MSTRG.8076	BBA_09687	MSTRG.8076.1	NA	NA	NA	NA	0.116412	0	0.108444	8.02389	8.54338	7.99295	-6.77118	6.41479e-47	8.38982e-45	down
MSTRG.5153	BBA_06050	XM_008601147.1	GO:0003674(molecular_function);GO:0005575(cellular_component);GO:0008150(biological_process)	NA	NA	NA	1.59197	1.09889	2.12496	250.377	111.854	157.535	-6.75394	8.38397e-66	2.59512e-63	down	hypothetical protein BBA_06050 [Beauveria bassiana ARSEF 2860]
MSTRG.3409	BBA_03988	MSTRG.3409.1;XM_008599085.1	NA	NA	NA	NA	0.704008	0.691106	0.675522	108.755	57.4807	56.6511	-6.7501	3.44476e-75	1.77711e-72	down	hypothetical protein BBA_03988 [Beauveria bassiana ARSEF 2860]
MSTRG.6915	BBA_08185	XM_008603282.1	GO:0003674(molecular_function);GO:0005575(cellular_component);GO:0008150(biological_process)	NA	NA	NA	2.795	9.21999	8.53861	1068.31	417.251	717.753	-6.74414	4.22725e-43	4.56445e-41	down	hypothetical protein BBA_08185 [Beauveria bassiana ARSEF 2860]
MSTRG.4721	BBA_05538	MSTRG.4721.1	NA	NA	NA	NA	0	0.220661	0	15.717	1.3393	6.24069	-6.72217	5.87898e-11	8.1481e-10	down
MSTRG.6914	BBA_08185	MSTRG.6914.1	NA	NA	NA	NA	0.392943	0.420195	0.773864	59.8595	34.9478	58.5562	-6.59451	1.76544e-59	3.99851e-57	down
MSTRG.8070	BBA_09687	XM_008604784.1	NA	NA	NA	NA	0.997546	1.3305	0.595597	77.2588	124.617	80.3364	-6.59287	8.80247e-107	1.63479e-103	down	hypothetical protein BBA_09687 [Beauveria bassiana ARSEF 2860]
MSTRG.8456	BBA_10177	MSTRG.8456.2;XM_008605274.1	GO:0004609(phosphatidylserine decarboxylase activity);GO:0005575(cellular_component);GO:0008654(phospholipid biosynthetic process)	00564(Glycerophospholipid metabolism)	K01613	EC:4.1.1.65	0	0.0389863	0.164485	7.35219	5.72025	5.89745	-6.54274	1.59071e-39	1.49205e-37	down	phosphatidylserine decarboxylase [Beauveria bassiana ARSEF 2860]
MSTRG.7808	BBA_09333	MSTRG.7808.1	NA	NA	NA	NA	0.011748	0.297031	0.099802	9.0608	17.0658	11.5221	-6.52584	3.20637e-41	3.23634e-39	down
MSTRG.7799	new	MSTRG.7799.1	NA	NA	NA	NA	0.595148	0.199902	0.17825	27.8649	35.7009	25.1745	-6.51056	2.61113e-55	4.5749e-53	down
MSTRG.4401	BBA_05166	XM_008600263.1	NA	NA	NA	NA	2.67626	0.608821	0.759411	150.447	121.233	89.0435	-6.47879	7.81023e-48	1.08247e-45	down
MSTRG.6023	BBA_07090	XM_008602187.1	NA	NA	NA	NA	0.862273	0.132528	0.462737	49.7699	42.3262	36.5624	-6.46387	1.43121e-57	2.82771e-55	down	hypothetical protein BBA_07090 [Beauveria bassiana ARSEF 2860]
MSTRG.7219	BBA_08548	MSTRG.7219.2;MSTRG.7219.1	NA	NA	NA	NA	7.60552	10.7144	6.3772	1379.3	24.7404	734.327	-6.43602	3.83669e-12	6.01816e-11	down
19892847	BBA_09835	XM_008604932.1	NA	NA	NA	NA	0	0.039321	0	0.970152	1.04338	1.11325	-6.31323	9.03363e-29	4.73934e-27	down	hypothetical protein BBA_09835 [Beauveria bassiana ARSEF 2860]
MSTRG.3263	BBA_03795	XM_008598892.1	NA	NA	NA	NA	5.84013	1.6022	0.897046	332.505	77.7572	243.583	-6.29287	1.42579e-20	4.35523e-19	down	hypothetical protein BBA_03795 [Beauveria bassiana ARSEF 2860]
MSTRG.2951	BBA_03412	MSTRG.2951.1	NA	NA	NA	NA	0	0.158282	0	6.18651	2.38378	3.82215	-6.29082	3.34546e-20	9.86219e-19	down
19887718	BBA_04706	XM_008599803.1	GO:0001765(membrane raft assembly);GO:0005886(plasma membrane);GO:0006855(drug transmembrane transport);GO:0010509(polyamine homeostasis);GO:0015203(polyamine transmembrane transporter activity);GO:0015238(drug transmembrane transporter activity);GO:0016021(integral component of membrane);GO:0030476(ascospore wall assembly);GO:0042710(biofilm formation);GO:0055088(lipid homeostasis)	00030(Pentose phosphate pathway)	K01619	EC:4.1.2.4	0.12645	0.042473	0	4.55526	3.15756	5.16136	-6.25197	1.41338e-32	9.11436e-31	down	MFS multidrug resistance transporter [Beauveria bassiana ARSEF 2860]
MSTRG.7971	BBA_09552	XM_008604649.1	NA	NA	NA	NA	0	0.129181	0	2.42711	2.67167	4.2886	-6.18326	9.09413e-27	4.13961e-25	down	hypothetical protein BBA_09552 [Beauveria bassiana ARSEF 2860]
19885109	BBA_02097	XM_008597194.1	GO:0003674(molecular_function);GO:0005575(cellular_component);GO:0008150(biological_process)	NA	NA	NA	0	0.106104	0	3.63658	1.62845	1.89198	-6.07581	4.34534e-21	1.38663e-19	down	gll2891-like protein [Beauveria bassiana ARSEF 2860]
MSTRG.8159	BBA_09776	XM_008604873.1	NA	NA	NA	NA	1.72532	2.08943	0.599944	83.2467	119.567	93.5792	-6.06905	2.6798e-79	1.77747e-76	down	hypothetical protein BBA_09776 [Beauveria bassiana ARSEF 2860]
19892610	BBA_09598	XM_008604695.1	GO:0005634(nucleus);GO:0005829(cytosol);GO:0008152(metabolic process);GO:0016491(oxidoreductase activity)	01212(Fatty acid metabolism);00061(Fatty acid biosynthesis);01040(Biosynthesis of unsaturated fatty acids);00780(Biotin metabolism)	K00059	EC:1.1.1.100	0	0.108038	0	3.43718	1.68558	1.93954	-6.03053	1.16154e-21	3.83847e-20	down	oxidoreductase, short-chain dehydrogenase/reductase family [Beauveria bassiana ARSEF 2860]
MSTRG.8586	new	MSTRG.8586.1	NA	NA	NA	NA	0	0.286032	0	6.40517	6.6966	5.26957	-6.00514	9.05418e-28	4.42511e-26	down
MSTRG.8528	new	MSTRG.8528.1	NA	NA	NA	NA	0.2401	0	0	5.91509	3.60715	5.87966	-6.00333	1.59128e-24	6.50951e-23	down
19892905	BBA_09893	XM_008604990.1	NA	NA	NA	NA	0.111548	0.015146	0.014928	2.52389	3.35037	3.01976	-5.97272	1.29209e-27	6.28185e-26	down	hypothetical protein BBA_09893 [Beauveria bassiana ARSEF 2860]
MSTRG.8162	new	MSTRG.8162.1	NA	NA	NA	NA	0	0.450052	0.239229	11.2518	13.0179	17.7102	-5.92846	1.01961e-37	8.76678e-36	down
MSTRG.6456	BBA_07667	MSTRG.6456.1	NA	NA	NA	NA	0.188078	0.245028	0.133639	10.3319	9.43896	14.6807	-5.92573	1.7508e-84	1.62579e-81	down
MSTRG.8390	BBA_10097	MSTRG.8390.1	NA	NA	NA	NA	0.817416	0.641516	0.281976	31.0655	42.2804	31.8214	-5.9167	9.379e-86	1.08867e-82	down
MSTRG.8013	BBA_09609	XM_008604706.1	NA	NA	NA	NA	1.1511	0.841461	0.758393	44.2739	56.9857	63.2987	-5.90252	5.36916e-109	1.47023e-105	down	hypothetical protein BBA_09609 [Beauveria bassiana ARSEF 2860]
MSTRG.3967	BBA_04618	XM_008599715.1	GO:0005575(cellular_component);GO:0016614(oxidoreductase activity, acting on CH-OH group of donors);GO:0050660(flavin adenine dinucleotide binding);GO:0055114(oxidation-reduction process)	00260(Glycine, serine and threonine metabolism)	K00108	EC:1.1.99.1	0.133628	0.142224	0.135576	13.2537	3.43224	7.81571	-5.8961	2.0499e-31	1.21244e-29	down	glucose-methanol-choline (gmc) oxidoreductase [Beauveria bassiana ARSEF 2860]
MSTRG.8165	BBA_09780	XM_008604877.1	NA	NA	NA	NA	0.437887	0.176043	0.105187	10.5223	18.8019	12.9825	-5.87851	6.71008e-39	6.0495e-37	down	hypothetical protein BBA_09780 [Beauveria bassiana ARSEF 2860]
MSTRG.6913	BBA_08184	XM_008603281.1	GO:0004364(glutathione transferase activity);GO:0005737(cytoplasm);GO:0006749(glutathione metabolic process)	00480(Glutathione metabolism)	K00799	EC:2.5.1.18	10.4239	79.7276	76.7385	4120.75	1938.22	3722.71	-5.87311	1.24059e-22	4.44791e-21	down	glutathione-s-transferase [Beauveria bassiana ARSEF 2860]
MSTRG.8565	new	MSTRG.8565.1	NA	NA	NA	NA	0.399896	0.201624	0.108642	14.0168	14.2113	13.1416	-5.86428	1.95938e-66	6.73881e-64	down
19886732	BBA_03720	XM_008598817.1	GO:0003674(molecular_function);GO:0005575(cellular_component);GO:0008150(biological_process)	NA	NA	NA	0	0.100445	0	2.69249	2.86968	0.267765	-5.859	6.88063e-10	8.45152e-09	down	hypothetical protein BBA_03720 [Beauveria bassiana ARSEF 2860]
MSTRG.8444	new	MSTRG.8444.1	NA	NA	NA	NA	0	0.037913	0.178003	2.65198	3.43646	6.41798	-5.85605	6.03277e-19	1.67725e-17	down
MSTRG.8396	BBA_10099	MSTRG.8396.1;MSTRG.8396.2;XM_008605196.1	NA	NA	NA	NA	1.31888	1.15012	0.560113	64.4329	58.6246	50.1453	-5.83742	3.99802e-79	2.47504e-76	down	hypothetical protein BBA_10099 [Beauveria bassiana ARSEF 2860]
MSTRG.8012	new	MSTRG.8012.1	NA	NA	NA	NA	0.329261	0.110725	0.7608	17.3286	21.1343	28.9676	-5.81135	8.78512e-43	9.2703e-41	down
MSTRG.8211	BBA_09891	MSTRG.8211.1	NA	NA	NA	NA	0.175291	0.353267	0.105001	8.61099	11.8745	14.9286	-5.8047	5.37013e-41	5.305e-39	down
MSTRG.2560	BBA_02942	XM_008598039.1	NA	NA	NA	NA	0	0.052121	0.092952	4.80263	1.3157	1.92648	-5.79321	1.27874e-17	3.28021e-16	down	LysM domain containing protein [Beauveria bassiana ARSEF 2860]
MSTRG.6455	new	MSTRG.6455.1	NA	NA	NA	NA	0.357969	0.358605	0.453625	20.5304	19.6235	24.3411	-5.78436	1.25948e-80	1.06323e-77	down
MSTRG.8500	new	MSTRG.8500.1	NA	NA	NA	NA	0.128411	0.126641	0.397281	10.3636	8.28935	15.9367	-5.72859	6.7206e-34	4.80057e-32	down
MSTRG.6917	BBA_08187	XM_008603284.1;MSTRG.6917.2	GO:0034605(cellular response to heat);GO:0045461(sterigmatocystin biosynthetic process);GO:0097308(cellular response to farnesol)	NA	NA	NA	24.0211	24.7625	25.2815	1843.98	834.205	1142.31	-5.68882	7.74467e-64	2.05477e-61	down	cell surface protein, putative [Beauveria bassiana ARSEF 2860]
MSTRG.8066	new	MSTRG.8066.1	NA	NA	NA	NA	2.64024	1.99887	0.900186	86.7393	96.4187	99.3265	-5.67232	1.78686e-58	3.85879e-56	down
MSTRG.3717	BBA_04328	XM_008599425.1	GO:0003674(molecular_function);GO:0016021(integral component of membrane);GO:0055085(transmembrane transport)	NA	NA	NA	0.309645	0.40265	0.461877	27.4647	9.1298	21.8722	-5.6379	9.74654e-41	9.52699e-39	down	aminotriazole resistance protein [Beauveria bassiana ARSEF 2860]
MSTRG.8397	BBA_10100	XM_008605197.1	NA	NA	NA	NA	0.453181	0.159067	0.031972	7.84215	9.61925	13.8761	-5.60419	4.59645e-26	2.01333e-24	down	hypothetical protein BBA_10100 [Beauveria bassiana ARSEF 2860]
MSTRG.8526	new	MSTRG.8526.1	NA	NA	NA	NA	0.266041	0.134277	0.236928	8.3717	12.5212	9.70837	-5.5856	9.95745e-43	1.03893e-40	down
MSTRG.3495	BBA_04090	XM_008599187.1	GO:0005575(cellular_component);GO:0008152(metabolic process);GO:0016491(oxidoreductase activity)	00561(Glycerolipid metabolism);00564(Glycerophospholipid metabolism)	K18693	EC:3.1.3.81;EC:3.1.3.4	9.06603	12.8485	11.8085	758.021	367.198	486.767	-5.57896	6.5089e-62	1.63356e-59	down	short-chain dehydrogenase [Beauveria bassiana ARSEF 2860]
MSTRG.6209	BBA_07323	XM_008602420.1	GO:0004616(phosphogluconate dehydrogenase (decarboxylating) activity);GO:0005575(cellular_component);GO:0006098(pentose-phosphate shunt);GO:0016616(oxidoreductase activity, acting on the CH-OH group of donors, NAD or NADP as acceptor);GO:0050661(NADP binding);GO:0050662(coenzyme binding);GO:0055114(oxidation-reduction process)	01200(Carbon metabolism);00030(Pentose phosphate pathway);00480(Glutathione metabolism)	K00033	EC:1.1.1.44;EC:1.1.1.343	0.216074	0.238533	0.309882	14.1407	10.8181	11.4693	-5.57442	5.01517e-73	2.11686e-70	down	6-phosphogluconate dehydrogenase [Beauveria bassiana ARSEF 2860]
MSTRG.5647	BBA_06637	MSTRG.5647.1;XM_008601734.1	GO:0003674(molecular_function);GO:0005575(cellular_component);GO:0008150(biological_process)	NA	NA	NA	1.94775	3.90518	7.08769	201.746	183.631	201.766	-5.50373	8.98815e-47	1.15922e-44	down	hypothetical protein BBA_06637 [Beauveria bassiana ARSEF 2860]
MSTRG.8003	BBA_09596	XM_008604693.1	GO:0005886(plasma membrane);GO:0006099(tricarboxylic acid cycle);GO:0008177(succinate dehydrogenase (ubiquinone) activity);GO:0031966(mitochondrial membrane);GO:0035690(cellular response to drug);GO:0045281(succinate dehydrogenase complex)	01200(Carbon metabolism);00020(Citrate cycle (TCA cycle));00190(Oxidative phosphorylation)	K00236	NA	0.43682	0.080034	0.482489	22.1382	11.0259	12.1536	-5.50295	1.58205e-27	7.61186e-26	down	succinate dehydrogenase cytochrome b subunit [Beauveria bassiana ARSEF 2860]
MSTRG.6536	BBA_07756	MSTRG.6536.1;MSTRG.6536.2;XM_008602853.1	GO:0005576(extracellular region);GO:0005634(nucleus);GO:0005829(cytosol);GO:0006508(proteolysis);GO:0008236(serine-type peptidase activity)	03040(Spliceosome)	K12854	EC:3.6.4.13	6.25694	7.87928	4.15193	328.06	220.491	279.42	-5.5006	2.5732e-71	9.95613e-69	down	prolyl oligopeptidase [Beauveria bassiana ARSEF 2860]
MSTRG.5646	BBA_06636	XM_008601733.1	GO:0003674(molecular_function);GO:0005575(cellular_component);GO:0008150(biological_process)	NA	NA	NA	0.694019	0.956363	1.72764	57.7089	39.7262	53.8879	-5.48531	8.42279e-58	1.70031e-55	down	hypothetical protein BBA_06636 [Beauveria bassiana ARSEF 2860]
MSTRG.8384	new	MSTRG.8384.1	NA	NA	NA	NA	0.171622	0.117951	0.054222	5.45948	3.61254	6.0532	-5.45926	4.76507e-35	3.62692e-33	down
19893090	BBA_10078	XM_008605175.1	NA	NA	NA	NA	0.206624	0	0.123616	5.20383	4.66954	4.39829	-5.4335	2.97776e-27	1.39654e-25	down	hypothetical protein BBA_10078 [Beauveria bassiana ARSEF 2860]
MSTRG.1850	BBA_02095	XM_008597192.1	NA	NA	NA	NA	79.6367	136.238	250.947	9281.04	4238.34	5762.89	-5.36826	2.98144e-36	2.40745e-34	down	hypothetical protein BBA_02095 [Beauveria bassiana ARSEF 2860]
MSTRG.8158	BBA_09775	MSTRG.8158.1;MSTRG.8158.2	NA	NA	NA	NA	1.30846	1.24938	0.580401	39.6006	43.9395	41.2358	-5.31324	3.79554e-66	1.25876e-63	down
MSTRG.2386	BBA_02726	XM_008597823.1	NA	NA	NA	NA	8.67988	21.7089	15.3869	763.714	498.85	535.378	-5.29562	2.1556e-51	3.33615e-49	down	hypothetical protein BBA_02726 [Beauveria bassiana ARSEF 2860]
MSTRG.2262	BBA_02569	XM_008597666.1	NA	NA	NA	NA	9.17193	17.1041	11.9297	706.352	339.107	438.949	-5.27995	1.47642e-49	2.1762e-47	down	hypothetical protein BBA_02569 [Beauveria bassiana ARSEF 2860]
MSTRG.4844	BBA_05678	XM_008600775.1	GO:0000790(nuclear chromatin);GO:0000909(sporocarp development involved in sexual reproduction);GO:0000981(RNA polymerase II transcription factor activity, sequence-specific DNA binding);GO:0003700(transcription factor activity, sequence-specific DNA binding);GO:0005634(nucleus);GO:0006338(chromatin remodeling);GO:0006351(transcription, DNA-templated);GO:0006357(regulation of transcription from R…	NA	NA	NA	3.09601	4.94382	3.8932	192.416	148.797	118.348	-5.26722	2.55092e-72	1.02991e-69	down	nitrogen assimilation transcription factor nirA [Beauveria bassiana ARSEF 2860]
MSTRG.8213	new	MSTRG.8213.1	NA	NA	NA	NA	0.257836	0.270288	0.087811	6.68956	5.91845	9.79813	-5.18497	1.14079e-33	8.08653e-32	down
MSTRG.7337	BBA_08688	XM_008603785.1	GO:0003674(molecular_function);GO:0005575(cellular_component);GO:0008150(biological_process)	04141(Protein processing in endoplasmic reticulum)	K13993	NA	8.48323	14.4856	13.3378	498.753	395.588	415.658	-5.17319	2.68705e-76	1.46776e-73	down	heat shock protein 30 [Beauveria bassiana ARSEF 2860]
MSTRG.2409	BBA_02766	XM_008597863.1	GO:0003674(molecular_function);GO:0005575(cellular_component);GO:0008150(biological_process)	00860(Porphyrin and chlorophyll metabolism)	K01719	EC:4.2.1.75	0.190402	0.139563	0.057027	5.66113	4.24541	4.03975	-5.17143	7.73224e-33	5.12868e-31	down	BTB domain transcription factor [Beauveria bassiana ARSEF 2860]
MSTRG.2301	BBA_02627	XM_008597724.1	GO:0003674(molecular_function);GO:0005575(cellular_component);GO:0008150(biological_process)	NA	NA	NA	0.459485	0.789797	3.83977	70.2338	60.1613	52.5939	-5.16822	4.82413e-21	1.53414e-19	down	hypothetical protein BBA_02627 [Beauveria bassiana ARSEF 2860]
MSTRG.8579	BBA_10322	XM_008605419.1	NA	NA	NA	NA	0.431441	0.312653	0.198183	10.2566	9.91658	13.5607	-5.1619	2.33604e-55	4.17163e-53	down	hypothetical protein BBA_10322 [Beauveria bassiana ARSEF 2860]
MSTRG.7611	new	MSTRG.7611.1	NA	NA	NA	NA	0.121801	0.145366	0.109052	3.21818	6.14367	4.01813	-5.15236	2.10704e-27	9.98265e-26	down
MSTRG.3276	BBA_03817	XM_008598914.1	NA	NA	NA	NA	0.737463	0.885409	0.689384	25.3949	25.751	27.4697	-5.08744	4.20089e-48	5.91052e-46	down	hypothetical protein BBA_03817 [Beauveria bassiana ARSEF 2860]
MSTRG.8499	BBA_10221	MSTRG.8499.1;XM_008605318.1	NA	NA	NA	NA	0.69948	0.392637	0.213146	15.275	15.3973	12.116	-5.0348	9.72694e-36	7.78658e-34	down	hypothetical protein BBA_10221 [Beauveria bassiana ARSEF 2860]
MSTRG.8398	BBA_10100	MSTRG.8398.1	NA	NA	NA	NA	0.153587	0.236764	0.203882	5.21344	6.24194	8.0167	-5.03423	2.29942e-51	3.5004e-49	down
19887279	BBA_04267	XM_008599364.1	GO:0003674(molecular_function);GO:0005575(cellular_component);GO:0008150(biological_process)	NA	NA	NA	0.182702	0.122734	0	4.18288	1.81548	3.1188	-4.89964	9.66975e-17	2.32625e-15	down	GABA permease [Beauveria bassiana ARSEF 2860]
MSTRG.2954	BBA_03419	XM_008598516.1	NA	NA	NA	NA	129.344	216.653	240.776	6293.32	5017	5504.72	-4.84081	7.89346e-71	2.93195e-68	down	hypothetical protein BBA_03419 [Beauveria bassiana ARSEF 2860]
MSTRG.5937	BBA_06991	XM_008602088.1	GO:0005575(cellular_component);GO:0008150(biological_process);GO:0043581(mycelium development)	00010(Glycolysis / Gluconeogenesis);00040(Pentose and glucuronate interconversions);00561(Glycerolipid metabolism)	K00002	EC:1.1.1.2	1.71945	3.37667	3.25361	118.58	46.6253	72.6044	-4.83193	2.93174e-36	2.38808e-34	down	alcohol dehydrogenase GroES-like domain-containing protein [Beauveria bassiana ARSEF 2860]
MSTRG.8308	new	MSTRG.8308.1	NA	NA	NA	NA	1.24198	1.36102	0.774232	24.4844	36.2098	32.7862	-4.79075	1.88078e-80	1.45541e-77	down
MSTRG.4127	BBA_04832	XM_008599929.1	GO:0005506(iron ion binding);GO:0005575(cellular_component);GO:0009055(electron carrier activity);GO:0016705(oxidoreductase activity, acting on paired donors, with incorporation or reduction of molecular oxygen);GO:0020037(heme binding);GO:0055114(oxidation-reduction process)	00254(Aflatoxin biosynthesis)	K17645	EC:1.14.13.174	1.66448	2.73872	3.86666	89.1211	38.1605	95.0724	-4.74885	2.03325e-34	1.47506e-32	down	Cytochrome P450 CYP684B2 [Beauveria bassiana ARSEF 2860]
MSTRG.8566	BBA_10307	XM_008605404.1	NA	NA	NA	NA	0.102489	0	0.247121	3.14221	3.22614	2.97448	-4.74004	1.13806e-23	4.42176e-22	down	hypothetical protein BBA_10307 [Beauveria bassiana ARSEF 2860]
MSTRG.8164	new	MSTRG.8164.1	NA	NA	NA	NA	0.469095	0	0	3.83234	5.60631	2.88408	-4.7153	5.52557e-15	1.15046e-13	down
MSTRG.5682	BBA_06685	XM_008601782.1	GO:0003674(molecular_function);GO:0005575(cellular_component);GO:0008150(biological_process)	NA	NA	NA	4.73854	6.45542	5.39045	186.812	107.02	139.242	-4.70671	2.95291e-60	7.03095e-58	down	hypothetical protein BBA_06685 [Beauveria bassiana ARSEF 2860]
MSTRG.5501	new	MSTRG.5501.1	NA	NA	NA	NA	0.684802	0	0.663182	16.0507	8.27981	10.5891	-4.69516	3.2787e-18	8.67407e-17	down
MSTRG.4904	BBA_05755	XM_008600852.1	GO:0003674(molecular_function);GO:0005622(intracellular);GO:0008150(biological_process)	NA	NA	NA	3.93486	2.88491	4.81191	124.538	87.4288	87.7055	-4.68726	3.70391e-65	1.1095e-62	down	hypothetical protein BBA_05755 [Beauveria bassiana ARSEF 2860]
MSTRG.5295	BBA_06207	XM_008601304.1	NA	NA	NA	NA	8.58347	10.1447	5.91689	289.357	71.0885	267.682	-4.67169	2.92046e-24	1.174e-22	down	hypothetical protein BBA_06207 [Beauveria bassiana ARSEF 2860]
19893084	BBA_10072	XM_008605169.1	GO:0001402(signal transduction involved in filamentous growth);GO:0005034(osmosensor activity);GO:0005576(extracellular region);GO:0005886(plasma membrane);GO:0006972(hyperosmotic response);GO:0007232(osmosensory signaling pathway via Sho1 osmosensor);GO:0009986(cell surface);GO:0030010(establishment of cell polarity);GO:0030427(site of polarized growth);GO:0031505(fungal-type cell wall organizat…	NA	NA	NA	0.073868	0.129996	0.132744	3.05573	2.07363	3.38654	-4.66102	2.93218e-31	1.72331e-29	down	basic proline-rich protein [Beauveria bassiana ARSEF 2860]
19893321	BBA_10309	XM_008605406.1	GO:0003723(RNA binding);GO:0003964(RNA-directed DNA polymerase activity);GO:0005575(cellular_component);GO:0006278(RNA-dependent DNA biosynthetic process)	NA	NA	NA	0.275155	0.124405	0.081392	3.87699	4.07954	4.18375	-4.65777	1.83398e-31	1.09873e-29	down	reverse transcriptase [Beauveria bassiana ARSEF 2860]
MSTRG.2941	BBA_03398	XM_008598495.1	GO:0003824(catalytic activity);GO:0005575(cellular_component);GO:0016831(carboxy-lyase activity);GO:0019752(carboxylic acid metabolic process);GO:0030170(pyridoxal phosphate binding)	NA	NA	NA	0.215539	0.26783	0.196322	7.86479	4.46538	4.73886	-4.65036	1.87525e-43	2.07304e-41	down	pyridoxal-dependent decarboxylase domain protein [Beauveria bassiana ARSEF 2860]
MSTRG.3275	BBA_03816	XM_008598913.1	GO:0006812(cation transport);GO:0015267(channel activity);GO:0046930(pore complex);GO:0046931(pore complex assembly);GO:0052331(hemolysis in other organism involved in symbiotic interaction)	NA	NA	NA	0.340803	0.139179	0	0.520888	6.40476	4.60902	-4.58685	1.83755e-08	1.86894e-07	down	lectin-like protein [Beauveria bassiana ARSEF 2860]
MSTRG.586	BBA_00673	XM_008595770.1	GO:0003674(molecular_function);GO:0005575(cellular_component);GO:0008150(biological_process)	NA	NA	NA	0	0.037217	0.033186	0.642804	0.580269	0.398712	-4.5258	1.2118e-16	2.87795e-15	down	Beta-lactamase-type transpeptidase [Beauveria bassiana ARSEF 2860]
MSTRG.8304	BBA_09999	MSTRG.8304.1	NA	NA	NA	NA	1.28896	1.02858	0.865129	22.1174	26.8973	23.8187	-4.51629	5.56011e-86	7.37588e-83	down
19891688	BBA_08676	XM_008603773.1	NA	NA	NA	NA	0	0.240367	0.156593	3.80992	2.09566	3.04303	-4.4946	8.92994e-17	2.15947e-15	down	hypothetical protein BBA_08676 [Beauveria bassiana ARSEF 2860]
MSTRG.6916	BBA_08186	XM_008603283.1	GO:0003674(molecular_function);GO:0005575(cellular_component);GO:0043581(mycelium development)	NA	NA	NA	92.6255	116.711	77.704	3010.59	1466.4	1939.32	-4.48242	5.19591e-46	6.60948e-44	down	integral membrane protein [Beauveria bassiana ARSEF 2860]
MSTRG.8615	BBA_10359	MSTRG.8615.1	NA	NA	NA	NA	0.500107	0.497059	0.356708	8.59638	8.22491	13.2696	-4.47416	5.58918e-44	6.48703e-42	down
MSTRG.4561	BBA_05359	XM_008600456.1	GO:0003674(molecular_function);GO:0005575(cellular_component);GO:0008150(biological_process)	NA	NA	NA	1.18835	1.81232	0.914205	52.1651	12.7303	21.9596	-4.47157	2.21943e-17	5.60044e-16	down	hypothetical protein BBA_05359 [Beauveria bassiana ARSEF 2860]
MSTRG.8394	new	MSTRG.8394.1	NA	NA	NA	NA	0.567046	0.45938	0.472803	9.07225	12.289	11.584	-4.45778	7.21953e-75	3.52845e-72	down
MSTRG.7965	BBA_09547	MSTRG.7965.1	NA	NA	NA	NA	2.12745	3.98906	2.34064	68.564	57.6354	58.5356	-4.44914	5.14636e-60	1.19473e-57	down
MSTRG.8393	new	MSTRG.8393.1	NA	NA	NA	NA	0.42419	0.549437	0.114424	8.37463	8.26539	6.90537	-4.43563	3.54077e-22	1.21327e-20	down
MSTRG.5286	BBA_06186	XM_008601283.1	GO:0005575(cellular_component)	01200(Carbon metabolism);00630(Glyoxylate and dicarboxylate metabolism);00380(Tryptophan metabolism);04011(MAPK signaling pathway - yeast);04146(Peroxisome)	K03781	EC:1.11.1.6	8.69129	12.3518	10.6842	315.881	147.068	214.345	-4.41599	4.90742e-44	5.76839e-42	down	Catalase-like domain, heme-dependent [Beauveria bassiana ARSEF 2860]
MSTRG.7349	BBA_08729	XM_008603826.1	GO:0004609(phosphatidylserine decarboxylase activity);GO:0005575(cellular_component);GO:0008654(phospholipid biosynthetic process)	00564(Glycerophospholipid metabolism)	K01613	EC:4.1.1.65	5.74265	8.84842	9.04079	186.881	146.334	167.426	-4.40497	3.69904e-64	1.01027e-61	down	phosphatidylserine decarboxylase family protein [Beauveria bassiana ARSEF 2860]
MSTRG.6311	BBA_07497	XM_008602594.1	NA	NA	NA	NA	20.4012	28.1562	23.0005	598.783	438.628	477.817	-4.40428	9.10177e-65	2.64122e-62	down	hypothetical protein BBA_07497 [Beauveria bassiana ARSEF 2860]
MSTRG.8418	new	MSTRG.8418.1	NA	NA	NA	NA	0.653465	0.507872	0.517907	8.59308	16.1194	10.8198	-4.40324	3.42649e-38	3.03032e-36	down
MSTRG.6902	BBA_08173	XM_008603270.1	NA	NA	NA	NA	0.500808	2.00123	1.32073	22.1608	25.8674	29.3113	-4.33852	1.31867e-35	1.03773e-33	down	hypothetical protein BBA_08173 [Beauveria bassiana ARSEF 2860]
19892923	BBA_09911	XM_008605008.1	NA	NA	NA	NA	0.067543	0	0	0.636048	0.223511	0.500544	-4.33177	2.36085e-10	3.04484e-09	down	hypothetical protein BBA_09911 [Beauveria bassiana ARSEF 2860]
MSTRG.7269	BBA_08602	XM_008603699.1	GO:0004553(hydrolase activity, hydrolyzing O-glycosyl compounds);GO:0004568(chitinase activity);GO:0005576(extracellular region);GO:0005975(carbohydrate metabolic process);GO:0006032(chitin catabolic process);GO:0008061(chitin binding);GO:0008152(metabolic process);GO:0016787(hydrolase activity);GO:0016798(hydrolase activity, acting on glycosyl bonds)	NA	NA	NA	10.9774	28.2023	53.0924	1153.46	180.201	480.382	-4.29717	1.43055e-12	2.40219e-11	down	LysM domain-containing protein [Beauveria bassiana ARSEF 2860]
19893373	BBA_10362	XM_008605458.1	GO:0005575(cellular_component)	NA	NA	NA	0.13558	0.191429	0.194017	3.49891	2.73652	4.00378	-4.29661	8.28611e-29	4.37186e-27	down	PDZ domain-containing protein [Beauveria bassiana ARSEF 2860]
MSTRG.3493	BBA_04088	XM_008599185.1	GO:0003674(molecular_function);GO:0005575(cellular_component);GO:0008150(biological_process)	NA	NA	NA	19.5803	30.2895	26.6425	649.688	408.321	433.604	-4.28504	1.54665e-51	2.47623e-49	down	hypothetical protein BBA_04088 [Beauveria bassiana ARSEF 2860]
MSTRG.2395	BBA_02734	MSTRG.2395.1	NA	NA	NA	NA	0.159389	0.28774	0.352084	8.73152	1.21472	5.55879	-4.27801	5.23479e-10	6.51612e-09	down
MSTRG.2307	BBA_02631	XM_008597728.1	NA	NA	NA	NA	35.2713	31.977	31.7887	848.73	393.876	671.29	-4.2724	3.81975e-44	4.54746e-42	down	hypothetical protein BBA_02631 [Beauveria bassiana ARSEF 2860]
MSTRG.3508	BBA_04104	XM_008599201.1	GO:0005575(cellular_component);GO:0008150(biological_process)	NA	NA	NA	1.1995	0.053467	0.542167	17.1996	8.28382	8.79378	-4.25509	1.38656e-10	1.83674e-09	down	DNA-binding protein [Beauveria bassiana ARSEF 2860]
MSTRG.450	BBA_00525	XM_008595622.1	GO:0003674(molecular_function);GO:0005575(cellular_component);GO:0008150(biological_process)	00500(Starch and sucrose metabolism)	K01199	EC:3.2.1.39	22.5132	35.4324	24.1631	831.542	247.266	459.645	-4.2278	1.76885e-26	7.85912e-25	down	GPI anchored cell wall protein [Beauveria bassiana ARSEF 2860]
MSTRG.3144	BBA_03649	XM_008598746.1;MSTRG.3144.1	GO:0003674(molecular_function);GO:0005575(cellular_component);GO:0008150(biological_process)	NA	NA	NA	144.946	99.7946	97.0064	2623.82	1504.26	2223.4	-4.21609	1.33352e-47	1.82105e-45	down	glucose-repressible protein [Beauveria bassiana ARSEF 2860]
19883762	BBA_00750	XM_008595847.1	NA	NA	NA	NA	0.49417	0	0.520259	8.43379	3.50027	6.90595	-4.21506	3.20653e-13	5.75935e-12	down	hypothetical protein BBA_00750 [Beauveria bassiana ARSEF 2860]
MSTRG.3564	new	MSTRG.3564.1	NA	NA	NA	NA	1.64567	1.68968	0.884694	32.1436	13.4583	32.7103	-4.21391	3.03135e-30	1.71641e-28	down
MSTRG.7804	BBA_09332	XM_008604429.1	NA	NA	NA	NA	2.02641	1.28779	1.656	26.3739	30.1603	34.8426	-4.20045	3.75579e-44	4.52938e-42	down	hypothetical protein BBA_09332 [Beauveria bassiana ARSEF 2860]
MSTRG.8395	new	MSTRG.8395.1	NA	NA	NA	NA	1.55235	1.57227	1.38798	23.0431	34.6791	25.0853	-4.19773	4.88269e-62	1.25946e-59	down
MSTRG.2655	BBA_03058	XM_008598155.1	GO:0005575(cellular_component)	NA	NA	NA	32.6049	36.0303	28.8562	497.939	714.322	567.357	-4.19015	1.66645e-74	7.73731e-72	down	DUF1348 domain protein [Beauveria bassiana ARSEF 2860]
MSTRG.8228	BBA_09895	MSTRG.8228.2;MSTRG.8228.1	NA	NA	NA	NA	1.37825	0.651084	0.433042	12.6964	21.3618	10.7205	-4.18469	1.5242e-27	7.37171e-26	down
MSTRG.1852	BBA_02096	MSTRG.1852.1	NA	NA	NA	NA	0.329941	0.108389	1.43942	14.166	7.29906	11.7274	-4.14378	4.24218e-13	7.51772e-12	down
19893260	BBA_10248	XM_008605345.1	GO:0003824(catalytic activity);GO:0005575(cellular_component);GO:0008150(biological_process);GO:0008483(transaminase activity);GO:0030170(pyridoxal phosphate binding)	04120(Ubiquitin mediated proteolysis)	K10590	EC:2.3.2.26	0.344103	0.4267	0.156934	4.44289	4.89865	6.878	-4.12787	3.25884e-27	1.52068e-25	down	aminotransferase class-III [Beauveria bassiana ARSEF 2860]
MSTRG.7220	BBA_08548	XM_008603645.1	NA	NA	NA	NA	15.1991	18.0041	13.6661	464.654	53.9166	275.668	-4.08286	4.29907e-14	8.26524e-13	down	hypothetical protein BBA_08548 [Beauveria bassiana ARSEF 2860]
MSTRG.3496	new	MSTRG.3496.1	NA	NA	NA	NA	9.67706	6.58249	6.65465	196.776	90.2901	100.914	-4.08167	1.36754e-33	9.62046e-32	down
MSTRG.8371	BBA_10076	XM_008605173.1	NA	NA	NA	NA	0.250182	0.084946	0.144238	2.79311	1.41756	3.80939	-4.06442	1.76613e-15	3.84982e-14	down	CAMK family protein kinase [Beauveria bassiana ARSEF 2860]
MSTRG.8529	new	MSTRG.8529.1	NA	NA	NA	NA	0.747327	0.574489	0.62771	12.4826	10.1252	8.26276	-3.98504	6.78292e-29	3.59921e-27	down
MSTRG.3644	BBA_04252	MSTRG.3644.1;MSTRG.3644.2;XM_008599349.1	GO:0003674(molecular_function);GO:0005575(cellular_component);GO:0008150(biological_process)	NA	NA	NA	43.8837	57.5351	38.4245	954.788	617.783	626.846	-3.97524	7.66892e-49	1.11271e-46	down	F1F0-ATP synthase regulatory factor Stf2 [Beauveria bassiana ARSEF 2860]
MSTRG.6392	BBA_07596;BBA_07597	MSTRG.6392.1;MSTRG.6392.2;XM_008602693.1;XM_008602694.1	GO:0005643(nuclear pore);GO:0005783(endoplasmic reticulum);GO:0017056(structural constituent of nuclear pore);GO:0034613(cellular protein localization);GO:0051292(nuclear pore complex assembly);GO:0071786(endoplasmic reticulum tubular network organization)	NA	NA	NA	80.6265	109.596	72.3207	1875.14	1023.6	1103.19	-3.93007	1.52369e-39	1.44378e-37	down	endoplasmic reticulum protein [Beauveria bassiana ARSEF 2860];hypothetical protein BBA_07597 [Beauveria bassiana ARSEF 2860]
MSTRG.3382	BBA_03952	XM_008599049.1	GO:0005575(cellular_component);GO:0008152(metabolic process);GO:0016846(carbon-sulfur lyase activity)	NA	NA	NA	0.597446	0.891136	0.377681	11.8844	7.09521	9.30703	-3.9219	4.46333e-23	1.66452e-21	down	glutathione-dependent formaldehyde-activating, GFA [Beauveria bassiana ARSEF 2860]
19892845	BBA_09833	XM_008604930.1	NA	NA	NA	NA	0.083979	0.084323	0.072266	1.40593	0.960023	1.23143	-3.90243	2.86325e-15	6.1263e-14	down	hypothetical protein BBA_09833 [Beauveria bassiana ARSEF 2860]
MSTRG.7418	BBA_08818	XM_008603915.1	GO:0003674(molecular_function);GO:0005575(cellular_component);GO:0008150(biological_process)	NA	NA	NA	5.05673	6.41369	5.9222	118.717	60.353	80.6766	-3.90056	2.83982e-41	2.89786e-39	down	alkaline D-peptidase [Beauveria bassiana ARSEF 2860]
MSTRG.1305	BBA_01460	XM_008596557.1	NA	NA	NA	NA	2.82961	3.97439	3.07356	69.0759	35.4224	41.2969	-3.88364	1.58204e-32	1.00622e-30	down	hypothetical protein BBA_01460 [Beauveria bassiana ARSEF 2860]
MSTRG.8370	BBA_10073	XM_008605170.1	NA	NA	NA	NA	0.1453	1.2758	0.282463	9.01167	6.14764	9.94487	-3.8813	5.41123e-13	9.46303e-12	down	hypothetical protein BBA_10073 [Beauveria bassiana ARSEF 2860]
MSTRG.8597	new	MSTRG.8597.1	NA	NA	NA	NA	0.41644	0.537691	0.487182	5.88588	6.54874	8.8008	-3.88102	1.40491e-43	1.57181e-41	down
MSTRG.4214	BBA_04935	XM_008600032.1	NA	NA	NA	NA	8.12304	14.6373	32.9054	411.067	134.749	273.943	-3.88034	1.18062e-16	2.81109e-15	down	hypothetical protein BBA_04935 [Beauveria bassiana ARSEF 2860]
MSTRG.1371	BBA_01537	XM_008596634.1	GO:0003674(molecular_function);GO:0005575(cellular_component);GO:0007275(multicellular organism development)	NA	NA	NA	33.9352	58.2245	42.7834	910.222	421.698	625.533	-3.85855	1.43377e-32	9.18204e-31	down	hypothetical protein BBA_01537 [Beauveria bassiana ARSEF 2860]
MSTRG.7753	BBA_09254	MSTRG.7753.1	NA	NA	NA	NA	6.68957	16.8982	16.7883	277.811	126.192	180.349	-3.85527	1.68271e-26	7.54862e-25	down
MSTRG.4622	BBA_05436	MSTRG.4622.1	NA	NA	NA	NA	59.2607	98.6052	185.87	2926.68	685.252	1327.6	-3.845	2.37068e-15	5.10769e-14	down
MSTRG.6021	BBA_07088	XM_008602185.1	GO:0003674(molecular_function);GO:0005575(cellular_component);GO:0008150(biological_process)	00350(Tyrosine metabolism);00360(Phenylalanine metabolism);00130(Ubiquinone and other terpenoid-quinone biosynthesis)	K00457	EC:1.13.11.27	1.81939	2.40839	3.10755	44.6616	26.3151	34.4012	-3.84457	4.54354e-43	4.84958e-41	down	xylose isomerase-like TIM barrel [Beauveria bassiana ARSEF 2860]
MSTRG.3716	BBA_04327	XM_008599424.1	GO:0003674(molecular_function);GO:0005575(cellular_component);GO:0008150(biological_process)	00404(Staurosporine biosynthesis)	K18281	NA	0.418514	0.360526	0.439717	10.5043	1.60173	5.30736	-3.83672	5.29755e-15	1.10546e-13	down	amino acid adenylation domain protein [Beauveria bassiana ARSEF 2860]
MSTRG.6447	BBA_07664	XM_008602761.1	GO:0005783(endoplasmic reticulum);GO:0006636(unsaturated fatty acid biosynthetic process);GO:0016717(oxidoreductase activity, acting on paired donors, with oxidation of a pair of donors resulting in the reduction of molecular oxygen to two molecules of water);GO:0020037(heme binding);GO:0055114(oxidation-reduction process)	01212(Fatty acid metabolism);01040(Biosynthesis of unsaturated fatty acids)	K00507	EC:1.14.19.1	6.09467	10.9796	6.15896	151.385	67.6722	110.764	-3.82742	1.1268e-29	6.22825e-28	down	stearoyl-CoA desaturase [Beauveria bassiana ARSEF 2860]
19883717	BBA_00705	XM_008595802.1	NA	NA	NA	NA	0.100278	0.403109	0.334095	3.72644	3.63977	4.5109	-3.82598	5.33542e-23	1.98179e-21	down	hypothetical protein BBA_00705 [Beauveria bassiana ARSEF 2860]
19892225	BBA_09213	XM_008604310.1	NA	NA	NA	NA	0.041336	0.091368	0	0.391959	0.69221	0.794119	-3.82313	3.85103e-12	6.03046e-11	down	hypothetical protein BBA_09213 [Beauveria bassiana ARSEF 2860]
MSTRG.6907	BBA_08179	XM_008603276.1;MSTRG.6907.1	GO:0003824(catalytic activity);GO:0004312(fatty acid synthase activity);GO:0005835(fatty acid synthase complex);GO:0006633(fatty acid biosynthetic process);GO:0016740(transferase activity);GO:0016788(hydrolase activity, acting on ester bonds);GO:0031177(phosphopantetheine binding);GO:0045461(sterigmatocystin biosynthetic process);GO:0055114(oxidation-reduction process);GO:1900554(asperfuranone bi…	00254(Aflatoxin biosynthesis)	K15316	EC:2.3.1.221	0.497245	0.971186	1.09949	18.7374	5.45875	11.8056	-3.80939	2.27656e-20	6.81939e-19	down	polyketide synthase [Beauveria bassiana ARSEF 2860]
MSTRG.2061	BBA_02340	XM_008597437.1	GO:0003674(molecular_function);GO:0005575(cellular_component);GO:0008150(biological_process)	NA	NA	NA	4.14051	5.27529	5.63312	85.3851	31.1646	87.7685	-3.76308	7.42712e-27	3.41427e-25	down	hypothetical protein BBA_02340 [Beauveria bassiana ARSEF 2860]
MSTRG.1146	BBA_01278	MSTRG.1146.1	NA	NA	NA	NA	6.81592	7.61733	9.25985	146.335	79.3124	90.0314	-3.73592	2.51358e-37	2.12192e-35	down
MSTRG.1826	new	MSTRG.1826.1	NA	NA	NA	NA	0.431138	0.170124	0.517371	2.88792	7.08051	4.75333	-3.71814	2.4624e-18	6.58958e-17	down
19890158	BBA_07146	XM_008602243.1	GO:0003674(molecular_function);GO:0005575(cellular_component);GO:0016998(cell wall macromolecule catabolic process)	00500(Starch and sucrose metabolism)	K01210	EC:3.2.1.58	0	0.039183	0.100753	1.08228	0.188168	0.557116	-3.70708	6.27079e-07	4.98976e-06	down	LysM domain-containing protein [Beauveria bassiana ARSEF 2860]
MSTRG.7181	BBA_08495	XM_008603592.1	GO:0005575(cellular_component)	00500(Starch and sucrose metabolism)	K16055	EC:2.4.1.15;EC:3.1.3.12	0.578433	0.500748	0.735411	9.79877	6.8858	6.86292	-3.69786	1.51469e-35	1.18197e-33	down	glycosyltransferase family 20 [Beauveria bassiana ARSEF 2860]
MSTRG.5262	BBA_06155	MSTRG.5262.1	NA	NA	NA	NA	3.35657	0.025026	0.029381	2.57537	0.168655	41.0576	-3.68273	0.0146109	0.0406584	down
MSTRG.4275	BBA_05012	XM_008600109.1	GO:0005575(cellular_component)	01200(Carbon metabolism);00030(Pentose phosphate pathway)	K00851	EC:2.7.1.12	0.511858	0.399774	1.52386	13.0969	7.30368	10.5167	-3.66613	1.67359e-15	3.66532e-14	down	Carbohydrate kinase, thermoresistant glucokinase [Beauveria bassiana ARSEF 2860]
MSTRG.7654	BBA_09128	XM_008604225.1	GO:0003674(molecular_function);GO:0005575(cellular_component);GO:0008150(biological_process)	00760(Nicotinate and nicotinamide metabolism)	K00767	EC:2.4.2.19	0.469224	0.223756	0.622191	7.15633	2.8053	6.6418	-3.65816	1.89108e-17	4.7849e-16	down	Concanavalin A-like lectin/glucanase [Beauveria bassiana ARSEF 2860]
MSTRG.1682	BBA_01906	XM_008597003.1	GO:0003735(structural constituent of ribosome);GO:0006412(translation)	NA	NA	NA	0.422194	0.470697	0.303668	7.01453	3.53279	4.53443	-3.65584	9.67713e-19	2.64299e-17	down	mitochondrial carrier protein (Pet8) [Beauveria bassiana ARSEF 2860]
MSTRG.5645	BBA_06635	MSTRG.5645.1;XM_008601732.1	NA	NA	NA	NA	0.786313	1.66123	2.60832	27.2524	17.9914	17.3493	-3.62997	1.46711e-24	6.02812e-23	down	hypothetical protein BBA_06635 [Beauveria bassiana ARSEF 2860]
MSTRG.7398	BBA_08794	XM_008603891.1;MSTRG.7398.1	NA	NA	NA	NA	4.09589	4.64786	5.63129	63.9649	35.0578	75.7863	-3.60414	5.72415e-35	4.28665e-33	down	hypothetical protein BBA_08794 [Beauveria bassiana ARSEF 2860]
MSTRG.4195	BBA_04910	XM_008600007.1	NA	NA	NA	NA	3.67257	3.65851	2.79611	65.8087	23.0965	31.6399	-3.57327	8.98614e-19	2.47203e-17	down	hypothetical protein BBA_04910 [Beauveria bassiana ARSEF 2860]
19892123	BBA_09111	XM_008604208.1	GO:0005622(intracellular);GO:0016614(oxidoreductase activity, acting on CH-OH group of donors);GO:0050660(flavin adenine dinucleotide binding);GO:0055114(oxidation-reduction process);GO:0070787(conidiophore development)	00260(Glycine, serine and threonine metabolism)	K00108	EC:1.1.99.1	0.152321	0.100421	0.306245	2.90875	1.35309	2.38034	-3.57077	1.18897e-15	2.64132e-14	down	glucose-methanol-choline oxidoreductase [Beauveria bassiana ARSEF 2860]
MSTRG.8571	BBA_10312	XM_008605409.1;MSTRG.8571.2	NA	NA	NA	NA	2.19909	2.42449	2.35315	25.451	24.0206	33.079	-3.56466	3.95984e-66	1.26797e-63	down	hypothetical protein BBA_10312 [Beauveria bassiana ARSEF 2860]
MSTRG.4623	BBA_05436	XM_008600533.1	GO:0003674(molecular_function);GO:0005575(cellular_component);GO:0052051(interaction with host via protein secreted by type II secretion system)	NA	NA	NA	136.143	242.594	319.916	4090.92	1195.33	2942.89	-3.55809	7.50382e-19	2.07382e-17	down	hypothetical protein BBA_05436 [Beauveria bassiana ARSEF 2860]
MSTRG.6775	BBA_08039	XM_008603136.1	GO:0003674(molecular_function);GO:0043581(mycelium development)	NA	NA	NA	94.2893	143.96	125.512	1631.24	1276.29	1376.53	-3.55792	1.77387e-51	2.79189e-49	down	shwachman-Bodian-Diamond syndrome protein [Beauveria bassiana ARSEF 2860]
MSTRG.7590	BBA_09042	MSTRG.7590.1;XM_008604139.1	NA	NA	NA	NA	7.35583	6.68551	7.4682	97.7375	66.2158	86.9048	-3.54382	1.44767e-47	1.94827e-45	down	hypothetical protein BBA_09042 [Beauveria bassiana ARSEF 2860]
MSTRG.2860	BBA_03308	XM_008598405.1	GO:0005506(iron ion binding);GO:0005575(cellular_component);GO:0006633(fatty acid biosynthetic process);GO:0016491(oxidoreductase activity);GO:0055114(oxidation-reduction process)	03013(RNA transport)	K00784	EC:3.1.26.11	4.25241	2.99725	1.98022	41.749	23.7773	40.8301	-3.52645	9.44416e-30	5.2514e-28	down	fatty acid hydroxylase superfamily protein [Beauveria bassiana ARSEF 2860]
MSTRG.2686	new	MSTRG.2686.1	NA	NA	NA	NA	0.851963	0.80415	0.697229	15.9575	2.12767	9.01102	-3.5253	5.0105e-10	6.26211e-09	down
MSTRG.4218	BBA_04941	MSTRG.4218.5;MSTRG.4218.4;XM_008600038.1;MSTRG.4218.3;MSTRG.4218.1	GO:0005575(cellular_component);GO:0008152(metabolic process);GO:0016491(oxidoreductase activity)	NA	NA	NA	3.09965	12.6166	9.01414	135.51	45.5548	99.177	-3.50232	5.76551e-15	1.19773e-13	down	radH flavin-dependent halogenase [Beauveria bassiana ARSEF 2860]
MSTRG.2306	BBA_02630	XM_008597727.1	GO:0008168(methyltransferase activity);GO:0016881(acid-amino acid ligase activity);GO:0019184(nonribosomal peptide biosynthetic process)	02010(ABC transporters)	K05658	EC:3.6.3.44	2.94324	6.78981	2.78859	43.3826	51.8699	46.4599	-3.50047	1.23352e-30	7.11458e-29	down	bassianolide nonribosomal peptide synthetase [Beauveria bassiana ARSEF 2860]
MSTRG.7520	BBA_08934	MSTRG.7520.1	NA	NA	NA	NA	0.615363	0.828969	0.542113	9.85713	6.55333	5.78354	-3.48191	5.24539e-32	3.24724e-30	down
MSTRG.7571	BBA_09025	XM_008604122.1	NA	NA	NA	NA	0.268964	0.057508	0.050916	0.985838	1.85346	1.3629	-3.47702	3.19101e-12	5.08263e-11	down	hypothetical protein BBA_09025 [Beauveria bassiana ARSEF 2860]
MSTRG.7595	BBA_09048	MSTRG.7595.3;MSTRG.7595.1;MSTRG.7595.2	NA	NA	NA	NA	0.583442	1.55207	2.15177	8.91334	11.0647	27.3305	-3.46397	1.13293e-15	2.52895e-14	down
MSTRG.5347	BBA_06267	XM_008601364.1	GO:0003674(molecular_function);GO:0005575(cellular_component);GO:0008150(biological_process)	NA	NA	NA	2.75507	4.37877	4.51544	50.9165	30.1714	46.5778	-3.45406	4.015e-37	3.35885e-35	down	flavin-binding monooxygenase, putative [Beauveria bassiana ARSEF 2860]
MSTRG.6911	BBA_08182	XM_008603279.1	GO:0005575(cellular_component);GO:0008152(metabolic process);GO:0016491(oxidoreductase activity);GO:0071949(FAD binding)	NA	NA	NA	15.4642	16.6213	14.1907	247.063	80.204	178.477	-3.45006	6.72986e-23	2.46037e-21	down	FAD binding domain-containing protein [Beauveria bassiana ARSEF 2860]
MSTRG.3388	BBA_03967	XM_008599064.1	NA	NA	NA	NA	22.6197	24.0756	44.0718	389.048	189.725	412.078	-3.44843	2.64564e-25	1.13214e-23	down	hypothetical protein BBA_03967 [Beauveria bassiana ARSEF 2860]
MSTRG.7123	BBA_08424	XM_008603521.1	GO:0003824(catalytic activity);GO:0005575(cellular_component);GO:0019748(secondary metabolic process)	00404(Staurosporine biosynthesis)	K18281	NA	0.417151	1.14564	1.81872	13.9958	9.25474	13.3997	-3.43808	2.48903e-19	7.13368e-18	down	nonribosomal peptide synthase, putative [Beauveria bassiana ARSEF 2860]
MSTRG.5606	BBA_06578	XM_008601675.1	GO:0003674(molecular_function);GO:0005575(cellular_component);GO:0008150(biological_process)	00970(Aminoacyl-tRNA biosynthesis)	K01869	EC:6.1.1.4	2.22251	4.13875	5.07543	34.9245	48.6058	38.9713	-3.42106	8.51182e-38	7.38698e-36	down	heterokaryon incompatibility protein [Beauveria bassiana ARSEF 2860]
MSTRG.8389	BBA_10096	MSTRG.8389.3;MSTRG.8389.1;XM_008605193.1	NA	NA	NA	NA	1.84147	1.70942	1.44908	15.0759	18.2209	19.7116	-3.40623	2.35701e-58	4.86382e-56	down	metalloreductase transmembrane component [Beauveria bassiana ARSEF 2860]
MSTRG.6261	BBA_07424	MSTRG.6261.1;XM_008602521.1	GO:0005575(cellular_component);GO:0008150(biological_process);GO:0052051(interaction with host via protein secreted by type II secretion system)	NA	NA	NA	1.28698	1.02725	1.36753	12.6181	10.7262	15.4956	-3.39907	3.68422e-45	4.6232e-43	down	metalloprotease MEP1 [Beauveria bassiana ARSEF 2860]
MSTRG.2100	BBA_02383	XM_008597480.1	GO:0003674(molecular_function);GO:0005575(cellular_component);GO:0043581(mycelium development)	00480(Glutathione metabolism)	K00799	EC:2.5.1.18	69.4354	106.572	94.6437	1301.63	744.497	805.481	-3.39727	9.6145e-33	6.33193e-31	down	hypothetical protein BBA_02383 [Beauveria bassiana ARSEF 2860]
MSTRG.6122	BBA_07212	XM_008602309.1;MSTRG.6122.1	GO:0004623(phospholipase A2 activity)	NA	NA	NA	6.67275	8.92219	6.61695	77.5577	78.7167	75.3492	-3.38238	1.68299e-55	3.06436e-53	down	phospholipase A2 protein family [Beauveria bassiana ARSEF 2860]
MSTRG.5608	BBA_06579	XM_008601676.1;MSTRG.5608.1	NA	NA	NA	NA	30.3506	54.4357	59.1806	408.623	604.121	485.36	-3.37933	7.34409e-44	8.31674e-42	down	hypothetical protein BBA_06579 [Beauveria bassiana ARSEF 2860]
MSTRG.1190	BBA_01324	XM_008596421.1	NA	NA	NA	NA	108.055	47.6079	243.104	1804.67	630.457	1567.77	-3.32743	6.22648e-12	9.5411e-11	down	hypothetical protein BBA_01324 [Beauveria bassiana ARSEF 2860]
MSTRG.7588	new	MSTRG.7588.1	NA	NA	NA	NA	0.96835	0.538016	0.480556	11.3164	3.07704	5.36939	-3.31418	1.36119e-11	2.00954e-10	down
MSTRG.8163	BBA_09779	MSTRG.8163.1;MSTRG.8163.2	NA	NA	NA	NA	8.12046	8.82634	8.07718	67.6739	91.8891	86.5744	-3.29808	1.58287e-60	3.86804e-58	down
19893024	BBA_10012	XM_008605109.1	GO:0003674(molecular_function);GO:0005575(cellular_component);GO:0008150(biological_process)	NA	NA	NA	0.223145	0.313552	0.244895	2.69326	2.29906	2.64605	-3.28878	1.83497e-22	6.47892e-21	down	FluG domain-containing protein [Beauveria bassiana ARSEF 2860]
MSTRG.8491	BBA_10213	XM_008605310.1	GO:0003847(1-alkyl-2-acetylglycerophosphocholine esterase activity);GO:0005575(cellular_component);GO:0016042(lipid catabolic process)	00565(Ether lipid metabolism)	K01062	EC:3.1.1.47	0.619974	1.48319	1.07478	15.4369	7.90475	7.64529	-3.28549	1.50468e-20	4.56616e-19	down	platelet-activating factor acetylhydrolase [Beauveria bassiana ARSEF 2860]
MSTRG.7972	BBA_09548	MSTRG.7972.1;MSTRG.7972.2	NA	NA	NA	NA	11.2087	21.745	16.2876	174.407	160.854	142.102	-3.27715	2.50292e-39	2.30119e-37	down
MSTRG.4890	BBA_05738	XM_008600835.1	NA	NA	NA	NA	3.01679	3.25012	4.14199	40.5957	17.8143	40.9052	-3.25419	2.18546e-26	9.6181e-25	down	hypothetical protein BBA_05738 [Beauveria bassiana ARSEF 2860]
MSTRG.7126	BBA_08425	MSTRG.7126.1	NA	NA	NA	NA	1.24444	1.68804	2.87053	21.7297	15.2796	17.8973	-3.24211	1.61398e-30	9.25149e-29	down
MSTRG.2562	BBA_02945	XM_008598042.1	GO:0003674(molecular_function);GO:0005575(cellular_component);GO:0016998(cell wall macromolecule catabolic process)	NA	NA	NA	1.54191	0.787423	1.31437	20.1589	4.10701	9.83679	-3.22641	1.66133e-11	2.43714e-10	down	LysM domain-containing protein [Beauveria bassiana ARSEF 2860]
19884373	BBA_01361	XM_008596458.1	GO:0003674(molecular_function);GO:0005575(cellular_component);GO:0008150(biological_process)	NA	NA	NA	0.141581	0.09167	0.10177	0.742914	1.1735	1.18694	-3.21151	7.0167e-14	1.32433e-12	down	hypothetical protein BBA_01361 [Beauveria bassiana ARSEF 2860]
MSTRG.2719	BBA_03138	XM_008598235.1;MSTRG.2719.1	GO:0003674(molecular_function);GO:0005575(cellular_component);GO:0016998(cell wall macromolecule catabolic process)	00520(Amino sugar and nucleotide sugar metabolism)	K01183	EC:3.2.1.14	22.3801	37.627	50.1348	510.463	180.552	322.497	-3.20193	1.16071e-18	3.15157e-17	down	LysM domain-containing protein [Beauveria bassiana ARSEF 2860]
MSTRG.4554	BBA_05352	XM_008600449.1	GO:0005886(plasma membrane);GO:0032126(eisosome);GO:0045121(membrane raft);GO:0070941(eisosome assembly);GO:0090002(establishment of protein localization to plasma membrane)	NA	NA	NA	8.18691	10.7746	8.84063	118.261	67.7771	68.9716	-3.19728	5.14306e-33	3.51165e-31	down	hypothetical protein BBA_05352 [Beauveria bassiana ARSEF 2860]
MSTRG.4409	BBA_05173	XM_008600270.1	GO:0004497(monooxygenase activity);GO:0005506(iron ion binding);GO:0005575(cellular_component);GO:0009055(electron carrier activity);GO:0016705(oxidoreductase activity, acting on paired donors, with incorporation or reduction of molecular oxygen);GO:0016712(oxidoreductase activity, acting on paired donors, with incorporation or reduction of molecular oxygen, reduced flavin or flavoprotein as one …	00071(Fatty acid degradation);00380(Tryptophan metabolism)	K00493	EC:1.14.14.1	1.09946	0.579154	0.882923	13.2808	3.10819	7.07212	-3.19519	2.54168e-12	4.0834e-11	down	Cytochrome P450 CYP52G6 [Beauveria bassiana ARSEF 2860]
MSTRG.6912	BBA_08183	XM_008603280.1	GO:0005507(copper ion binding);GO:0016722(oxidoreductase activity, oxidizing metal ions);GO:0052716(hydroquinone:oxygen oxidoreductase activity)	NA	NA	NA	29.3195	28.5786	25.407	288.857	182.26	287.416	-3.18673	1.40823e-38	1.25738e-36	down	laccase 2 [Beauveria bassiana ARSEF 2860]
MSTRG.5438	BBA_06376;BBA_06375	XM_008601473.1;MSTRG.5438.5;MSTRG.5438.3;MSTRG.5438.1;MSTRG.5438.4;XM_008601472.1	GO:0003755(peptidyl-prolyl cis-trans isomerase activity)	04120(Ubiquitin mediated proteolysis)	K10598	EC:5.2.1.8	20.1856	28.7558	19.2493	238.904	161.509	219.05	-3.18337	1.34664e-39	1.28917e-37	down	glycine-rich cell wall structural protein 1 [Beauveria bassiana ARSEF 2860];cyclophilin type peptidyl-prolyl cis-trans isomerase/CLD [Beauveria bassiana ARSEF 2860]
19884724	BBA_01712	XM_008596809.1	NA	NA	NA	NA	0.18586	0.313846	0	1.5262	1.31923	1.68648	-3.18097	5.10238e-10	6.36837e-09	down	hypothetical protein BBA_01712 [Beauveria bassiana ARSEF 2860]
MSTRG.8510	BBA_10235	MSTRG.8510.1	NA	NA	NA	NA	1.66706	0.842022	1.23195	10.9268	11.6705	11.1941	-3.17515	2.18803e-23	8.22592e-22	down
MSTRG.2663	BBA_03073	XM_008598170.1	GO:0003674(molecular_function);GO:0005575(cellular_component);GO:0008150(biological_process)	NA	NA	NA	10.9668	12.2784	10.4647	125.751	50.7604	123.668	-3.15458	1.58668e-23	6.11365e-22	down	DJ-1/PfpI family protein [Beauveria bassiana ARSEF 2860]
MSTRG.6200	BBA_07303	XM_008602400.1	GO:0003674(molecular_function);GO:0005575(cellular_component);GO:0008150(biological_process)	NA	NA	NA	2.28433	2.71885	2.24418	29.1438	15.6516	19.0875	-3.1399	7.39765e-33	4.94205e-31	down	hypothetical protein BBA_07303 [Beauveria bassiana ARSEF 2860]
19891909	BBA_08897	XM_008603994.1	NA	NA	NA	NA	0.58993	0.231111	0	1.88954	3.69338	1.64555	-3.13816	2.77003e-06	1.98323e-05	down	longiborneol synthase [Beauveria bassiana ARSEF 2860]
MSTRG.7775	BBA_09290	XM_008604387.1	NA	NA	NA	NA	1.45232	1.61474	3.2777	26.8452	9.38081	19.5722	-3.13658	2.54413e-17	6.38508e-16	down	CFEM domain-containing protein [Beauveria bassiana ARSEF 2860]
MSTRG.4624	BBA_05437	XM_008600534.1;MSTRG.4624.1	GO:0004553(hydrolase activity, hydrolyzing O-glycosyl compounds);GO:0005975(carbohydrate metabolic process);GO:0043231(intracellular membrane-bounded organelle)	NA	NA	NA	4.80655	6.29669	5.38623	63.9361	30.1046	50.5811	-3.13267	2.08735e-28	1.07684e-26	down	glycoside hydrolase family 2 [Beauveria bassiana ARSEF 2860]
MSTRG.2549	BBA_02926	XM_008598023.1	GO:0003674(molecular_function);GO:0005575(cellular_component);GO:0008150(biological_process)	NA	NA	NA	18.6164	20.6836	9.42598	87.0784	208.965	126.731	-3.11713	4.0771e-24	1.62489e-22	down	cupin domain protein [Beauveria bassiana ARSEF 2860]
MSTRG.7619	BBA_09066	MSTRG.7619.1	NA	NA	NA	NA	2.35567	3.6458	3.37314	71.5339	5.50876	3.55842	-3.10397	4.07413e-05	0.00022976	down
MSTRG.7743	BBA_09255	XM_008604352.1	GO:0006113(fermentation);GO:0008776(acetate kinase activity)	01200(Carbon metabolism);00620(Pyruvate metabolism);00640(Propanoate metabolism);00680(Methane metabolism);00430(Taurine and hypotaurine metabolism)	K00925	EC:2.7.2.1	5.42265	7.27588	5.37483	63.6061	43.4424	48.0528	-3.10127	4.47873e-38	3.92353e-36	down	acetate kinase [Beauveria bassiana ARSEF 2860]
MSTRG.8612	BBA_10356	MSTRG.8612.2;XM_008605453.1	GO:0003723(RNA binding);GO:0003964(RNA-directed DNA polymerase activity);GO:0005575(cellular_component);GO:0006278(RNA-dependent DNA biosynthetic process)	00900(Terpenoid backbone biosynthesis);04146(Peroxisome)	K00869	EC:2.7.1.36	1.10671	0.918306	0.444364	5.76536	7.31436	8.10968	-3.10112	2.13416e-25	9.17491e-24	down	reverse transcriptase [Beauveria bassiana ARSEF 2860]
MSTRG.63	BBA_00104	MSTRG.63.1	NA	NA	NA	NA	1.24462	0.421002	0.354555	1.27211	8.02966	7.94815	-3.09404	2.20292e-07	1.91156e-06	down
MSTRG.4736	BBA_05551	XM_008600648.1	GO:0003674(molecular_function);GO:0005575(cellular_component);GO:0008150(biological_process)	NA	NA	NA	2.27748	2.3367	3.13768	34.2465	13.385	18.3491	-3.08943	3.08717e-22	1.06571e-20	down	Beta-lactamase-type transpeptidase [Beauveria bassiana ARSEF 2860]
MSTRG.5369	BBA_06282;BBA_06283	MSTRG.5369.1;XM_008601380.1;MSTRG.5369.2;MSTRG.5369.3;XM_008601379.1	GO:0000981(RNA polymerase II transcription factor activity, sequence-specific DNA binding);GO:0003677(DNA binding);GO:0005634(nucleus);GO:0006351(transcription, DNA-templated);GO:0006355(regulation of transcription, DNA-templated);GO:0008270(zinc ion binding)	NA	NA	NA	203.774	261.838	241.079	2323.87	1304.58	2340.41	-3.0783	4.16059e-33	2.86187e-31	down	hypothetical protein BBA_06283 [Beauveria bassiana ARSEF 2860];fungal specific transcription factor [Beauveria bassiana ARSEF 2860]
MSTRG.7404	BBA_08804	XM_008603901.1	NA	NA	NA	NA	10.6766	15.4054	15.7967	183.373	57.7754	112.504	-3.07804	2.85024e-18	7.60557e-17	down	hypothetical protein BBA_08804 [Beauveria bassiana ARSEF 2860]
MSTRG.6334	BBA_07526	XM_008602623.1	GO:0003674(molecular_function);GO:0043581(mycelium development)	NA	NA	NA	1.9437	0.733968	1.06757	19.7172	4.78362	6.73396	-3.06002	4.77057e-10	5.97835e-09	down	protein rds1 [Beauveria bassiana ARSEF 2860]
MSTRG.7660	new	MSTRG.7660.1	NA	NA	NA	NA	3.45719	3.21901	5.68337	28.0621	43.7131	29.5911	-3.03588	3.3492e-33	2.3384e-31	down
MSTRG.5260	BBA_06154	XM_008601251.1	GO:0004806(triglyceride lipase activity);GO:0005739(mitochondrion);GO:0019433(triglyceride catabolic process)	00561(Glycerolipid metabolism)	K01046	EC:3.1.1.3	6.44205	7.57621	6.71638	78.271	35.2671	55.9065	-3.0307	1.73646e-27	8.31175e-26	down	triacylglycerol lipase [Beauveria bassiana ARSEF 2860]
MSTRG.2308	new	MSTRG.2308.1	NA	NA	NA	NA	0.834967	0.782955	0.611347	5.62658	5.50517	6.92929	-3.01824	1.65236e-21	5.42185e-20	down
MSTRG.8424	BBA_10129	XM_008605226.1	NA	NA	NA	NA	0.589361	0.441205	0.356824	2.30751	1.48555	7.35589	-3.00646	8.73346e-09	9.23678e-08	down	hypothetical protein BBA_10129 [Beauveria bassiana ARSEF 2860]
MSTRG.5155	BBA_06058	XM_008601155.1	GO:0005575(cellular_component);GO:0008152(metabolic process);GO:0016298(lipase activity);GO:0052689(carboxylic ester hydrolase activity)	00561(Glycerolipid metabolism)	K01046	EC:3.1.1.3	10.5499	8.31664	9.35245	84.6987	57.5256	81.7659	-2.9887	1.83013e-36	1.51738e-34	down	esterase-like protein [Beauveria bassiana ARSEF 2860]
MSTRG.8617	BBA_10366	MSTRG.8617.1	NA	NA	NA	NA	0.818291	1.61758	1.47478	10.1589	8.00161	12.8621	-2.98784	2.22011e-22	7.77961e-21	down
MSTRG.6528	BBA_07748	XM_008602845.1	GO:0000166(nucleotide binding);GO:0005524(ATP binding);GO:0016021(integral component of membrane);GO:0016887(ATPase activity);GO:0017111(nucleoside-triphosphatase activity);GO:0042626(ATPase activity, coupled to transmembrane movement of substances);GO:0055085(transmembrane transport)	02010(ABC transporters)	K05658	EC:3.6.3.44	0.951191	1.16323	0.903553	11.4938	6.29138	6.12261	-2.98583	1.18455e-26	5.33969e-25	down	ABC transporter [Beauveria bassiana ARSEF 2860]
MSTRG.6909	BBA_08180	XM_008603277.1;MSTRG.6909.1	GO:0001765(membrane raft assembly);GO:0005886(plasma membrane);GO:0006855(drug transmembrane transport);GO:0010509(polyamine homeostasis);GO:0015203(polyamine transmembrane transporter activity);GO:0015238(drug transmembrane transporter activity);GO:0016021(integral component of membrane);GO:0030476(ascospore wall assembly);GO:0042710(biofilm formation);GO:0055088(lipid homeostasis)	NA	NA	NA	18.8145	44.3359	21.5806	290.275	163.396	210.029	-2.96957	1.49937e-20	4.56497e-19	down	MFS multidrug resistance transporter, putative [Beauveria bassiana ARSEF 2860]
MSTRG.2629	BBA_03023	XM_008598120.1	NA	NA	NA	NA	238.843	306.745	175.89	2088.81	1717.17	1808.04	-2.96001	2.2222e-36	1.82614e-34	down	hypothetical protein BBA_03023 [Beauveria bassiana ARSEF 2860]
19888760	BBA_05748	XM_008600845.1	NA	NA	NA	NA	1.02761	0.974824	1.93575	15.0787	6.97518	8.51485	-2.95646	1.89852e-16	4.47453e-15	down	hypothetical protein BBA_05748 [Beauveria bassiana ARSEF 2860]
MSTRG.6239	BBA_07386	XM_008602483.1	NA	NA	NA	NA	282.683	352.664	741.187	4640.91	2772.82	3248.41	-2.95339	3.63934e-20	1.06946e-18	down	hypothetical protein BBA_07386 [Beauveria bassiana ARSEF 2860]
MSTRG.4378	new	MSTRG.4378.1	NA	NA	NA	NA	0.718361	0.941669	1.13397	7.86569	6.61283	7.10423	-2.94947	1.7388e-23	6.64464e-22	down
MSTRG.3574	BBA_04171	XM_008599268.1	GO:0003674(molecular_function);GO:0043581(mycelium development)	03450(Non-homologous end-joining)	K10777	EC:6.5.1.1	61.7604	103.864	59.0023	734.369	484.542	509.619	-2.94394	4.20536e-28	2.11086e-26	down	hypothetical protein BBA_04171 [Beauveria bassiana ARSEF 2860]
MSTRG.7973	BBA_09548	XM_008604645.1	GO:0003676(nucleic acid binding);GO:0003723(RNA binding);GO:0003964(RNA-directed DNA polymerase activity);GO:0004523(RNA-DNA hybrid ribonuclease activity);GO:0005575(cellular_component);GO:0006278(RNA-dependent DNA biosynthetic process)	NA	NA	NA	7.11823	17.3906	11.2977	109.324	89.1505	75.1832	-2.93408	1.28728e-25	5.55986e-24	down	reverse transcriptase, RNaseH [Beauveria bassiana ARSEF 2860]
MSTRG.8160	BBA_09777	XM_008604874.1	NA	NA	NA	NA	1.20755	1.04349	1.54873	8.28165	10.6221	9.93474	-2.92401	1.05071e-22	3.81128e-21	down	hypothetical protein BBA_09777 [Beauveria bassiana ARSEF 2860]
19886114	BBA_03102	XM_008598199.1	GO:0030170(pyridoxal phosphate binding);GO:0042802(identical protein binding)	00640(Propanoate metabolism);00650(Butanoate metabolism);00250(Alanine, aspartate and glutamate metabolism);00410(beta-Alanine metabolism)	K00823	EC:2.6.1.19	0.187572	0.348695	0.30002	1.78275	2.62744	1.87988	-2.91101	5.38496e-18	1.41256e-16	down	aminotransferase, class III [Beauveria bassiana ARSEF 2860]
MSTRG.3680	BBA_04295	XM_008599392.1;MSTRG.3680.1	GO:0005783(endoplasmic reticulum)	NA	NA	NA	1.68491	2.73703	2.10404	23.3278	10.4984	15.1645	-2.90824	1.71606e-22	6.10549e-21	down	C2 domain-containing protein [Beauveria bassiana ARSEF 2860]
MSTRG.6371	new	MSTRG.6371.1	NA	NA	NA	NA	2.89968	2.13931	1.60408	11.498	22.2028	15.625	-2.89242	1.31563e-17	3.36554e-16	down
MSTRG.2950	BBA_03412	MSTRG.2950.3;MSTRG.2950.2;MSTRG.2950.1;MSTRG.2950.4	NA	NA	NA	NA	11.2027	16.0537	0.904458	17.4318	187.297	2.60604	-2.8802	0.00419773	0.0139864	down
MSTRG.2670	BBA_03082	XM_008598179.1	GO:0009277(fungal-type cell wall);GO:0031362(anchored component of external side of plasma membrane);GO:0031505(fungal-type cell wall organization);GO:0042124(1,3-beta-glucanosyltransferase activity)	NA	NA	NA	0.821468	0.332548	0.513237	5.81522	2.71567	3.564	-2.85885	3.61523e-12	5.69966e-11	down	beta (1-3) glucanosyltransferase [Beauveria bassiana ARSEF 2860]
MSTRG.1098	BBA_01231	XM_008596328.1	GO:0003674(molecular_function);GO:0005575(cellular_component);GO:0043581(mycelium development)	NA	NA	NA	22.8493	24.0259	23.2314	284.177	74.4119	148.802	-2.85548	2.09278e-14	4.12602e-13	down	hypothetical protein BBA_01231 [Beauveria bassiana ARSEF 2860]
MSTRG.6025	BBA_07094	XM_008602191.1	GO:0003735(structural constituent of ribosome);GO:0006412(translation)	NA	NA	NA	4.70919	4.61489	5.48732	39.5772	25.7261	39.7139	-2.82584	1.87717e-34	1.37255e-32	down	mitochondrial phosphate carrier protein [Beauveria bassiana ARSEF 2860]
MSTRG.888	new	MSTRG.888.1	NA	NA	NA	NA	96.1421	143.734	110.761	1143.3	465.206	865.025	-2.81852	4.02554e-21	1.29346e-19	down
MSTRG.4021	BBA_04690	XM_008599787.1;MSTRG.4021.1	GO:0005391(sodium:potassium-exchanging ATPase activity);GO:0005887(integral component of plasma membrane);GO:0006883(cellular sodium ion homeostasis);GO:0010107(potassium ion import);GO:0015991(ATP hydrolysis coupled proton transport);GO:0030007(cellular potassium ion homeostasis);GO:0036376(sodium ion export from cell);GO:0043231(intracellular membrane-bounded organelle)	00190(Oxidative phosphorylation)	K01541	EC:3.6.3.10	10.4605	14.7698	13.6005	109.615	84.3114	79.3581	-2.81513	3.24901e-35	2.49342e-33	down	Na,H/K antiporter P-type ATPase [Beauveria bassiana ARSEF 2860]
MSTRG.2975	BBA_03436;BBA_03434;BBA_03435	MSTRG.2975.4;MSTRG.2975.1;XM_008598531.1;XM_008598533.1;XM_008598532.1	GO:0003674(molecular_function);GO:0043581(mycelium development);GO:0005575(cellular_component);GO:0008150(biological_process);GO:0008270(zinc ion binding);GO:0016787(hydrolase activity);GO:0070290(N-acylphosphatidylethanolamine-specific phospholipase D activity)	03040(Spliceosome);03008(Ribosome biogenesis in eukaryotes);03008(Ribosome biogenesis in eukaryotes)	K12845;K14570	EC:3.1.-.-	33.055	36.5892	46.7369	462.456	110.781	242.94	-2.81002	1.97526e-13	3.61067e-12	down	ribonucleoprotein-associated protein [Beauveria bassiana ARSEF 2860];hypothetical protein BBA_03436 [Beauveria bassiana ARSEF 2860];NAPE-hydrolyzing phospholipase D [Beauveria bassiana ARSEF 2860]
19884269	BBA_01257	XM_008596354.1	GO:0003674(molecular_function);GO:0005575(cellular_component);GO:0008150(biological_process)	NA	NA	NA	0.769446	0.615339	0.606144	6.36059	2.98433	4.54698	-2.80273	8.20638e-14	1.53638e-12	down	mosquitocidal toxin protein [Beauveria bassiana ARSEF 2860]
MSTRG.6339	BBA_07534	MSTRG.6339.1;MSTRG.6339.4;MSTRG.6339.2;XM_008602631.1	NA	NA	NA	NA	78.6211	111.07	98.9545	244.683	806.943	958.269	-2.79975	4.32824e-17	1.07753e-15	down	hypothetical protein BBA_07534 [Beauveria bassiana ARSEF 2860]
MSTRG.2712	new	MSTRG.2712.1	NA	NA	NA	NA	1.27455	1.39241	2.3549	14.7495	8.72039	11.218	-2.78814	1.30072e-14	2.61439e-13	down
MSTRG.7596	BBA_09049	XM_008604146.1	GO:0005575(cellular_component)	NA	NA	NA	7.99618	10.3247	7.49581	68.4391	57.4626	52.0625	-2.78521	5.50559e-39	5.01225e-37	down	RING finger domain protein [Beauveria bassiana ARSEF 2860]
MSTRG.5736	BBA_06758	XM_008601855.1	GO:0000166(nucleotide binding);GO:0006812(cation transport);GO:0016021(integral component of membrane);GO:0019829(cation-transporting ATPase activity);GO:0046872(metal ion binding)	00190(Oxidative phosphorylation)	K01541	EC:3.6.3.10	4.28795	3.58857	3.71974	35.1051	20.6786	24.1513	-2.78517	3.58523e-28	1.82925e-26	down	Na/K ATPase alpha 1 subunit, putative [Beauveria bassiana ARSEF 2860]
MSTRG.7555	BBA_08985	XM_008604082.1	NA	NA	NA	NA	1.21958	0.830349	1.04418	8.59151	3.82097	8.83282	-2.77955	2.99634e-13	5.39225e-12	down	ThiJ/PfpI family protein [Beauveria bassiana ARSEF 2860]
MSTRG.6522	BBA_07745	MSTRG.6522.1;XM_008602842.1	GO:0001896(autolysis);GO:0004568(chitinase activity);GO:0005575(cellular_component);GO:0005975(carbohydrate metabolic process);GO:0006032(chitin catabolic process)	00520(Amino sugar and nucleotide sugar metabolism)	K01183	EC:3.2.1.14	15.0125	16.5512	11.8176	133.468	62.1198	99.1978	-2.76452	1.33069e-22	4.75259e-21	down	Glycoside hydrolase, catalytic core [Beauveria bassiana ARSEF 2860]
MSTRG.8109	BBA_09726	XM_008604823.1	GO:0005737(cytoplasm);GO:0008677(2-dehydropantoate 2-reductase activity);GO:0015940(pantothenate biosynthetic process);GO:0016491(oxidoreductase activity);GO:0016616(oxidoreductase activity, acting on the CH-OH group of donors, NAD or NADP as acceptor);GO:0050661(NADP binding);GO:0050662(coenzyme binding);GO:0055114(oxidation-reduction process)	00770(Pantothenate and CoA biosynthesis)	K00077	EC:1.1.1.169	9.06381	18.7653	13.4207	99.591	79.6745	100.239	-2.76041	7.0016e-28	3.44004e-26	down	2-dehydropantoate 2-reductase, putative [Beauveria bassiana ARSEF 2860]
19887824	BBA_04812	XM_008599909.1	NA	NA	NA	NA	0.592929	0.788329	0.281687	4.38089	2.34449	4.46954	-2.75103	3.83569e-12	6.01816e-11	down	cellular nucleic acid-binding protein [Beauveria bassiana ARSEF 2860]
MSTRG.4020	new	MSTRG.4020.1;MSTRG.4020.2	NA	NA	NA	NA	28.7256	32.182	40.5858	255.957	189.273	235.83	-2.7464	6.77556e-35	4.99348e-33	down
MSTRG.6529	new	MSTRG.6529.1;MSTRG.6529.2;MSTRG.6529.3	NA	NA	NA	NA	13.1072	46.1618	53.1416	306.551	229.532	214.583	-2.73939	8.18427e-14	1.53534e-12	down
MSTRG.4366	BBA_05123	XM_008600220.1	GO:0000429(carbon catabolite regulation of transcription from RNA polymerase II promoter);GO:0000977(RNA polymerase II regulatory region sequence-specific DNA binding);GO:0003700(transcription factor activity, sequence-specific DNA binding);GO:0005634(nucleus);GO:0015976(carbon utilization);GO:0045722(positive regulation of gluconeogenesis);GO:0072364(regulation of cellular ketone metabolic proce…	NA	NA	NA	4.31175	5.59399	3.79104	40.4849	19.6763	30.7597	-2.73077	1.80133e-23	6.85538e-22	down	Putative Zn(II)2Cys6 transcription factor [Beauveria bassiana ARSEF 2860]
19890347	BBA_07335	XM_008602432.1	GO:0005506(iron ion binding);GO:0005575(cellular_component);GO:0009055(electron carrier activity);GO:0016705(oxidoreductase activity, acting on paired donors, with incorporation or reduction of molecular oxygen);GO:0016712(oxidoreductase activity, acting on paired donors, with incorporation or reduction of molecular oxygen, reduced flavin or flavoprotein as one donor, and incorporation of one ato…	00071(Fatty acid degradation);00380(Tryptophan metabolism)	K00493	EC:1.14.14.1	0.333235	0.301837	0.355716	3.2869	1.28976	1.99742	-2.73014	4.68982e-12	7.2462e-11	down	Cytochrome P450 CYP655C1 [Beauveria bassiana ARSEF 2860]
MSTRG.7617	BBA_09065	MSTRG.7617.2;XM_008604162.1	NA	NA	NA	NA	8.22183	13.3291	7.70839	62.6904	66.7722	64.5217	-2.72897	1.35306e-31	8.21209e-30	down	ribose-phosphate pyrophosphokinase, putative [Beauveria bassiana ARSEF 2860]
MSTRG.2537	BBA_02911	MSTRG.2537.1;XM_008598008.1	GO:0004842(ubiquitin-protein transferase activity);GO:0005737(cytoplasm);GO:0005876(spindle microtubule);GO:0009966(regulation of signal transduction);GO:0090307(mitotic spindle assembly)	NA	NA	NA	12.1579	157.477	116.565	658.472	600.551	593.663	-2.69452	2.26393e-07	1.95926e-06	down	AT hook domain-containing protein [Beauveria bassiana ARSEF 2860]
MSTRG.8441	BBA_10163	XM_008605260.1	NA	NA	NA	NA	4.54014	5.20775	5.57221	29.493	35.2321	34.0425	-2.68861	3.58931e-52	5.95184e-50	down	hypothetical protein BBA_10163 [Beauveria bassiana ARSEF 2860]
MSTRG.8053	BBA_09669	XM_008604766.1	NA	NA	NA	NA	0.469438	0.421242	0.009676	2.42567	2.55049	0.826202	-2.68807	2.99567e-06	2.13326e-05	down	hypothetical protein BBA_09669 [Beauveria bassiana ARSEF 2860]
MSTRG.5530	BBA_06483	XM_008601580.1	GO:0005575(cellular_component);GO:0008150(biological_process)	NA	NA	NA	1.41759	0.468282	0.752206	8.79959	4.00303	4.17052	-2.68569	1.37508e-09	1.63704e-08	down	Lactamase B [Beauveria bassiana ARSEF 2860]
MSTRG.7921	BBA_09491	MSTRG.7921.1	NA	NA	NA	NA	2.0365	3.48792	3.4238	27.6705	15.4532	14.1823	-2.67902	2.44148e-20	7.26654e-19	down
MSTRG.5269	BBA_06166	MSTRG.5269.1;XM_008601263.1	GO:0000947(amino acid catabolic process to alcohol via Ehrlich pathway);GO:0004022(alcohol dehydrogenase (NAD) activity);GO:0005576(extracellular region);GO:0005759(mitochondrial matrix);GO:0005886(plasma membrane);GO:0006068(ethanol catabolic process);GO:0006116(NADH oxidation);GO:0006567(threonine catabolic process);GO:0008270(zinc ion binding);GO:0009986(cell surface);GO:0016747(transferase ac…	00010(Glycolysis / Gluconeogenesis);00071(Fatty acid degradation);00350(Tyrosine metabolism)	K13953	EC:1.1.1.1	28.4435	46.287	30.4741	331.99	111.443	222.681	-2.66257	2.04325e-15	4.43309e-14	down	alcohol dehydrogenase I [Beauveria bassiana ARSEF 2860]
MSTRG.8113	BBA_09727	XM_008604824.1	GO:0008168(methyltransferase activity);GO:0016881(acid-amino acid ligase activity);GO:0019184(nonribosomal peptide biosynthetic process)	02010(ABC transporters)	K05658	EC:3.6.3.44	19.725	34.8169	18.8965	149.107	115.822	197.567	-2.65483	6.85905e-24	2.68748e-22	down	beauvericin biosynthetic protein [Beauveria bassiana ARSEF 2860]
MSTRG.4818	BBA_05648	XM_008600745.1	GO:0004364(glutathione transferase activity);GO:0005737(cytoplasm);GO:0006749(glutathione metabolic process)	00480(Glutathione metabolism)	K00799	EC:2.5.1.18	1.72834	1.35865	1.08589	12.7196	4.16182	9.28986	-2.64887	1.17603e-10	1.57585e-09	down	glutathione S-transferase [Beauveria bassiana ARSEF 2860]
19885151	BBA_02139	XM_008597236.1	GO:0004364(glutathione transferase activity);GO:0005737(cytoplasm);GO:0006749(glutathione metabolic process)	00480(Glutathione metabolism)	K00799	EC:2.5.1.18	2.20332	2.85657	3.73361	20.6725	10.3749	23.9572	-2.64504	7.01528e-16	1.60059e-14	down	Glutathione S-transferase [Beauveria bassiana ARSEF 2860]
MSTRG.8591	BBA_10334	XM_008605431.1	NA	NA	NA	NA	1.07268	0.575004	0.614211	4.55755	4.63318	4.79508	-2.62836	4.92515e-16	1.13486e-14	down	hypothetical protein BBA_10334 [Beauveria bassiana ARSEF 2860]
MSTRG.2261	BBA_02568	MSTRG.2261.1	NA	NA	NA	NA	7.79514	10.4137	9.42648	62.5174	39.4486	67.7338	-2.6184	1.93275e-27	9.20383e-26	down
MSTRG.1626	BBA_01838	XM_008596935.1	GO:0003674(molecular_function);GO:0005575(cellular_component);GO:0008150(biological_process)	NA	NA	NA	47.152	52.1604	64.3767	462.788	248.516	288.485	-2.61066	5.94477e-23	2.19933e-21	down	hypothetical protein BBA_01838 [Beauveria bassiana ARSEF 2860]
MSTRG.4566	BBA_05372	XM_008600469.1	GO:0006952(defense response)	NA	NA	NA	3.0337	3.44182	3.2701	29.5594	11.1895	18.5544	-2.60529	1.35416e-14	2.70424e-13	down	DUF567 domain protein [Beauveria bassiana ARSEF 2860]
MSTRG.7108	BBA_08403	XM_008603500.1;MSTRG.7108.1	GO:0003674(molecular_function);GO:0005575(cellular_component);GO:0008150(biological_process)	NA	NA	NA	53.3628	73.0466	53.1756	444.566	290.544	351.236	-2.59675	3.51763e-28	1.80468e-26	down	hypothetical protein BBA_08403 [Beauveria bassiana ARSEF 2860]
MSTRG.7179	BBA_08489	MSTRG.7179.1;MSTRG.7179.2;XM_008603586.1	GO:0003674(molecular_function);GO:0005575(cellular_component)	NA	NA	NA	12.5053	15.8194	21.2349	105.218	89.0381	103.898	-2.58882	6.40084e-30	3.58061e-28	down	DJ-1/PfpI family protein [Beauveria bassiana ARSEF 2860]
MSTRG.6905	BBA_08175	MSTRG.6905.1	NA	NA	NA	NA	0.692362	1.46015	0.732244	7.00452	4.71156	5.59009	-2.58476	7.5911e-16	1.72772e-14	down
MSTRG.5569	BBA_06529	XM_008601626.1	GO:0003674(molecular_function);GO:0005575(cellular_component);GO:0008150(biological_process)	03008(Ribosome biogenesis in eukaryotes)	K14556	NA	2.57435	3.8209	2.77507	23.5567	12.1857	19.0006	-2.57763	3.67524e-22	1.25012e-20	down	monooxygenase-like protein [Beauveria bassiana ARSEF 2860]
MSTRG.8513	BBA_10234	MSTRG.8513.2;MSTRG.8513.1;XM_008605331.1	NA	NA	NA	NA	2.46145	2.12167	2.12416	3.89693	3.70986	32.0997	-2.56557	5.36436e-06	3.64934e-05	down	tetratricopeptide repeat domain protein [Beauveria bassiana ARSEF 2860]
MSTRG.5513	BBA_06465	XM_008601562.1	NA	NA	NA	NA	6.55198	9.74065	9.68237	62.9263	39.2365	51.0566	-2.5604	3.25973e-23	1.22056e-21	down	hypothetical protein BBA_06465 [Beauveria bassiana ARSEF 2860]
MSTRG.711	BBA_00807	XM_008595904.1	GO:0003674(molecular_function);GO:0005575(cellular_component);GO:0008150(biological_process)	NA	NA	NA	3960.53	3920.14	4003.86	27334.9	22114	20041.3	-2.54773	5.45639e-35	4.11936e-33	down	glucose repressible protein Grg1 [Beauveria bassiana ARSEF 2860]
MSTRG.7528	BBA_08951	XM_008604048.1	GO:0005575(cellular_component);GO:0008150(biological_process);GO:0016787(hydrolase activity)	NA	NA	NA	1.36717	1.88715	1.8335	16.5927	4.9481	7.925	-2.53392	1.54047e-09	1.81303e-08	down	hypothetical protein BBA_08951 [Beauveria bassiana ARSEF 2860]
MSTRG.5532	BBA_06485	MSTRG.5532.1	NA	NA	NA	NA	0.726398	1.71663	1.69502	8.23571	7.47059	8.1662	-2.52833	4.47243e-17	1.10749e-15	down
MSTRG.6815	new	MSTRG.6815.1	NA	NA	NA	NA	3.21678	3.18405	3.93059	22.142	17.4108	19.9559	-2.52606	1.47942e-29	8.12894e-28	down
19891413	BBA_08401	XM_008603498.1	NA	NA	NA	NA	0.330753	0.286728	0.523326	2.30654	1.84959	2.40192	-2.52321	8.11572e-14	1.52556e-12	down	hypothetical protein BBA_08401 [Beauveria bassiana ARSEF 2860]
MSTRG.710	BBA_00808	MSTRG.710.1	NA	NA	NA	NA	0.600934	1.25081	1.07829	6.57923	4.69042	5.55125	-2.52127	5.47491e-16	1.25222e-14	down
MSTRG.1642	BBA_01863	XM_008596960.1	NA	NA	NA	NA	466.138	846.11	747.375	5249.92	2673.88	3877.06	-2.51844	7.59233e-20	2.19634e-18	down
MSTRG.830	BBA_00932	XM_008596029.1	NA	NA	NA	NA	1.04191	1.75062	2.19756	12.852	8.79818	6.80955	-2.51179	1.46917e-10	1.93789e-09	down	hypothetical protein BBA_00932 [Beauveria bassiana ARSEF 2860]
MSTRG.3849	BBA_04473	MSTRG.3849.2;XM_008599570.1;MSTRG.3849.1	GO:0003674(molecular_function);GO:0005575(cellular_component);GO:0008150(biological_process)	NA	NA	NA	115.029	138.457	131.889	932.487	571.551	691.103	-2.50998	2.53496e-27	1.1949e-25	down	hypothetical protein BBA_04473 [Beauveria bassiana ARSEF 2860]
MSTRG.2587	BBA_02973	XM_008598070.1	GO:0005829(cytosol);GO:0006139(nucleobase-containing compound metabolic process);GO:0008168(methyltransferase activity)	NA	NA	NA	12.4468	9.38196	9.17177	82.0858	29.2147	65.2136	-2.50942	3.61932e-15	7.6558e-14	down	MT-A70 family [Beauveria bassiana ARSEF 2860]
MSTRG.8171	BBA_09797	XM_008604894.1	GO:0000981(RNA polymerase II transcription factor activity, sequence-specific DNA binding);GO:0005634(nucleus);GO:0006355(regulation of transcription, DNA-templated);GO:0008270(zinc ion binding)	NA	NA	NA	1.41556	1.68916	1.71684	9.95834	7.73795	9.60236	-2.50126	3.68414e-28	1.86945e-26	down	C6 zinc finger domain protein [Beauveria bassiana ARSEF 2860]
MSTRG.6212	BBA_07327	XM_008602424.1	NA	NA	NA	NA	3.07654	5.03392	3.5016	19.1824	25.8342	20.6289	-2.49907	3.19444e-34	2.2995e-32	down	putative MEI5 protein [Beauveria bassiana ARSEF 2860]
19891272	BBA_08260	XM_008603357.1	GO:0003674(molecular_function);GO:0005575(cellular_component)	NA	NA	NA	0.052499	0.281278	0.267495	1.80737	0.202564	1.38501	-2.4973	7.11717e-05	0.000376581	down	hypothetical protein BBA_08260 [Beauveria bassiana ARSEF 2860]
MSTRG.2038	BBA_02315	XM_008597412.1	GO:0003674(molecular_function);GO:0005619(ascospore wall);GO:0005628(prospore membrane);GO:0005811(lipid particle);GO:0030476(ascospore wall assembly)	NA	NA	NA	10.7278	15.8296	12.6082	92.5756	55.2653	71.8035	-2.48751	6.5232e-24	2.56671e-22	down	protein family CysZ [Beauveria bassiana ARSEF 2860]
MSTRG.3345	BBA_03898	MSTRG.3345.1;MSTRG.3345.2	NA	NA	NA	NA	246.673	448.644	365.772	3421.93	724.934	1699.62	-2.46203	8.3461e-10	1.01442e-08	down
MSTRG.8580	new	MSTRG.8580.1	NA	NA	NA	NA	3.83734	5.01842	2.42828	20.3451	19.3823	22.4399	-2.46187	1.55853e-21	5.13209e-20	down
MSTRG.8411	BBA_10115	XM_008605212.1	GO:0003674(molecular_function);GO:0005575(cellular_component);GO:0008150(biological_process)	NA	NA	NA	5.93419	7.49321	10.283	73.0251	14.4915	42.8944	-2.45948	1.14857e-09	1.37978e-08	down	endo alpha-1,4 polygalactosaminidase precursor [Beauveria bassiana ARSEF 2860]
MSTRG.62	BBA_00104	MSTRG.62.1	NA	NA	NA	NA	1.73724	4.2114	6.64269	43.1031	11.3979	14.6042	-2.45636	6.63589e-08	6.19928e-07	down
MSTRG.588	BBA_00675	XM_008595772.1	GO:0005886(plasma membrane);GO:0016021(integral component of membrane);GO:0022857(transmembrane transporter activity);GO:0022891(substrate-specific transmembrane transporter activity);GO:0035690(cellular response to drug);GO:0055085(transmembrane transport)	04113(Meiosis - yeast)	K08139	NA	1.50309	2.98734	2.09541	14.7589	9.85235	11.458	-2.45333	1.3773e-20	4.23498e-19	down	hexose transporter [Beauveria bassiana ARSEF 2860]
19884374	BBA_01362	XM_008596459.1	GO:0003674(molecular_function);GO:0005575(cellular_component);GO:0097264(self proteolysis)	NA	NA	NA	0.20016	0.171649	0.160513	0.510038	1.1984	1.20174	-2.45074	3.71439e-13	6.64582e-12	down	RHS Repeat protein [Beauveria bassiana ARSEF 2860]
MSTRG.3788	BBA_04406	XM_008599503.1;MSTRG.3788.1	GO:0003674(molecular_function);GO:0005622(intracellular);GO:0008150(biological_process)	NA	NA	NA	46.6538	61.2142	51.5923	355.206	202.763	306.872	-2.43924	7.7542e-24	3.02544e-22	down	hypothetical protein BBA_04406 [Beauveria bassiana ARSEF 2860]
MSTRG.6201	BBA_07304;BBA_07305	MSTRG.6201.4;MSTRG.6201.3;MSTRG.6201.2;MSTRG.6201.1;XM_008602401.1;XM_008602402.1	GO:0004471(malate dehydrogenase (decarboxylating) (NAD+) activity);GO:0005739(mitochondrion);GO:0005829(cytosol);GO:0006090(pyruvate metabolic process);GO:0006108(malate metabolic process);GO:0006520(cellular amino acid metabolic process);GO:0046872(metal ion binding);GO:0051287(NAD binding);GO:0055114(oxidation-reduction process);GO:0005575(cellular_component);GO:0008150(biological_process)	01200(Carbon metabolism);00620(Pyruvate metabolism)	K00027	EC:1.1.1.38	228.388	317.405	248.847	1500.07	1170.67	1528.29	-2.40168	1.07031e-30	6.2118e-29	down	malate dehydrogenase, putative [Beauveria bassiana ARSEF 2860];calcium binding protein Caleosin [Beauveria bassiana ARSEF 2860]
MSTRG.3494	BBA_04089	XM_008599186.1	GO:0005829(cytosol);GO:0008270(zinc ion binding);GO:0016491(oxidoreductase activity);GO:0055114(oxidation-reduction process)	00010(Glycolysis / Gluconeogenesis);00071(Fatty acid degradation);00350(Tyrosine metabolism)	K13953	EC:1.1.1.1	0.57355	0.050013	0.111292	1.89385	0.869207	1.11705	-2.40056	4.86387e-05	0.000267729	down	zinc-binding dehydrogenase [Beauveria bassiana ARSEF 2860]
MSTRG.8509	new	MSTRG.8509.1	NA	NA	NA	NA	0.94112	0.901269	1.18041	4.91998	5.19483	5.75721	-2.39253	3.41665e-22	1.17507e-20	down
MSTRG.6237	BBA_07382	XM_008602479.1	GO:0003674(molecular_function);GO:0005575(cellular_component);GO:0071470(cellular response to osmotic stress)	NA	NA	NA	25.4866	15.9534	23.3526	121.124	82.2092	134.907	-2.38415	6.8478e-22	2.29562e-20	down	hypothetical protein AN7484 [Beauveria bassiana ARSEF 2860]
MSTRG.2060	BBA_02338	MSTRG.2060.1;XM_008597435.1	GO:0003674(molecular_function);GO:0005575(cellular_component);GO:0008150(biological_process)	NA	NA	NA	8.31135	5.92715	6.13488	47.1116	16.4027	42.485	-2.3793	1.5929e-13	2.93486e-12	down	hypothetical protein BBA_02338 [Beauveria bassiana ARSEF 2860]
MSTRG.6527	new	MSTRG.6527.1	NA	NA	NA	NA	86.5055	135.166	108.37	773.928	446.065	495.451	-2.37786	1.42352e-20	4.35523e-19	down
MSTRG.6908	BBA_08181	XM_008603278.1	GO:0000981(RNA polymerase II transcription factor activity, sequence-specific DNA binding);GO:0003677(DNA binding);GO:0005634(nucleus);GO:0006351(transcription, DNA-templated);GO:0006355(regulation of transcription, DNA-templated);GO:0008270(zinc ion binding)	NA	NA	NA	5.34495	9.32781	6.48201	44.059	24.5342	40.891	-2.37167	4.53784e-19	1.26923e-17	down	fungal specific transcription factor [Beauveria bassiana ARSEF 2860]
MSTRG.7143	BBA_08447	XM_008603544.1	NA	NA	NA	NA	15.5087	16.8267	19.9107	76.8569	99.1983	88.5587	-2.34049	7.92381e-32	4.87288e-30	down	hypothetical protein BBA_08447 [Beauveria bassiana ARSEF 2860]
19886290	BBA_03278	XM_008598375.1	GO:0003674(molecular_function);GO:0005575(cellular_component);GO:0008150(biological_process)	NA	NA	NA	0.385798	0.569606	0.07844	2.83068	1.0745	1.322	-2.33802	9.13085e-06	5.95011e-05	down	NAD dependent epimerase/dehydratase [Beauveria bassiana ARSEF 2860]
MSTRG.1521	BBA_01715	XM_008596812.1	GO:0005575(cellular_component);GO:0008150(biological_process);GO:0016787(hydrolase activity)	00620(Pyruvate metabolism)	K01069	EC:3.1.2.6	0.477214	0.679352	0.923268	4.72711	1.49803	4.25641	-2.33331	2.51955e-08	2.51036e-07	down	metallo-beta-lactamase domain protein, putative [Beauveria bassiana ARSEF 2860]
MSTRG.8341	BBA_10036	XM_008605133.1;MSTRG.8341.1	GO:0008150(biological_process);GO:0043581(mycelium development)	NA	NA	NA	6.0179	3.98788	2.94587	28.1958	13.6794	23.192	-2.3288	1.44809e-14	2.87328e-13	down	26S proteasome regulatory subunit-like protein [Beauveria bassiana ARSEF 2860]
MSTRG.2586	BBA_02971;BBA_02972	MSTRG.2586.1;XM_008598068.1;XM_008598069.1	GO:0005575(cellular_component);GO:0008150(biological_process);GO:0003735(structural constituent of ribosome);GO:0006412(translation)	NA	NA	NA	19.5983	11.374	10.5319	93.0786	33.5037	78.8202	-2.30713	1.84286e-11	2.68646e-10	down	RNA polymerase II-associated protein [Beauveria bassiana ARSEF 2860];mitochondrial carrier protein LEU5 [Beauveria bassiana ARSEF 2860]
MSTRG.1211	BBA_01346	XM_008596443.1	NA	NA	NA	NA	0.254845	0.124829	0.270387	1.14262	1.3131	0.755737	-2.30458	5.99823e-08	5.64905e-07	down	hypothetical protein BBA_01346 [Beauveria bassiana ARSEF 2860]
MSTRG.893	BBA_01001	XM_008596098.1	GO:0003674(molecular_function);GO:0005575(cellular_component);GO:0008150(biological_process)	NA	NA	NA	98.8273	133.648	104.467	807.499	337.228	509.952	-2.29598	1.15515e-15	2.57235e-14	down	phospholipase/carboxylesterase [Beauveria bassiana ARSEF 2860]
19885779	BBA_02767	XM_008597864.1	NA	NA	NA	NA	0.358347	0.72813	1.06813	5.82174	1.97849	2.75535	-2.29251	7.37514e-07	5.77937e-06	down	hypothetical protein BBA_02767 [Beauveria bassiana ARSEF 2860]
MSTRG.2608	BBA_02996	MSTRG.2608.1;XM_008598093.1	NA	NA	NA	NA	8.95965	10.2738	10.2499	69.2605	24.9592	49.8775	-2.28907	5.95091e-15	1.23348e-13	down	antigenic cell wall galactomannoprotein, putative [Beauveria bassiana ARSEF 2860]
MSTRG.625	BBA_00718	XM_008595815.1	GO:0003674(molecular_function);GO:0005575(cellular_component);GO:0008150(biological_process)	NA	NA	NA	129.478	172.001	133.391	791.988	666.128	665.362	-2.28777	6.23908e-29	3.32966e-27	down	mismatched base pair and cruciform dna recognition protein [Beauveria bassiana ARSEF 2860]
MSTRG.3579	new	MSTRG.3579.1	NA	NA	NA	NA	3.23316	3.38203	2.90203	19.3177	12.2603	14.7957	-2.2847	2.70139e-24	1.09542e-22	down
MSTRG.2543	BBA_02920	XM_008598017.1	GO:0005788(endoplasmic reticulum lumen);GO:0005811(lipid particle);GO:0009636(response to toxic substance);GO:0016021(integral component of membrane);GO:0034084(steryl deacetylase activity);GO:0034210(sterol deacetylation)	NA	NA	NA	9.14487	11.254	5.8387	40.4646	38.667	48.6786	-2.2843	2.86902e-24	1.15834e-22	down	lipase/thioesterase family protein [Beauveria bassiana ARSEF 2860]
MSTRG.7624	BBA_09071	MSTRG.7624.3;MSTRG.7624.2;MSTRG.7624.1	NA	NA	NA	NA	904.157	539.656	1715.5	4717.85	5497.59	5165.56	-2.28347	1.17411e-14	2.37534e-13	down
MSTRG.6947	BBA_08221	MSTRG.6947.2;XM_008603318.1	GO:0003996(acyl-CoA ligase activity);GO:0005575(cellular_component);GO:1900557(emericellamide biosynthetic process);GO:1900617(emericellamide A biosynthetic process)	00360(Phenylalanine metabolism);00130(Ubiquinone and other terpenoid-quinone biosynthesis)	K01904	EC:6.2.1.12	31.0326	75.5808	52.7478	284.428	234.24	256.915	-2.28298	3.15927e-19	8.94421e-18	down	4-coumarate-CoA ligase [Beauveria bassiana ARSEF 2860]
MSTRG.2656	BBA_03059	XM_008598156.1;MSTRG.2656.1	GO:0005575(cellular_component);GO:0043581(mycelium development)	04122(Sulfur relay system)	K11996	EC:2.7.7.80	8.41044	10.8174	9.13504	39.4356	48.1853	50.156	-2.28026	6.93924e-33	4.66941e-31	down	ThiF family protein [Beauveria bassiana ARSEF 2860]
MSTRG.619	BBA_00709	XM_008595806.1	GO:0005575(cellular_component);GO:0008762(UDP-N-acetylmuramate dehydrogenase activity);GO:0016491(oxidoreductase activity);GO:0050660(flavin adenine dinucleotide binding);GO:0055114(oxidation-reduction process)	00910(Nitrogen metabolism);00380(Tryptophan metabolism);00460(Cyanoamino acid metabolism)	K01501	EC:3.5.5.1	0.898634	1.41348	1.7015	8.46653	4.85034	6.11414	-2.27539	2.11778e-14	4.16646e-13	down	FAD binding domain-containing protein [Beauveria bassiana ARSEF 2860]
19883482	BBA_00470	XM_008595567.1	NA	00350(Tyrosine metabolism)	K00545	EC:2.1.1.6	0.714682	0.266359	0.325476	3.00852	1.41354	1.89177	-2.27279	4.87501e-08	4.68142e-07	down	ATP-grasp enzyme-like protein [Beauveria bassiana ARSEF 2860]
19885245	BBA_02233	XM_008597330.1	GO:0003824(catalytic activity);GO:0004553(hydrolase activity, hydrolyzing O-glycosyl compounds);GO:0004563(beta-N-acetylhexosaminidase activity);GO:0005575(cellular_component);GO:0005975(carbohydrate metabolic process)	00520(Amino sugar and nucleotide sugar metabolism);00531(Glycosaminoglycan degradation);00603(Glycosphingolipid biosynthesis - globo series);00604(Glycosphingolipid biosynthesis - ganglio series);00511(Other glycan degradation)	K12373	EC:3.2.1.52	0.127072	0.323738	0.242921	0.679347	1.55746	1.0824	-2.25839	1.78724e-09	2.08497e-08	down	Glycoside hydrolase, catalytic core [Beauveria bassiana ARSEF 2860]
MSTRG.7525	BBA_08943	MSTRG.7525.1;XM_008604040.1	NA	NA	NA	NA	1.006	1.07837	1.69206	6.89239	5.49369	5.67576	-2.25785	1.43338e-15	3.1616e-14	down	hypothetical protein BBA_08943 [Beauveria bassiana ARSEF 2860]
19889243	BBA_06231	XM_008601328.1	GO:0043581(mycelium development)	NA	NA	NA	0.3474	0.300509	0.125675	1.17908	1.36436	1.12181	-2.24428	4.65693e-10	5.85172e-09	down	helix-loop-helix DNA-binding domain-containing protein [Beauveria bassiana ARSEF 2860]
MSTRG.7546	BBA_08974	MSTRG.7546.1;XM_008604071.1	NA	NA	NA	NA	15.3271	46.3467	66.5983	397.489	68.8289	140.62	-2.24234	7.74197e-06	5.10596e-05	down	antifungal protein [Beauveria bassiana ARSEF 2860]
MSTRG.7136	BBA_08439	XM_008603536.1	GO:0005622(intracellular);GO:0005634(nucleus);GO:0005829(cytosol);GO:0008270(zinc ion binding);GO:0016491(oxidoreductase activity);GO:0016747(transferase activity, transferring acyl groups other than amino-acyl groups);GO:0055114(oxidation-reduction process)	01200(Carbon metabolism);00020(Citrate cycle (TCA cycle));00190(Oxidative phosphorylation)	K00237	NA	5.01793	5.07622	5.59356	30.2281	15.7757	28.0081	-2.23812	1.22292e-18	3.31081e-17	down	zinc-binding dehydrogenase [Beauveria bassiana ARSEF 2860]
MSTRG.8220	BBA_09894	XM_008604991.1	NA	NA	NA	NA	3.16968	2.6451	2.21223	10.7057	11.0632	16.0852	-2.23751	1.82453e-18	4.89669e-17	down	hypothetical protein BBA_09894 [Beauveria bassiana ARSEF 2860]
MSTRG.7859	BBA_09406	MSTRG.7859.1	NA	NA	NA	NA	1.92239	2.42819	1.86061	9.43519	10.1043	9.72175	-2.23605	2.25218e-16	5.26794e-15	down
MSTRG.7107	BBA_08402	XM_008603499.1	GO:0004497(monooxygenase activity);GO:0055114(oxidation-reduction process)	NA	NA	NA	130.133	237.467	150.714	1004.56	592.096	823.886	-2.22343	3.02704e-18	8.03118e-17	down	monooxygenase-like protein [Beauveria bassiana ARSEF 2860]
MSTRG.8562	BBA_10306	XM_008605403.1	NA	NA	NA	NA	3.23859	2.74547	2.44943	11.9621	12.2596	14.9988	-2.21741	3.47969e-21	1.1298e-19	down	hypothetical protein BBA_10306 [Beauveria bassiana ARSEF 2860]
MSTRG.738	BBA_00834	XM_008595931.1;MSTRG.738.1	NA	NA	NA	NA	4.43628	6.91325	7.1275	42.5869	14.0994	29.2325	-2.21724	5.19042e-12	8.00635e-11	down	hypothetical protein BBA_00834 [Beauveria bassiana ARSEF 2860]
MSTRG.8034	BBA_09645	XM_008604742.1	NA	NA	NA	NA	30.2581	74.3983	85.1917	511.848	59.4799	308.645	-2.21261	9.6005e-06	6.24301e-05	down	hypothetical protein BBA_09645 [Beauveria bassiana ARSEF 2860]
19892220	BBA_09208	XM_008604305.1	GO:0004497(monooxygenase activity);GO:0055114(oxidation-reduction process)	NA	NA	NA	0.176426	0.034343	0.11955	0.519829	0.513383	0.496533	-2.21136	2.34502e-07	2.0219e-06	down	dimethylaniline monooxygenase [Beauveria bassiana ARSEF 2860]
MSTRG.5444	BBA_06381	MSTRG.5444.1	NA	NA	NA	NA	4.67129	3.59248	2.25677	18.5242	15.092	14.7535	-2.20089	7.53109e-12	1.13899e-10	down
MSTRG.8430	BBA_10141	MSTRG.8430.2;XM_008605238.1	NA	NA	NA	NA	1.41156	1.34742	1.41494	7.53625	4.82708	6.69724	-2.19112	2.41073e-16	5.62463e-15	down	hypothetical protein BBA_10141 [Beauveria bassiana ARSEF 2860]
MSTRG.3796	BBA_04420	XM_008599517.1	GO:0003674(molecular_function)	NA	NA	NA	1.85742	3.59893	2.48696	17.4105	7.83636	10.8146	-2.18265	7.32316e-13	1.26635e-11	down	mitochondrial integral membrane protein [Beauveria bassiana ARSEF 2860]
19888129	BBA_05117	XM_008600214.1	GO:0003674(molecular_function);GO:0005575(cellular_component);GO:0008150(biological_process)	00010(Glycolysis / Gluconeogenesis)	K01568	EC:4.1.1.1	0.68908	1.11577	0.799985	4.60616	3.42554	3.78315	-2.18134	2.88935e-14	5.64852e-13	down	SET domain-containing protein [Beauveria bassiana ARSEF 2860]
MSTRG.7964	BBA_09547	XM_008604644.1	NA	NA	NA	NA	5.40887	8.07806	5.21014	35.9219	22.6742	25.9944	-2.17768	2.87952e-18	7.66167e-17	down	transposase-like protein [Beauveria bassiana ARSEF 2860]
MSTRG.3192	BBA_03706	XM_008598803.1	NA	NA	NA	NA	0.615398	0.472067	0.841488	3.38889	2.74933	2.53174	-2.16821	1.61195e-12	2.67296e-11	down	hypothetical protein BBA_03706 [Beauveria bassiana ARSEF 2860]
MSTRG.7962	BBA_09540	MSTRG.7962.1;XM_008604637.1	NA	NA	NA	NA	23.1994	29.5685	15.4682	109.928	95.7774	100.012	-2.16359	6.97704e-20	2.02465e-18	down	hypothetical protein BBA_09540 [Beauveria bassiana ARSEF 2860]
MSTRG.7812	BBA_09339	MSTRG.7812.1	NA	NA	NA	NA	1.19659	1.61039	0.838173	4.32952	4.75741	7.16117	-2.15622	1.8693e-10	2.44139e-09	down
MSTRG.6903	BBA_08176	XM_008603273.1	GO:0016020(membrane);GO:0030001(metal ion transport);GO:0046873(metal ion transmembrane transporter activity);GO:0055085(transmembrane transport)	04144(Endocytosis)	K05747	NA	2.10411	2.09474	1.65385	12.1264	4.75211	9.13023	-2.15182	4.00145e-11	5.66425e-10	down	mitochondrial CorA family metal ion transporter [Beauveria bassiana ARSEF 2860]
MSTRG.5600	BBA_06558	MSTRG.5600.2;XM_008601655.1	GO:0000166(nucleotide binding);GO:0005524(ATP binding);GO:0016021(integral component of membrane);GO:0016887(ATPase activity);GO:0017111(nucleoside-triphosphatase activity);GO:0042626(ATPase activity, coupled to transmembrane movement of substances);GO:0055085(transmembrane transport)	02010(ABC transporters)	K05658	EC:3.6.3.44	2.83069	4.85766	8.48589	24.8681	25.3215	21.4955	-2.14798	3.08399e-14	6.00377e-13	down	ABC transporter, putative [Beauveria bassiana ARSEF 2860]
MSTRG.607	BBA_00696	MSTRG.607.1;XM_008595793.1	NA	NA	NA	NA	5.54067	4.4021	4.13314	21.2183	17.0207	24.0823	-2.1465	1.48385e-23	5.74128e-22	down	hypothetical protein BBA_00696 [Beauveria bassiana ARSEF 2860]
MSTRG.7952	new	MSTRG.7952.1	NA	NA	NA	NA	1.84842	2.32055	1.46966	9.44044	7.83136	7.65908	-2.14452	1.22654e-20	3.78394e-19	down
MSTRG.5854	BBA_06897	XM_008601994.1	NA	NA	NA	NA	35.5682	31.0126	23.4368	176.24	81.2319	139.106	-2.13932	1.2781e-14	2.5745e-13	down	hypothetical protein BBA_06897 [Beauveria bassiana ARSEF 2860]
19886865	BBA_03853	XM_008598950.1	NA	NA	NA	NA	1.4953	1.05336	0.473224	3.95719	4.76884	4.58643	-2.13926	3.44109e-09	3.86384e-08	down	hypothetical protein BBA_03853 [Beauveria bassiana ARSEF 2860]
MSTRG.2468	new	MSTRG.2468.1	NA	NA	NA	NA	27.543	35.8288	29.9254	134.303	122.029	154.668	-2.13923	6.65372e-28	3.28925e-26	down
19886019	BBA_03007	XM_008598104.1	GO:0003674(molecular_function);GO:0005575(cellular_component);GO:0008150(biological_process)	NA	NA	NA	0.891077	1.42612	1.20375	5.02464	4.88386	5.59745	-2.13879	1.58135e-13	2.91937e-12	down	hypothetical protein BBA_03007 [Beauveria bassiana ARSEF 2860]
19892703	BBA_09691	XM_008604788.1	NA	NA	NA	NA	0.338489	0.429015	0.583927	1.46871	1.53448	2.90911	-2.12923	8.53105e-09	9.03299e-08	down	hypothetical protein BBA_09691 [Beauveria bassiana ARSEF 2860]
MSTRG.4830	BBA_05664	MSTRG.4830.1	NA	NA	NA	NA	0.962373	1.40855	1.96341	7.96189	5.46205	5.50645	-2.12682	7.73886e-12	1.16851e-10	down
MSTRG.4128	BBA_04833	MSTRG.4128.1;XM_008599930.1	NA	NA	NA	NA	2.66863	2.68073	2.29862	16.9327	6.786	9.64977	-2.12533	1.54308e-12	2.56793e-11	down	hypothetical protein BBA_04833 [Beauveria bassiana ARSEF 2860]
MSTRG.8614	BBA_10359	XM_008605456.1	GO:0004066(asparagine synthase (glutamine-hydrolyzing) activity);GO:0005829(cytosol);GO:0006529(asparagine biosynthetic process);GO:0006541(glutamine metabolic process);GO:0042803(protein homodimerization activity)	00250(Alanine, aspartate and glutamate metabolism)	K01953	EC:6.3.5.4	4.40773	4.27287	5.38308	18.1815	18.901	24.2568	-2.12484	8.22007e-22	2.74574e-20	down	asparagine synthase [Beauveria bassiana ARSEF 2860]
MSTRG.7168	BBA_08478	XM_008603575.1	GO:0005575(cellular_component);GO:0043581(mycelium development)	NA	NA	NA	7.60542	7.67699	5.3119	39.9357	15.2094	34.6723	-2.12475	1.26878e-12	2.15391e-11	down	glycosyl transferase family 8 [Beauveria bassiana ARSEF 2860]
MSTRG.4394	BBA_05153	MSTRG.4394.1	NA	NA	NA	NA	1.84845	4.24546	2.68451	18.7219	8.60755	10.8612	-2.12119	4.07674e-08	3.9599e-07	down
MSTRG.3191	BBA_03706	MSTRG.3191.4;MSTRG.3191.3;MSTRG.3191.2;MSTRG.3191.1	NA	NA	NA	NA	3.42682	4.0713	3.9814	16.8227	16.8693	16.2334	-2.12071	5.97407e-35	4.43802e-33	down
MSTRG.4374	BBA_05135	XM_008600232.1	GO:0003824(catalytic activity);GO:0008152(metabolic process)	NA	NA	NA	46.3523	38.254	46.1835	202.383	156.852	208.262	-2.11736	7.78613e-25	3.27158e-23	down	Prolyl endopeptidase [Beauveria bassiana ARSEF 2860]
MSTRG.4880	BBA_05723	MSTRG.4880.1	NA	NA	NA	NA	4.37427	6.39423	6.0002	32.3586	14.903	25.4468	-2.11635	5.37337e-16	1.23203e-14	down
MSTRG.8229	BBA_09895	MSTRG.8229.1;XM_008604992.1	NA	NA	NA	NA	2.84453	3.42066	4.06654	11.4143	17.4261	15.7477	-2.10958	2.06088e-26	9.11301e-25	down	hypothetical protein BBA_09895 [Beauveria bassiana ARSEF 2860]
MSTRG.8476	BBA_10203	XM_008605300.1	GO:0003674(molecular_function);GO:0005635(nuclear envelope);GO:0005739(mitochondrion);GO:0005783(endoplasmic reticulum);GO:0005886(plasma membrane);GO:0007131(reciprocal meiotic recombination)	NA	NA	NA	120.853	162.598	129.53	775.611	443.304	562.061	-2.10852	1.54774e-19	4.44963e-18	down	brefeldin A resistance protein [Beauveria bassiana ARSEF 2860]
MSTRG.4006	BBA_04668	XM_008599765.1	GO:0003729(mRNA binding);GO:0005739(mitochondrion);GO:0016831(carboxy-lyase activity);GO:0046281(cinnamic acid catabolic process)	00130(Ubiquinone and other terpenoid-quinone biosynthesis)	K03186	EC:2.5.1.129	5.93707	5.90576	5.62938	28.5158	21.36	25.0933	-2.10123	4.70626e-18	1.24154e-16	down	phenylacrylic acid decarboxylase, putative [Beauveria bassiana ARSEF 2860]
MSTRG.1608	BBA_01820	XM_008596917.1	GO:0005216(ion channel activity);GO:0006811(ion transport);GO:0016020(membrane);GO:0055085(transmembrane transport)	NA	NA	NA	4.74857	4.34679	3.50137	24.3359	12.0738	17.3245	-2.09279	5.27713e-13	9.26341e-12	down	voltage-gated hydrogen channel 1 [Beauveria bassiana ARSEF 2860]
MSTRG.7042	BBA_08327	MSTRG.7042.1;XM_008603424.1	NA	NA	NA	NA	19.0865	28.6835	23.6828	118.099	75.8766	109.634	-2.08716	4.23107e-19	1.187e-17	down	CFEM domain-containing protein [Beauveria bassiana ARSEF 2860]
MSTRG.1901	BBA_02155	XM_008597252.1	GO:0004601(peroxidase activity);GO:0005506(iron ion binding);GO:0005575(cellular_component);GO:0006979(response to oxidative stress);GO:0009055(electron carrier activity);GO:0016705(oxidoreductase activity, acting on paired donors, with incorporation or reduction of molecular oxygen);GO:0020037(heme binding);GO:0051213(dioxygenase activity);GO:0055114(oxidation-reduction process)	00590(Arachidonic acid metabolism)	K11987	EC:1.14.99.1	3.20713	5.19959	6.15752	15.3695	23.2667	23.1422	-2.08467	4.96805e-20	1.45073e-18	down	Cytochrome P450 CYP6003A1 [Beauveria bassiana ARSEF 2860]
MSTRG.8544	BBA_10280	XM_008605377.1	GO:0005829(cytosol);GO:0006457(protein folding);GO:0030544(Hsp70 protein binding)	04141(Protein processing in endoplasmic reticulum)	K14002	NA	0.546869	0.871263	0.329855	2.97006	1.65787	2.69249	-2.06623	1.19633e-07	1.08276e-06	down	DnaJ domain containing protein [Beauveria bassiana ARSEF 2860]
MSTRG.4802	BBA_05631	XM_008600728.1	GO:0005575(cellular_component);GO:0005975(carbohydrate metabolic process);GO:0044271(cellular nitrogen compound biosynthetic process)	00520(Amino sugar and nucleotide sugar metabolism)	K02564	EC:3.5.99.6	15.1211	14.5423	12.8939	64.9455	58.761	54.1732	-2.06342	5.11922e-27	2.37685e-25	down	glucosamine-6-phosphate isomerase [Beauveria bassiana ARSEF 2860]
19885138	BBA_02126	XM_008597223.1	GO:0003824(catalytic activity);GO:0005575(cellular_component);GO:0008152(metabolic process)	03022(Basal transcription factors);03420(Nucleotide excision repair)	K03142	NA	1.51683	0.624079	1.37071	3.52281	6.90384	4.22485	-2.06084	4.39112e-09	4.84275e-08	down	fumarylacetoacetate hydrolase [Beauveria bassiana ARSEF 2860]
MSTRG.4681	BBA_05497	XM_008600594.1	GO:0000164(protein phosphatase type 1 complex);GO:0004865(protein serine/threonine phosphatase inhibitor activity);GO:0005634(nucleus);GO:0032515(negative regulation of phosphoprotein phosphatase activity)	NA	NA	NA	12.1047	11.4771	13.3747	62.9968	39.944	50.9408	-2.05792	2.75645e-20	8.17778e-19	down	protein phosphatase inhibitor [Beauveria bassiana ARSEF 2860]
MSTRG.3825	BBA_04450	MSTRG.3825.1	NA	NA	NA	NA	1.34807	1.35765	0.881701	4.06781	5.52252	5.30089	-2.05344	1.66225e-15	3.64909e-14	down
MSTRG.5829	new	MSTRG.5829.1	NA	NA	NA	NA	11.4706	15.2526	11.9767	70.5314	35.5636	54.3859	-2.052	5.35406e-17	1.32228e-15	down
MSTRG.2789	BBA_03216	XM_008598313.1	GO:0003674(molecular_function);GO:0005576(extracellular region);GO:0008150(biological_process)	NA	NA	NA	13.328	12.8934	13.3332	47.299	60.6391	55.5448	-2.04722	2.02138e-32	1.27691e-30	down	helix-turn-helix domain-containing protein [Beauveria bassiana ARSEF 2860]
MSTRG.2809	new	MSTRG.2809.1	NA	NA	NA	NA	1.37391	1.52469	1.59355	5.51591	5.7623	7.28557	-2.04701	9.7298e-14	1.81793e-12	down
MSTRG.4377	new	MSTRG.4377.1	NA	NA	NA	NA	2.06734	2.41433	1.39344	9.59583	7.31724	7.26959	-2.04129	2.94695e-19	8.3943e-18	down
MSTRG.7268	BBA_08601	XM_008603698.1	NA	NA	NA	NA	2.93498	1.75628	3.77494	13.9488	9.80124	10.9053	-2.03329	7.1869e-12	1.0887e-10	down	hypothetical protein BBA_08601 [Beauveria bassiana ARSEF 2860]
MSTRG.7169	BBA_08479	XM_008603576.1	NA	NA	NA	NA	6.38184	5.89443	5.81413	29.3325	13.9141	30.7902	-2.03302	3.76743e-15	7.91502e-14	down	hypothetical protein BBA_08479 [Beauveria bassiana ARSEF 2860]
MSTRG.922	BBA_01032	MSTRG.922.1;XM_008596129.1	GO:0003674(molecular_function);GO:0005575(cellular_component);GO:0019748(secondary metabolic process)	NA	NA	NA	2.90562	3.8876	5.43394	18.7979	12.5531	18.5614	-2.02931	1.11549e-15	2.496e-14	down	nmrA-like family protein [Beauveria bassiana ARSEF 2860]
MSTRG.7811	BBA_09339	MSTRG.7811.1;XM_008604436.1	GO:0003674(molecular_function);GO:0005575(cellular_component);GO:0008150(biological_process)	NA	NA	NA	423.064	604.268	579.297	2250.98	1652.97	2637.67	-2.02561	4.28533e-21	1.37219e-19	down	CFEM domain-containing protein [Beauveria bassiana ARSEF 2860]
MSTRG.7976	BBA_09551	MSTRG.7976.1;XM_008604648.1	GO:0000981(RNA polymerase II transcription factor activity, sequence-specific DNA binding);GO:0003677(DNA binding);GO:0005634(nucleus);GO:0006351(transcription, DNA-templated);GO:0006355(regulation of transcription, DNA-templated);GO:0008270(zinc ion binding)	NA	NA	NA	14.7918	19.9703	16.5044	58.9382	87.4626	62.2556	-2.02504	7.65182e-25	3.22976e-23	down	C6 transcription factor, putative [Beauveria bassiana ARSEF 2860]
MSTRG.3728	new	MSTRG.3728.1	NA	NA	NA	NA	6.18262	5.96187	4.77584	21.8229	23.6941	22.9579	-2.01682	4.93214e-22	1.66545e-20	down
MSTRG.5342	new	MSTRG.5342.1	NA	NA	NA	NA	2.78346	3.23029	2.46761	12.3858	11.3981	10.4621	-2.01357	5.70918e-28	2.85029e-26	down
MSTRG.5145	BBA_06039	XM_008601136.1	NA	NA	NA	NA	1.99461	2.84638	2.13144	10.6091	8.08858	9.45089	-2.01333	9.58908e-13	1.63986e-11	down	hypothetical protein BBA_06039 [Beauveria bassiana ARSEF 2860]
MSTRG.3552	BBA_04154	XM_008599251.1	NA	NA	NA	NA	23.6916	29.6641	22.679	129.159	90.1682	87.3674	-2.01207	1.4718e-19	4.24445e-18	down	hypothetical protein BBA_04154 [Beauveria bassiana ARSEF 2860]
MSTRG.8310	new	MSTRG.8310.1	NA	NA	NA	NA	2.02024	2.73298	1.63693	8.2841	8.25773	9.18582	-2.0094	7.63089e-10	9.32374e-09	down
MSTRG.5496	BBA_06446	XM_008601543.1	GO:0003674(molecular_function);GO:0005575(cellular_component);GO:0008150(biological_process)	NA	NA	NA	66.0178	68.599	58.1507	324.897	212.81	236.478	-2.00582	6.94623e-20	2.02203e-18	down	hypothetical protein BBA_06446 [Beauveria bassiana ARSEF 2860]
19887401	BBA_04389	XM_008599486.1	NA	NA	NA	NA	0.51352	0.744297	0.425017	1.39356	2.75095	2.60136	-2.00311	4.91041e-09	5.38348e-08	down	ATP synthase F1 [Beauveria bassiana ARSEF 2860]
MSTRG.621	new	MSTRG.621.1	NA	NA	NA	NA	2.18808	2.50935	1.86737	8.0525	8.46649	9.79248	-2.00287	1.19323e-22	4.31141e-21	down
MSTRG.2976	BBA_03437	MSTRG.2976.1;XM_008598534.1	GO:0003674(molecular_function);GO:0005575(cellular_component);GO:0008150(biological_process)	NA	NA	NA	10.6114	12.8571	12.5559	75.6891	25.1234	42.9003	-1.99614	8.92432e-11	1.22049e-09	down	meiotically up-regulated 65 protein [Beauveria bassiana ARSEF 2860]
19893287	BBA_10275	XM_008605372.1	NA	NA	NA	NA	1.13751	1.37889	1.54589	4.88198	4.77177	6.43892	-1.98604	4.46258e-12	6.94129e-11	down	hypothetical protein BBA_10275 [Beauveria bassiana ARSEF 2860]
MSTRG.7658	BBA_09129	XM_008604226.1	GO:0000139(Golgi membrane);GO:0004571(mannosyl-oligosaccharide 1,2-alpha-mannosidase activity);GO:0005783(endoplasmic reticulum);GO:0006491(N-glycan processing);GO:0030433(ER-associated ubiquitin-dependent protein catabolic process)	00510(N-Glycan biosynthesis);00513(Various types of N-glycan biosynthesis);04141(Protein processing in endoplasmic reticulum)	K01230	EC:3.2.1.113	148.206	186.028	172.932	683.292	674.526	650.075	-1.98515	4.76146e-29	2.55577e-27	down	Glycoside hydrolase, family 47 [Beauveria bassiana ARSEF 2860]
MSTRG.7763	new	MSTRG.7763.1;MSTRG.7763.2	NA	NA	NA	NA	4.38285	5.62579	5.02421	20.4039	18.9629	19.9137	-1.97944	1.68332e-23	6.45922e-22	down
MSTRG.8005	BBA_09599	MSTRG.8005.1	NA	NA	NA	NA	1.9247	1.32708	1.39443	9.71426	3.75776	4.73525	-1.97039	9.3223e-09	9.82598e-08	down
MSTRG.4269	BBA_05008	XM_008600105.1	GO:0003674(molecular_function);GO:0005575(cellular_component);GO:0043581(mycelium development)	NA	NA	NA	3.08343	2.47301	2.66902	10.0484	11.0199	11.077	-1.96644	1.03214e-18	2.81069e-17	down	hypothetical protein BBA_05008 [Beauveria bassiana ARSEF 2860]
MSTRG.3989	BBA_04640	MSTRG.3989.1	NA	NA	NA	NA	3.95093	4.10352	3.24797	17.8187	11.702	14.6013	-1.96486	1.16181e-16	2.7734e-15	down
MSTRG.5405	BBA_06337	XM_008601434.1	GO:0003674(molecular_function);GO:0005575(cellular_component);GO:0043200(response to amino acid)	NA	NA	NA	14.0178	15.0302	15.0554	75.5906	40.2	56.2122	-1.96347	1.24848e-16	2.95749e-15	down	transmembrane amino acid transporter [Beauveria bassiana ARSEF 2860]
MSTRG.7591	BBA_09043	MSTRG.7591.1;XM_008604140.1	GO:0005575(cellular_component)	04011(MAPK signaling pathway - yeast);04139(Regulation of mitophagy - yeast);04933(AGE-RAGE signaling pathway in diabetic complications)	K04441	EC:2.7.11.24	8.67828	9.75221	5.96018	40.4906	25.3501	29.2504	-1.96298	4.77282e-16	1.10801e-14	down	mitogen-activated protein kinase sty1 [Beauveria bassiana ARSEF 2860]
MSTRG.4868	BBA_05709	XM_008600806.1	GO:0003674(molecular_function);GO:0005575(cellular_component);GO:0008150(biological_process)	NA	NA	NA	11.6558	18.5333	27.7688	82.9654	66.552	75.1708	-1.95485	2.82554e-15	6.05959e-14	down	hypothetical protein BBA_05709 [Beauveria bassiana ARSEF 2860]
MSTRG.6102	BBA_07189	MSTRG.6102.1;XM_008602286.1	GO:0032126(eisosome);GO:0045121(membrane raft);GO:0070941(eisosome assembly)	NA	NA	NA	6.19181	6.41733	6.36234	31.5607	20.2836	21.2265	-1.94546	1.30382e-18	3.51957e-17	down	hypothetical protein BBA_07189 [Beauveria bassiana ARSEF 2860]
MSTRG.2552	BBA_02936	XM_008598033.1	GO:0005576(extracellular region);GO:0008152(metabolic process);GO:0016787(hydrolase activity)	01210(2-Oxocarboxylic acid metabolism);01230(Biosynthesis of amino acids);00220(Arginine biosynthesis)	K01438	EC:3.5.1.16	7.55687	10.8988	7.85731	37.6117	26.7358	36.7958	-1.94256	6.40745e-21	2.0307e-19	down	peptidase family protein [Beauveria bassiana ARSEF 2860]
MSTRG.5138	BBA_06033	XM_008601130.1	GO:0003674(molecular_function);GO:0005575(cellular_component);GO:0006807(nitrogen compound metabolic process)	NA	NA	NA	21.5947	16.5081	20.2223	68.3892	77.3857	77.9181	-1.93933	5.02561e-26	2.19098e-24	down	LamB/YcsF family protein [Beauveria bassiana ARSEF 2860]
MSTRG.2120	BBA_02404	MSTRG.2120.1;XM_008597501.1	GO:0000982(transcription factor activity, RNA polymerase II core promoter proximal region sequence-specific binding);GO:0005634(nucleus)	NA	NA	NA	3.27578	4.35916	4.73297	19.0891	9.52638	18.6937	-1.93552	7.33533e-15	1.51369e-13	down	Putative Zn(II)2Cys6 transcription factor [Beauveria bassiana ARSEF 2860]
MSTRG.6945	BBA_08219	XM_008603316.1	GO:0003824(catalytic activity);GO:0005575(cellular_component);GO:0008270(zinc ion binding);GO:0016491(oxidoreductase activity);GO:0016740(transferase activity);GO:0016747(transferase activity, transferring acyl groups other than amino-acyl groups);GO:0019748(secondary metabolic process);GO:0045461(sterigmatocystin biosynthetic process);GO:0055114(oxidation-reduction process);GO:1900554(asperfuran…	00254(Aflatoxin biosynthesis)	K15316	EC:2.3.1.221	8.73711	16.3016	11.2155	52.6266	44.244	41.4557	-1.93186	9.13495e-18	2.36947e-16	down	polyketide synthase, putative [Beauveria bassiana ARSEF 2860]
MSTRG.8349	BBA_10047	XM_008605144.1	GO:0000981(RNA polymerase II transcription factor activity, sequence-specific DNA binding);GO:0003677(DNA binding);GO:0005634(nucleus);GO:0006351(transcription, DNA-templated);GO:0006355(regulation of transcription, DNA-templated);GO:0008270(zinc ion binding)	NA	NA	NA	50.0585	89.6068	86.8322	336.054	246.68	281.001	-1.93109	6.02011e-18	1.57473e-16	down	fungal specific transcription factor [Beauveria bassiana ARSEF 2860]
MSTRG.613	BBA_00701	XM_008595798.1	NA	NA	NA	NA	18.8764	14.1374	13.54	55.321	53.3682	67.8283	-1.92284	3.99065e-21	1.28671e-19	down	hypothetical protein BBA_00701 [Beauveria bassiana ARSEF 2860]
MSTRG.7338	BBA_08697	XM_008603794.1	GO:0005575(cellular_component);GO:0043387(mycotoxin catabolic process);GO:0045462(trichothecene 3-O-acetyltransferase activity)	NA	NA	NA	16.5807	17.7889	18.0558	63.8908	53.2208	81.4799	-1.92146	5.66697e-22	1.90665e-20	down	trichothecene 3-O-acetyltransferase, putative [Beauveria bassiana ARSEF 2860]
MSTRG.7046	BBA_08330	XM_008603427.1	GO:0000977(RNA polymerase II regulatory region sequence-specific DNA binding);GO:0003700(transcription factor activity, sequence-specific DNA binding);GO:0005634(nucleus);GO:0006357(regulation of transcription from RNA polymerase II promoter)	NA	NA	NA	4.16507	4.9295	4.57322	16.2217	16.4987	18.929	-1.91797	6.9574e-27	3.21425e-25	down	TPR repeat protein [Beauveria bassiana ARSEF 2860]
MSTRG.7870	BBA_09419	XM_008604516.1	GO:0043581(mycelium development)	01212(Fatty acid metabolism);01040(Biosynthesis of unsaturated fatty acids)	K00507	EC:1.14.19.1	175.866	162.693	129.271	645.338	549.77	571.939	-1.91729	6.61325e-23	2.43693e-21	down	cytochrome b5-like Heme/Steroid binding domain-containing protein [Beauveria bassiana ARSEF 2860]
MSTRG.7208	BBA_08541	XM_008603638.1	GO:0005575(cellular_component);GO:0008152(metabolic process);GO:0016491(oxidoreductase activity)	NA	NA	NA	5.02805	5.0294	5.21907	16.6074	18.7972	22.1947	-1.91473	9.59954e-17	2.31536e-15	down	short-chain dehydrogenase [Beauveria bassiana ARSEF 2860]
MSTRG.5156	BBA_06052	MSTRG.5156.1;XM_008601149.1	GO:0004061(arylformamidase activity);GO:0005575(cellular_component);GO:0019441(tryptophan catabolic process to kynurenine)	03008(Ribosome biogenesis in eukaryotes);03018(RNA degradation)	K12618	EC:3.1.13.-	2.17857	2.21233	3.04293	8.41274	9.68081	9.87302	-1.91152	1.09892e-20	3.40152e-19	down	cyclase protein [Beauveria bassiana ARSEF 2860]
MSTRG.3173	BBA_03694	XM_008598791.1	NA	NA	NA	NA	19.9934	16.0694	13.251	91.8391	39.8948	52.5072	-1.90153	1.941e-11	2.82068e-10	down	bZIP transcription factor [Beauveria bassiana ARSEF 2860]
MSTRG.7750	BBA_09266	XM_008604363.1	GO:0003674(molecular_function);GO:0005575(cellular_component);GO:0008150(biological_process)	NA	NA	NA	3.04711	3.26848	2.81493	13.7588	9.56886	10.6512	-1.89587	6.71879e-19	1.86241e-17	down	hypothetical protein BBA_09266 [Beauveria bassiana ARSEF 2860]
MSTRG.5574	BBA_06533	XM_008601630.1	GO:0005622(intracellular);GO:0006066(alcohol metabolic process);GO:0008812(choline dehydrogenase activity);GO:0016614(oxidoreductase activity, acting on CH-OH group of donors);GO:0050660(flavin adenine dinucleotide binding);GO:0055114(oxidation-reduction process)	01200(Carbon metabolism);00680(Methane metabolism)	K17066	EC:1.1.3.13	4.65152	6.34441	7.38176	36.7671	11.3023	20.29	-1.89518	2.49928e-09	2.86169e-08	down	alcohol oxidase [Beauveria bassiana ARSEF 2860]
MSTRG.5738	new	MSTRG.5738.1	NA	NA	NA	NA	7.33973	7.14164	8.9803	35.2356	26.1626	25.8476	-1.89478	4.41701e-22	1.49695e-20	down
MSTRG.4059	BBA_04746	MSTRG.4059.1;XM_008599843.1	GO:0003674(molecular_function);GO:0005575(cellular_component);GO:0008150(biological_process)	NA	NA	NA	19.2903	18.9043	24.3987	79.1616	76.4353	75.8948	-1.88688	6.66664e-23	2.44689e-21	down	HypA protein [Beauveria bassiana ARSEF 2860]
19884115	BBA_01103	XM_008596200.1	GO:0000166(nucleotide binding);GO:0005524(ATP binding);GO:0006855(drug transmembrane transport);GO:0016020(membrane);GO:0016021(integral component of membrane);GO:0016887(ATPase activity);GO:0017111(nucleoside-triphosphatase activity);GO:0042626(ATPase activity, coupled to transmembrane movement of substances)	02010(ABC transporters)	K08712	NA	0.912892	0.907145	0.819366	5.12107	1.37022	3.21877	-1.87927	8.85486e-08	8.14928e-07	down	ABC transporter [Beauveria bassiana ARSEF 2860]
MSTRG.2585	BBA_02968	XM_008598065.1;MSTRG.2585.1	GO:0005096(GTPase activator activity);GO:0005737(cytoplasm);GO:0005886(plasma membrane)	04011(MAPK signaling pathway - yeast)	K19838	NA	20.2466	13.4945	9.93636	48.8637	54.7985	56.7814	-1.87711	2.09105e-15	4.52622e-14	down	regulator of G protein signaling [Beauveria bassiana ARSEF 2860]
19886582	BBA_03570	XM_008598667.1	NA	NA	NA	NA	1.67715	0.240107	0.590682	2.96648	3.32805	2.91583	-1.87676	5.89208e-05	0.000318289	down	hypothetical protein BBA_03570 [Beauveria bassiana ARSEF 2860]
MSTRG.378	BBA_00448	XM_008595545.1	GO:0003674(molecular_function);GO:0005575(cellular_component);GO:0008150(biological_process)	NA	NA	NA	13.8647	14.8078	10.8649	54.0234	33.2041	57.773	-1.87477	3.74246e-15	7.88039e-14	down	hypothetical protein BBA_00448 [Beauveria bassiana ARSEF 2860]
MSTRG.311	BBA_00383	MSTRG.311.1	NA	NA	NA	NA	0.779376	0.55279	0.942295	3.30946	3.36924	1.58764	-1.86173	2.22893e-08	2.24002e-07	down
MSTRG.7974	BBA_09549	MSTRG.7974.1;XM_008604646.1	NA	NA	NA	NA	2.02806	4.05905	3.53435	11.8583	11.8342	11.0668	-1.85307	1.0717e-16	2.57153e-15	down	hypothetical protein BBA_09549 [Beauveria bassiana ARSEF 2860]
MSTRG.7998	BBA_09593	XM_008604690.1	GO:0005575(cellular_component);GO:0009168(purine ribonucleoside monophosphate biosynthetic process);GO:0019239(deaminase activity)	00230(Purine metabolism)	K01488	EC:3.5.4.4	3.21441	2.34068	2.29556	8.76446	8.75415	10.815	-1.85163	3.01311e-14	5.87809e-13	down	adenosine deaminase [Beauveria bassiana ARSEF 2860]
MSTRG.8278	BBA_09962	MSTRG.8278.1;XM_008605059.1	NA	NA	NA	NA	1.42486	1.65979	1.95955	4.39797	6.46079	7.15286	-1.83623	2.10476e-11	3.04436e-10	down	hypothetical protein BBA_09962 [Beauveria bassiana ARSEF 2860]
MSTRG.4108	BBA_04813	MSTRG.4108.1;XM_008599910.1	GO:0000790(nuclear chromatin);GO:0000978(RNA polymerase II core promoter proximal region sequence-specific DNA binding);GO:0001077(transcriptional activator activity, RNA polymerase II core promoter proximal region sequence-specific binding);GO:0003690(double-stranded DNA binding);GO:0003723(RNA binding);GO:0005634(nucleus);GO:0006366(transcription from RNA polymerase II promoter);GO:0007131(reci…	04011(MAPK signaling pathway - yeast)	K09051	NA	9.56052	9.75344	7.52721	46.9194	24.6524	24.1365	-1.8342	3.2814e-12	5.21765e-11	down	bZIP transcription factor [Beauveria bassiana ARSEF 2860]
MSTRG.6450	new	MSTRG.6450.1;MSTRG.6450.2;MSTRG.6450.3	NA	NA	NA	NA	9.83899	5.58913	5.74408	37.9608	11.9866	25.2792	-1.82907	5.62047e-08	5.32568e-07	down
MSTRG.145	BBA_00202	XM_008595299.1	GO:0005506(iron ion binding);GO:0005575(cellular_component);GO:0016705(oxidoreductase activity, acting on paired donors, with incorporation or reduction of molecular oxygen);GO:0031418(L-ascorbic acid binding);GO:0055114(oxidation-reduction process)	00330(Arginine and proline metabolism)	K00472	EC:1.14.11.2	37.9065	42.332	32.5266	124.251	153.655	122.116	-1.82676	8.26773e-23	3.01075e-21	down	2OG-Fe(II) oxygenase family Oxidoreductase [Beauveria bassiana ARSEF 2860]
MSTRG.5562	BBA_06519	XM_008601616.1	GO:0008168(methyltransferase activity)	NA	NA	NA	10.0848	11.816	11.6787	35.2498	42.5777	40.9077	-1.82209	3.24438e-29	1.75159e-27	down	methyltransferase type 12 [Beauveria bassiana ARSEF 2860]
MSTRG.2034	BBA_02311;BBA_02310;BBA_02312	MSTRG.2034.1;XM_008597407.1;XM_008597409.1;XM_008597408.1	GO:0016709(oxidoreductase activity, acting on paired donors, with incorporation or reduction of molecular oxygen, NAD(P)H as one donor, and incorporation of one atom of oxygen);GO:0020037(heme binding);GO:0043231(intracellular membrane-bounded organelle);GO:0044281(small molecule metabolic process);GO:0044550(secondary metabolite biosynthetic process);GO:0005575(cellular_component);GO:0004784(sup…	00254(Aflatoxin biosynthesis);04011(MAPK signaling pathway - yeast);04146(Peroxisome)	K17651;K06009;K04565	EC:1.14.13.175;EC:3.4.23.41;EC:1.15.1.1	44.8071	40.7922	35.3644	176.949	91.1979	159.52	-1.82191	2.77438e-14	5.43522e-13	down	Cytochrome P450 CYP621A2 [Beauveria bassiana ARSEF 2860];eukaryotic aspartyl protease [Beauveria bassiana ARSEF 2860];Cu/Zn superoxide dismutase [Beauveria bassiana ARSEF 2860]
MSTRG.530	BBA_00614	XM_008595711.1	GO:0005615(extracellular space)	NA	NA	NA	147.376	181.47	124.141	545.683	536.191	518.462	-1.82083	2.4037e-22	8.39127e-21	down	fasciclin domain-containing protein [Beauveria bassiana ARSEF 2860]
MSTRG.477	BBA_00557	XM_008595654.1	NA	NA	NA	NA	7.09046	6.3964	7.84263	29.481	18.6762	26.7724	-1.81269	1.10977e-15	2.48922e-14	down	activator of Hsp90 ATPase 1 family protein [Beauveria bassiana ARSEF 2860]
MSTRG.4410	BBA_05174	XM_008600271.1	GO:0003674(molecular_function);GO:0005575(cellular_component);GO:0008150(biological_process)	NA	NA	NA	2.60736	2.0167	3.36386	11.7726	7.92207	8.35119	-1.8119	5.31119e-13	9.30561e-12	down	hypothetical protein BBA_05174 [Beauveria bassiana ARSEF 2860]
MSTRG.8299	BBA_09985	MSTRG.8299.1	NA	NA	NA	NA	2.53722	3.16953	2.84306	10.5019	9.07195	10.3923	-1.80937	6.04089e-14	1.14481e-12	down
MSTRG.2288	BBA_02602	XM_008597699.1;MSTRG.2288.1	NA	NA	NA	NA	4.66186	5.76462	8.17049	32.5567	11.3967	21.1715	-1.80814	3.30876e-09	3.73331e-08	down	cell wall protein [Beauveria bassiana ARSEF 2860]
19887715	BBA_04703	XM_008599800.1	NA	NA	NA	NA	0.697312	0.200031	0.582443	2.47984	0.861887	1.83258	-1.80598	7.378e-05	0.000389273	down	hypothetical protein BBA_04703 [Beauveria bassiana ARSEF 2860]
MSTRG.3645	BBA_04256	XM_008599353.1	GO:0003674(molecular_function);GO:0005575(cellular_component);GO:0008150(biological_process)	NA	NA	NA	1.50043	2.14549	2.09979	9.7041	4.98679	5.38142	-1.80465	2.51184e-08	2.50536e-07	down	fungal specific transcription factor [Beauveria bassiana ARSEF 2860]
MSTRG.2938	new	MSTRG.2938.1	NA	NA	NA	NA	2.85882	3.20788	2.7875	12.0754	8.23652	10.6099	-1.80419	9.55841e-13	1.63763e-11	down
MSTRG.7170	BBA_08480	XM_008603577.1	NA	NA	NA	NA	91.7861	129.419	109.576	586.182	159	407.818	-1.80144	4.13008e-08	3.99916e-07	down	hypothetical protein BBA_08480 [Beauveria bassiana ARSEF 2860]
MSTRG.7339	BBA_08696	MSTRG.7339.2;XM_008603793.1	GO:0003674(molecular_function);GO:0005575(cellular_component);GO:0008150(biological_process)	00909(Sesquiterpenoid and triterpenoid biosynthesis)	K12249	EC:4.2.3.6	1.09449	1.02134	1.38382	4.057	3.51496	4.62271	-1.80097	5.22568e-18	1.37467e-16	down	trichodiene synthase [Beauveria bassiana ARSEF 2860]
MSTRG.4965	BBA_05823	XM_008600920.1	NA	NA	NA	NA	0.132157	0.642831	0.307737	1.58224	0.974903	1.21128	-1.79929	2.25738e-05	0.000135151	down	NAD-dependent epimerase/dehydratase [Beauveria bassiana ARSEF 2860]
MSTRG.1863	BBA_02110	MSTRG.1863.1	NA	NA	NA	NA	4.99445	2.87438	5.64147	12.4041	20.3123	14.2468	-1.79747	2.31546e-09	2.66106e-08	down
MSTRG.4798	BBA_05627	MSTRG.4798.1;XM_008600724.1	GO:0004407(histone deacetylase activity);GO:0005829(cytosol);GO:0031939(negative regulation of chromatin silencing at telomere);GO:0033698(Rpd3L complex);GO:0061186(negative regulation of chromatin silencing at silent mating-type cassette);GO:0061188(negative regulation of chromatin silencing at rDNA);GO:0061587(transfer RNA gene-mediated silencing);GO:1990483(Clr6 histone deacetylase complex I'')	NA	NA	NA	14.1173	14.0752	13.5362	53.4954	38.0292	53.4843	-1.79703	4.56571e-19	1.27319e-17	down	hypothetical protein BBA_05627 [Beauveria bassiana ARSEF 2860]
19893174	BBA_10162	XM_008605259.1	NA	NA	NA	NA	0.708061	0.99313	0.35634	2.668	1.44585	3.01402	-1.79256	1.03633e-05	6.68752e-05	down	hypothetical protein BBA_10162 [Beauveria bassiana ARSEF 2860]
MSTRG.2186	BBA_02481	XM_008597578.1	GO:0005575(cellular_component);GO:0008152(metabolic process);GO:0016846(carbon-sulfur lyase activity)	NA	NA	NA	15.8726	12.3287	13.0031	50.033	33.3529	59.098	-1.78993	1.29795e-15	2.87655e-14	down	DUF636 domain-containing protein [Beauveria bassiana ARSEF 2860]
MSTRG.4817	BBA_05647	XM_008600744.1	GO:0003674(molecular_function);GO:0005575(cellular_component);GO:0008150(biological_process)	NA	NA	NA	6.72778	7.91472	5.84241	20.6822	23.3825	26.1113	-1.77642	8.93674e-25	3.73813e-23	down	NAD/FAD-binding protein [Beauveria bassiana ARSEF 2860]
MSTRG.5500	BBA_06453	XM_008601550.1	GO:0003674(molecular_function);GO:0005575(cellular_component);GO:0008150(biological_process)	NA	NA	NA	6.63924	11.2391	11.1778	28.8583	43.4841	26.9338	-1.77261	6.47026e-12	9.84965e-11	down	hypothetical protein BBA_06453 [Beauveria bassiana ARSEF 2860]
MSTRG.4738	new	MSTRG.4738.1	NA	NA	NA	NA	1.07662	0.981507	1.09547	2.39494	5.25508	3.09488	-1.76858	1.17355e-06	8.9471e-06	down
MSTRG.3070	BBA_03554	MSTRG.3070.1	NA	NA	NA	NA	3.64538	0.525955	1.19772	8.49212	2.5151	7.22806	-1.76399	0.00105935	0.00422013	down
MSTRG.3413	BBA_03995	XM_008599092.1	GO:0003674(molecular_function);GO:0005575(cellular_component);GO:0008150(biological_process)	00561(Glycerolipid metabolism);00564(Glycerophospholipid metabolism)	K18693	EC:3.1.3.81;EC:3.1.3.4	1.57678	1.75323	1.75526	7.28035	4.84775	5.12222	-1.76223	2.72596e-10	3.50599e-09	down	PAP2 superfamily protein [Beauveria bassiana ARSEF 2860]
MSTRG.7403	BBA_08801	XM_008603898.1	GO:0005576(extracellular region);GO:0006073(cellular glucan metabolic process);GO:0009251(glucan catabolic process);GO:0009277(fungal-type cell wall);GO:0009986(cell surface);GO:0031505(fungal-type cell wall organization);GO:0046557(glucan endo-1,6-beta-glucosidase activity)	00500(Starch and sucrose metabolism)	K01210	EC:3.2.1.58	1.62159	1.89794	1.45005	6.44224	4.62927	5.76089	-1.76005	2.778e-11	3.99947e-10	down	beta-1,6-glucanase precursor [Beauveria bassiana ARSEF 2860]
MSTRG.5520	BBA_06472	MSTRG.5520.1;MSTRG.5520.2;XM_008601569.1	GO:0001410(chlamydospore formation);GO:0004497(monooxygenase activity);GO:0005506(iron ion binding);GO:0005575(cellular_component);GO:0009055(electron carrier activity);GO:0016491(oxidoreductase activity);GO:0016705(oxidoreductase activity, acting on paired donors, with incorporation or reduction of molecular oxygen);GO:0019825(oxygen binding);GO:0020037(heme binding);GO:0030476(ascospore wall as…	00071(Fatty acid degradation);00380(Tryptophan metabolism)	K00493	EC:1.14.14.1	19.7294	1.56947	31.52	38.5022	78.1972	61.9473	-1.75798	0.00166246	0.00628312	down	Cytochrome P450 CYP5099A1 [Beauveria bassiana ARSEF 2860]
MSTRG.7956	new	MSTRG.7956.1	NA	NA	NA	NA	17.4067	23.3319	16.7806	74.482	58.9879	60.3167	-1.75236	3.99163e-17	9.99091e-16	down
MSTRG.5568	BBA_06527	XM_008601624.1	GO:0003674(molecular_function);GO:0005575(cellular_component);GO:0008150(biological_process)	NA	NA	NA	9.28606	6.04073	6.36693	31.0756	15.6956	25.9765	-1.74562	5.29225e-12	8.14989e-11	down	feruloyl esterase B precursor [Beauveria bassiana ARSEF 2860]
MSTRG.3974	BBA_04627	XM_008599724.1	GO:0005575(cellular_component)	00270(Cysteine and methionine metabolism)	K01505	EC:3.5.99.7	15.9947	32.1742	26.2431	98.7415	65.9049	84.4468	-1.74308	3.80805e-13	6.80031e-12	down	ACC deaminase [Beauveria bassiana ARSEF 2860]
MSTRG.5409	BBA_06338	XM_008601435.1	GO:0003674(molecular_function);GO:0005575(cellular_component);GO:0008150(biological_process)	NA	NA	NA	47.8989	26.6776	21.3734	154.606	80.5272	84.786	-1.73735	1.34011e-08	1.39509e-07	down	hypothetical protein BBA_06338 [Beauveria bassiana ARSEF 2860]
MSTRG.2417	new	MSTRG.2417.1	NA	NA	NA	NA	2.62851	2.79264	1.96836	8.90589	7.5015	8.21736	-1.73656	6.97719e-13	1.21103e-11	down
MSTRG.6422	BBA_07635	XM_008602732.1	GO:0003674(molecular_function);GO:0005575(cellular_component);GO:0008150(biological_process)	NA	NA	NA	22.7016	28.8358	29.8929	79.3442	95.1072	95.504	-1.72908	2.17978e-22	7.66722e-21	down	SAM-dependent methyltransferase [Beauveria bassiana ARSEF 2860]
MSTRG.306	BBA_00379	MSTRG.306.1;XM_008595476.1	GO:0003674(molecular_function);GO:0008150(biological_process)	NA	NA	NA	15.4683	15.3848	12.6338	58.8482	38.8932	46.2921	-1.72775	4.8387e-16	1.11772e-14	down	TspO/MBR family protein [Beauveria bassiana ARSEF 2860]
19891804	BBA_08792	XM_008603889.1	GO:0003674(molecular_function);GO:0005575(cellular_component);GO:0008150(biological_process)	NA	NA	NA	0.244863	0.206257	0.337978	1.00378	0.836471	0.760837	-1.72084	4.81473e-07	3.92878e-06	down	DUF300 domain protein, putative [Beauveria bassiana ARSEF 2860]
MSTRG.8569	BBA_10311	MSTRG.8569.1;XM_008605408.1	NA	04120(Ubiquitin mediated proteolysis);04111(Cell cycle - yeast);04113(Meiosis - yeast)	K03355	NA	2.20698	2.64579	2.3534	7.3309	8.2585	8.16159	-1.72068	1.76712e-26	7.85912e-25	down	BTB/POZ domain protein [Beauveria bassiana ARSEF 2860]
MSTRG.8153	BBA_09769	XM_008604866.1	GO:0005506(iron ion binding);GO:0005575(cellular_component);GO:0006633(fatty acid biosynthetic process);GO:0016491(oxidoreductase activity);GO:0055114(oxidation-reduction process)	03013(RNA transport)	K00784	EC:3.1.26.11	51.3525	48.9661	45.0269	122.282	193.493	162.652	-1.71881	3.24811e-19	9.16776e-18	down	fatty acid hydroxylase superfamily protein [Beauveria bassiana ARSEF 2860]
MSTRG.2772	BBA_03201	XM_008598298.1	GO:0005515(protein binding);GO:0005575(cellular_component);GO:0005829(cytosol);GO:0006777(Mo-molybdopterin cofactor biosynthetic process);GO:0008265(Mo-molybdopterin cofactor sulfurase activity);GO:0016740(transferase activity);GO:0016829(lyase activity);GO:0030151(molybdenum ion binding);GO:0030170(pyridoxal phosphate binding);GO:0032324(molybdopterin cofactor biosynthetic process);GO:0043545(mo…	NA	NA	NA	4.02665	4.45763	4.16947	16.6363	10.7976	14.1238	-1.71555	8.94425e-16	2.03072e-14	down	aminotransferase class-V [Beauveria bassiana ARSEF 2860]
MSTRG.7578	BBA_09036	MSTRG.7578.1	NA	NA	NA	NA	2.47382	2.9161	3.19248	7.92938	10.1194	10.1052	-1.71389	2.97451e-21	9.69169e-20	down
MSTRG.7657	BBA_09127	MSTRG.7657.1;XM_008604224.1	GO:0003824(catalytic activity);GO:0005575(cellular_component);GO:0008152(metabolic process);GO:0031177(phosphopantetheine binding)	NA	NA	NA	25.5969	28.0274	19.2236	105.878	43.5714	88.9284	-1.71029	4.69193e-10	5.88774e-09	down	thioester reductase domain-containing protein [Beauveria bassiana ARSEF 2860]
MSTRG.8387	BBA_10096	MSTRG.8387.1	NA	NA	NA	NA	3.85958	3.08999	2.21477	9.93584	9.63141	10.4015	-1.70935	1.78284e-09	2.08245e-08	down
MSTRG.7824	BBA_09363	XM_008604460.1	NA	NA	NA	NA	395.253	504.686	454.821	2604.24	709.302	1114.18	-1.70853	3.36067e-07	2.81653e-06	down	hypothetical protein BBA_09363 [Beauveria bassiana ARSEF 2860]
MSTRG.8527	BBA_10249	MSTRG.8527.1;XM_008605346.1	GO:0004502(kynurenine 3-monooxygenase activity);GO:0016174(NAD(P)H oxidase activity);GO:0019674(NAD metabolic process);GO:0044550(secondary metabolite biosynthetic process);GO:0050660(flavin adenine dinucleotide binding);GO:0070189(kynurenine metabolic process)	00380(Tryptophan metabolism)	K00486	EC:1.14.13.9	3.23307	3.30527	3.49376	14.2697	6.91729	11.134	-1.68785	4.99053e-13	8.79355e-12	down	kynurenine 3-monooxygenase [Beauveria bassiana ARSEF 2860]
19887176	BBA_04164	XM_008599261.1	GO:0003674(molecular_function);GO:0005575(cellular_component);GO:0008150(biological_process)	NA	NA	NA	0.226032	0.409375	0.325527	0.917376	1.18744	0.990762	-1.6877	1.05163e-06	8.05726e-06	down	phosphorylcholine phosphatase [Beauveria bassiana ARSEF 2860]
MSTRG.6242	BBA_07385	MSTRG.6242.1;XM_008602482.1	GO:0003674(molecular_function);GO:0005938(cell cortex);GO:0016021(integral component of membrane);GO:0055085(transmembrane transport)	NA	NA	NA	11.2457	14.7132	24.5396	45.95	56.9302	59.3122	-1.68339	1.70582e-13	3.13669e-12	down	MFS transporter [Beauveria bassiana ARSEF 2860]
MSTRG.6468	BBA_07681	XM_008602778.1	GO:0005737(cytoplasm);GO:0008757(S-adenosylmethionine-dependent methyltransferase activity);GO:0032259(methylation)	NA	NA	NA	1.85009	1.82414	2.26436	3.17168	8.46459	7.41755	-1.68189	9.98127e-08	9.14966e-07	down	methyltransferase domain-containing protein [Beauveria bassiana ARSEF 2860]
MSTRG.2229	BBA_02529	XM_008597626.1;MSTRG.2229.1	NA	NA	NA	NA	230.798	317.566	207.206	1020.26	605.564	798.123	-1.68172	1.8844e-13	3.4514e-12	down	DNase1 protein [Beauveria bassiana ARSEF 2860]
MSTRG.7127	BBA_08426	XM_008603523.1	GO:0003824(catalytic activity);GO:0005575(cellular_component);GO:0009058(biosynthetic process);GO:0030170(pyridoxal phosphate binding)	01230(Biosynthesis of amino acids);00340(Histidine metabolism);00350(Tyrosine metabolism);00360(Phenylalanine metabolism);00400(Phenylalanine, tyrosine and tryptophan biosynthesis)	K00817	EC:2.6.1.9	15.0929	24.3339	43.9786	101.484	67.673	98.146	-1.68026	2.98275e-09	3.37778e-08	down	aspartate aminotransferase, putative [Beauveria bassiana ARSEF 2860]
MSTRG.3136	new	MSTRG.3136.1	NA	NA	NA	NA	2.79477	4.34274	3.39662	12.1406	10.9524	10.6631	-1.68008	2.9734e-12	4.76874e-11	down
MSTRG.2459	BBA_02818	MSTRG.2459.1;XM_008597915.1	GO:0000981(RNA polymerase II transcription factor activity, sequence-specific DNA binding);GO:0003677(DNA binding);GO:0005634(nucleus);GO:0006351(transcription, DNA-templated);GO:0006355(regulation of transcription, DNA-templated);GO:0008270(zinc ion binding)	NA	NA	NA	4.0851	4.31893	5.49534	14.8915	14.4992	15.1002	-1.67849	1.20075e-22	4.32177e-21	down	hypothetical protein BBA_02818 [Beauveria bassiana ARSEF 2860]
MSTRG.2933	BBA_03393	XM_008598490.1	GO:0003700(transcription factor activity, sequence-specific DNA binding);GO:0005575(cellular_component);GO:0006355(regulation of transcription, DNA-templated);GO:0043565(sequence-specific DNA binding)	NA	NA	NA	84.5602	77.3688	58.1843	270.665	230.233	201.191	-1.67341	3.73538e-15	7.88039e-14	down	hypothetical protein BBA_03393 [Beauveria bassiana ARSEF 2860]
MSTRG.1966	new	MSTRG.1966.1	NA	NA	NA	NA	1.82373	3.27753	2.08551	6.37912	10.8627	5.61776	-1.66938	5.50405e-08	5.24211e-07	down
MSTRG.642	BBA_00734	XM_008595831.1	GO:0003674(molecular_function);GO:0005575(cellular_component);GO:0008150(biological_process)	NA	NA	NA	5.63311	6.56954	5.95194	27.8805	13.0476	16.7726	-1.66825	5.2446e-09	5.71613e-08	down	hypothetical protein BBA_00734 [Beauveria bassiana ARSEF 2860]
MSTRG.4306	BBA_05047	XM_008600144.1	GO:0005829(cytosol);GO:0016618(hydroxypyruvate reductase activity);GO:0030267(glyoxylate reductase (NADP) activity)	00500(Starch and sucrose metabolism)	K01225	EC:3.2.1.91	1.04996	0.585871	1.36044	2.53191	3.09961	3.86921	-1.66487	1.04861e-07	9.55587e-07	down	D-isomer specific 2-hydroxyacid dehydrogenase [Beauveria bassiana ARSEF 2860]
MSTRG.8161	BBA_09778	MSTRG.8161.1;XM_008604875.1	NA	NA	NA	NA	19.9706	15.8623	18.1194	53.0874	57.8145	59.6744	-1.66066	4.03523e-20	1.18205e-18	down	hypothetical protein BBA_09778 [Beauveria bassiana ARSEF 2860]
MSTRG.1946	BBA_02201	MSTRG.1946.1;XM_008597298.1;MSTRG.1946.2	GO:0000981(RNA polymerase II transcription factor activity, sequence-specific DNA binding);GO:0003677(DNA binding);GO:0005634(nucleus);GO:0006351(transcription, DNA-templated);GO:0006355(regulation of transcription, DNA-templated);GO:0008270(zinc ion binding)	NA	NA	NA	20.822	34.6489	24.5226	104.935	68.1542	79.3848	-1.65818	6.74647e-13	1.17318e-11	down	nitrate assimilation regulatory protein nirA [Beauveria bassiana ARSEF 2860]
MSTRG.5938	BBA_06993;BBA_06992	MSTRG.5938.1;XM_008602090.1;XM_008602089.1	GO:0016021(integral component of membrane);GO:0042626(ATPase activity, coupled to transmembrane movement of substances);GO:0055085(transmembrane transport);GO:0005634(nucleus);GO:0005829(cytosol);GO:0008152(metabolic process);GO:0016491(oxidoreductase activity)	01230(Biosynthesis of amino acids);00260(Glycine, serine and threonine metabolism);00400(Phenylalanine, tyrosine and tryptophan biosynthesis);01212(Fatty acid metabolism);00061(Fatty acid biosynthesis);01040(Biosynthesis of unsaturated fatty acids);00780(Biotin metabolism)	K01694;K00059	EC:4.2.1.20;EC:1.1.1.100	19.8691	23.9275	18.5786	75.3096	55.5803	65.6731	-1.65595	6.8852e-18	1.79595e-16	down	ABC transporter [Beauveria bassiana ARSEF 2860];short chain dehydrogenase [Beauveria bassiana ARSEF 2860]
MSTRG.5503	BBA_06455	XM_008601552.1	NA	NA	NA	NA	26.8971	34.7639	27.2442	96.2253	91.1644	91.5456	-1.64959	2.90695e-19	8.30583e-18	down	hypothetical protein BBA_06455 [Beauveria bassiana ARSEF 2860]
19890170	BBA_07158	XM_008602255.1	GO:0003674(molecular_function);GO:0005575(cellular_component);GO:0008150(biological_process)	NA	NA	NA	0.723658	1.18884	1.13888	3.46129	3.62579	2.47812	-1.64834	6.88844e-09	7.35242e-08	down	hypothetical protein BBA_07158 [Beauveria bassiana ARSEF 2860]
MSTRG.7189	new	MSTRG.7189.1;MSTRG.7189.2	NA	NA	NA	NA	3.08861	4.19042	1.59452	10.2204	8.97313	8.61021	-1.6477	1.26312e-10	1.68525e-09	down
MSTRG.4981	BBA_05840	MSTRG.4981.1	NA	NA	NA	NA	1.33321	3.35147	2.91949	8.6407	7.46093	7.72385	-1.64764	2.90611e-07	2.45328e-06	down
MSTRG.4144	BBA_04850	XM_008599947.1	NA	NA	NA	NA	2.37913	2.33813	2.09537	7.16425	6.31184	7.78082	-1.64165	6.94373e-17	1.69237e-15	down	ankyrin repeat protein [Beauveria bassiana ARSEF 2860]
MSTRG.6927	BBA_08197	MSTRG.6927.1;XM_008603294.1	GO:0003700(transcription factor activity, sequence-specific DNA binding);GO:0005634(nucleus);GO:0009410(response to xenobiotic stimulus)	00910(Nitrogen metabolism)	K00459	EC:1.13.12.16	29.4077	32.6997	36.0857	125.392	70.6601	110.026	-1.6402	2.26169e-13	4.11805e-12	down	2-nitropropane dioxygenase [Beauveria bassiana ARSEF 2860]
19883743	BBA_00731	XM_008595828.1	GO:0005575(cellular_component);GO:0008150(biological_process)	NA	NA	NA	0.666386	0.433727	0.560092	1.994	1.06315	2.08737	-1.63167	8.68661e-06	5.67256e-05	down	GNAT family acetyltransferase, putative [Beauveria bassiana ARSEF 2860]
MSTRG.3346	BBA_03898	XM_008598995.1	GO:0003674(molecular_function);GO:0005575(cellular_component);GO:0008150(biological_process)	NA	NA	NA	66.0296	128.444	129.59	490.704	160.018	352.834	-1.63077	2.8567e-07	2.41376e-06	down	small secreted protein [Beauveria bassiana ARSEF 2860]
MSTRG.5734	BBA_06755	XM_008601852.1	GO:0005575(cellular_component);GO:0043581(mycelium development)	00910(Nitrogen metabolism);00380(Tryptophan metabolism);00460(Cyanoamino acid metabolism)	K01501	EC:3.5.5.1	0.239388	0.139516	0.244981	0.727816	0.566022	0.638099	-1.6307	7.07886e-06	4.70876e-05	down	FAD binding domain protein [Beauveria bassiana ARSEF 2860]
MSTRG.3872	BBA_04500	XM_008599597.1	GO:0004558(alpha-1,4-glucosidase activity);GO:0005575(cellular_component);GO:0044275(cellular carbohydrate catabolic process)	00052(Galactose metabolism);00500(Starch and sucrose metabolism)	K01187	EC:3.2.1.20	6.04027	6.12697	5.22935	16.0907	16.5773	21.0673	-1.62706	1.00916e-20	3.15524e-19	down	Glycoside hydrolase, family 31 [Beauveria bassiana ARSEF 2860]
MSTRG.5053	new	MSTRG.5053.1	NA	NA	NA	NA	1.89612	1.66614	1.25744	5.24342	4.18416	5.45523	-1.62663	3.32323e-09	3.74508e-08	down
MSTRG.3588	BBA_04197	XM_008599294.1	GO:0003674(molecular_function);GO:0005575(cellular_component);GO:0008150(biological_process)	NA	NA	NA	1.96368	2.68181	2.5314	7.63327	7.2033	7.3136	-1.62589	1.12732e-10	1.51714e-09	down	hypothetical protein BBA_04197 [Beauveria bassiana ARSEF 2860]
MSTRG.416	BBA_00486	XM_008595583.1;MSTRG.416.1	GO:0005575(cellular_component)	00100(Steroid biosynthesis)	K07750	EC:1.14.13.72	104.263	111.741	112.082	512.754	153.298	346.503	-1.62586	6.14354e-08	5.78003e-07	down	fatty acid hydroxylase superfamily protein [Beauveria bassiana ARSEF 2860]
MSTRG.1775	BBA_02015	XM_008597112.1	GO:0003674(molecular_function);GO:0005575(cellular_component);GO:0008150(biological_process)	NA	NA	NA	2.40763	1.3667	1.88586	6.38139	5.27625	5.80569	-1.6254	1.93844e-09	2.25286e-08	down	hypothetical protein BBA_02015 [Beauveria bassiana ARSEF 2860]
19890946	BBA_07934	XM_008603031.1	GO:0003674(molecular_function);GO:0005575(cellular_component);GO:0008150(biological_process)	NA	NA	NA	1.0318	0.962028	1.29773	3.99564	2.68551	3.39517	-1.61413	5.99788e-09	6.4688e-08	down	secretory lipase [Beauveria bassiana ARSEF 2860]
MSTRG.2457	BBA_02819	XM_008597916.1	GO:0003674(molecular_function);GO:0005575(cellular_component);GO:0008150(biological_process)	00380(Tryptophan metabolism)	K15067	EC:3.5.99.5	6.30435	8.32464	8.11976	25.6111	22.0258	21.9457	-1.61294	5.22182e-13	9.18367e-12	down	endoribonuclease L-PSP [Beauveria bassiana ARSEF 2860]
MSTRG.8145	new	MSTRG.8145.1	NA	NA	NA	NA	2.02708	2.1058	2.07092	5.8984	5.36793	7.6911	-1.61154	3.91928e-12	6.12702e-11	down
MSTRG.4970	BBA_05829	MSTRG.4970.1;XM_008600926.1;MSTRG.4970.3	GO:0003674(molecular_function);GO:0005575(cellular_component);GO:0008150(biological_process)	01200(Carbon metabolism);00010(Glycolysis / Gluconeogenesis);00020(Citrate cycle (TCA cycle));00620(Pyruvate metabolism)	K00627	EC:2.3.1.12	49.1927	60.5718	40.5665	170.749	171.46	117.024	-1.61108	2.04533e-14	4.04104e-13	down	hypothetical protein BBA_05829 [Beauveria bassiana ARSEF 2860]
MSTRG.7382	BBA_08764	XM_008603861.1	GO:0003674(molecular_function);GO:0005575(cellular_component);GO:0008150(biological_process)	NA	NA	NA	27.8597	32.358	25.4522	106.108	69.2193	85.9874	-1.60893	1.50628e-14	2.98238e-13	down	hypothetical protein BBA_08764 [Beauveria bassiana ARSEF 2860]
MSTRG.5425	BBA_06364	XM_008601461.1	NA	NA	NA	NA	1.33892	1.50702	1.27486	3.64269	3.45791	5.37275	-1.59785	2.5238e-07	2.15801e-06	down	hypothetical protein BBA_06364 [Beauveria bassiana ARSEF 2860]
MSTRG.2907	BBA_03360	XM_008598457.1	GO:0003674(molecular_function);GO:0008150(biological_process);GO:0009514(glyoxysome)	NA	NA	NA	776.309	925.358	810.528	3112.5	2022.5	2436.21	-1.59157	1.88546e-15	4.10033e-14	down	DDHD domain-containing protein [Beauveria bassiana ARSEF 2860]
MSTRG.8151	BBA_09766	XM_008604863.1	GO:0003674(molecular_function);GO:0005575(cellular_component);GO:0008150(biological_process)	NA	NA	NA	57.8992	100.489	67.4923	206.752	211.378	258.832	-1.58351	7.35796e-15	1.51499e-13	down	hypothetical protein BBA_09766 [Beauveria bassiana ARSEF 2860]
MSTRG.2366	BBA_02698	XM_008597795.1	GO:0005506(iron ion binding);GO:0005575(cellular_component);GO:0009055(electron carrier activity);GO:0016705(oxidoreductase activity, acting on paired donors, with incorporation or reduction of molecular oxygen);GO:0020037(heme binding);GO:0055114(oxidation-reduction process)	00404(Staurosporine biosynthesis)	K17475	EC:1.14.13.176	119.906	176.199	181.109	521.017	379.756	523.066	-1.57708	2.5576e-15	5.49767e-14	down	Cytochrome P450 CYP5080B3 [Beauveria bassiana ARSEF 2860]
19890466	BBA_07454	XM_008602551.1	GO:0003674(molecular_function);GO:0006950(response to stress);GO:0016021(integral component of membrane)	NA	NA	NA	0.378814	0.946266	0.531786	1.78668	2.33679	1.41281	-1.57605	4.11542e-06	2.8498e-05	down	RTA1 domain-containing protein [Beauveria bassiana ARSEF 2860]
MSTRG.4253	BBA_04984	MSTRG.4253.1	NA	NA	NA	NA	70.304	74.6764	68.2348	250.433	182.547	201.787	-1.57392	2.25006e-17	5.66235e-16	down
19888628	BBA_05616	XM_008600713.1	GO:0005215(transporter activity);GO:0016021(integral component of membrane);GO:0055085(transmembrane transport)	00650(Butanoate metabolism);00250(Alanine, aspartate and glutamate metabolism);00310(Lysine degradation);00350(Tyrosine metabolism)	K00135	EC:1.2.1.16;EC:1.2.1.79	0.421708	1.11625	0.727061	2.57863	2.29508	1.86639	-1.57324	5.83462e-07	4.67878e-06	down	major facilitator superfamily transporter [Beauveria bassiana ARSEF 2860]
MSTRG.2812	BBA_03252	XM_008598349.1	GO:0004364(glutathione transferase activity);GO:0005737(cytoplasm);GO:0006749(glutathione metabolic process)	00480(Glutathione metabolism)	K00799	EC:2.5.1.18	18.6718	22.97	20.9789	77.75	43.557	64.9085	-1.57226	2.21303e-13	4.03737e-12	down	glutathione S-transferase I [Beauveria bassiana ARSEF 2860]
MSTRG.5301	BBA_06217	XM_008601314.1	GO:0005575(cellular_component);GO:0008150(biological_process);GO:0016491(oxidoreductase activity);GO:0016747(transferase activity, transferring acyl groups other than amino-acyl groups)	NA	NA	NA	3.68283	4.37838	4.00622	12.5078	10.8359	12.5221	-1.57149	9.33385e-15	1.90912e-13	down	quinone oxidoreductase [Beauveria bassiana ARSEF 2860]
MSTRG.7778	BBA_09296	XM_008604393.1	NA	NA	NA	NA	16.1328	12.7995	18.3874	26.8372	63.9876	49.7594	-1.57092	1.6634e-10	2.18477e-09	down	hypothetical protein BBA_09296 [Beauveria bassiana ARSEF 2860]
MSTRG.2089	BBA_02373	XM_008597470.1	GO:0000329(fungal-type vacuole membrane);GO:0003674(molecular_function);GO:0016021(integral component of membrane);GO:0035690(cellular response to drug);GO:0055085(transmembrane transport)	04011(MAPK signaling pathway - yeast);04139(Regulation of mitophagy - yeast)	K11231	EC:2.7.13.3	6.60233	10.6194	8.45527	26.6791	22.9681	26.4297	-1.56698	1.16769e-17	3.00365e-16	down	major facilitator superfamily transporter [Beauveria bassiana ARSEF 2860]
MSTRG.6356	BBA_07559	XM_008602656.1;MSTRG.6356.1;MSTRG.6356.2	GO:0004190(aspartic-type endopeptidase activity);GO:0006508(proteolysis);GO:0030163(protein catabolic process)	04011(MAPK signaling pathway - yeast)	K01383	EC:3.4.23.35	7.2423	11.2725	14.8783	25.3132	42.5517	31.058	-1.56676	3.03609e-12	4.85252e-11	down	putative aspartate protease [Beauveria bassiana ARSEF 2860]
MSTRG.4341	BBA_05086	XM_008600183.1	NA	NA	NA	NA	12.6157	14.4564	12.7585	44.1149	35.6714	38.1227	-1.56573	3.6166e-19	1.01769e-17	down	SnoaL-like polyketide cyclase [Beauveria bassiana ARSEF 2860]
MSTRG.6734	BBA_08003	XM_008603100.1	GO:0005575(cellular_component);GO:0008270(zinc ion binding);GO:0016491(oxidoreductase activity);GO:0016747(transferase activity, transferring acyl groups other than amino-acyl groups);GO:0055114(oxidation-reduction process)	NA	NA	NA	0.997167	1.19439	1.4092	2.21174	3.58747	4.85741	-1.56538	6.30642e-06	4.22217e-05	down	zinc-binding dehydrogenase family oxidoreductase, putative [Beauveria bassiana ARSEF 2860]
MSTRG.3597	new	MSTRG.3597.1	NA	NA	NA	NA	7.03036	15.8202	10.0423	41.6126	26.6587	29.0063	-1.56433	2.78996e-10	3.58335e-09	down
MSTRG.7594	new	MSTRG.7594.1	NA	NA	NA	NA	1.95951	3.02305	2.41678	8.86144	6.41605	6.49956	-1.55734	1.23075e-07	1.10959e-06	down
MSTRG.1941	BBA_02204	XM_008597301.1	GO:0003674(molecular_function);GO:0005622(intracellular);GO:0005634(nucleus);GO:0005829(cytosol);GO:0008150(biological_process)	NA	NA	NA	153.478	204.847	139.723	548.565	351.493	564.948	-1.55655	1.53118e-12	2.55269e-11	down	NAD dependent epimerase/dehydratase [Beauveria bassiana ARSEF 2860]
19885563	BBA_02551	XM_008597648.1	NA	NA	NA	NA	0.454431	0.655004	0.588952	2.31761	1.02493	1.64528	-1.55424	4.54778e-05	0.000253182	down	hypothetical protein BBA_02551 [Beauveria bassiana ARSEF 2860]
MSTRG.8059	BBA_09672	MSTRG.8059.2;XM_008604769.1	GO:0005575(cellular_component);GO:0016491(oxidoreductase activity);GO:0055114(oxidation-reduction process)	NA	NA	NA	1.51814	1.97397	2.03262	4.95063	6.71108	4.51826	-1.55023	1.18846e-10	1.58792e-09	down	cell surface metalloreductase (FreA) [Beauveria bassiana ARSEF 2860]
MSTRG.5410	BBA_06339	MSTRG.5410.1;XM_008601436.1	GO:0043581(mycelium development)	NA	NA	NA	2.98574	2.48486	2.27195	9.45816	6.51012	6.65089	-1.54667	2.19355e-12	3.54867e-11	down	major facilitator superfamily transporter [Beauveria bassiana ARSEF 2860]
19893157	BBA_10145	XM_008605242.1	NA	NA	NA	NA	0.704174	0.709619	0.792931	1.95848	2.43238	2.03996	-1.5431	1.46639e-08	1.51805e-07	down	hypothetical protein BBA_10145 [Beauveria bassiana ARSEF 2860]
MSTRG.7379	BBA_08760	XM_008603857.1	GO:0003674(molecular_function)	NA	NA	NA	3.27652	4.15802	3.93567	14.8713	8.41454	9.80706	-1.54126	1.03103e-07	9.41407e-07	down	OsmC-like protein [Beauveria bassiana ARSEF 2860]
MSTRG.211	BBA_00278	XM_008595375.1	GO:0003674(molecular_function)	04141(Protein processing in endoplasmic reticulum)	K14009	NA	71.3778	81.968	77.7235	264.823	200.217	204.65	-1.53517	1.04004e-15	2.34413e-14	down	endoplasmic reticulum transmembrane protein [Beauveria bassiana ARSEF 2860]
MSTRG.2752	new	MSTRG.2752.1	NA	NA	NA	NA	2.61573	2.93732	2.58706	8.99894	7.6191	6.96157	-1.53442	3.60256e-12	5.68935e-11	down
19886916	BBA_03904	XM_008599001.1	GO:0003674(molecular_function);GO:0008150(biological_process)	NA	NA	NA	0.272467	0.581308	0.892566	2.42835	0.78509	1.84382	-1.53402	0.000459936	0.00201176	down	SCP-like extracellular protein, putative [Beauveria bassiana ARSEF 2860]
MSTRG.4739	BBA_05553	XM_008600650.1	GO:0005507(copper ion binding);GO:0008131(primary amine oxidase activity);GO:0009308(amine metabolic process);GO:0048038(quinone binding);GO:0055114(oxidation-reduction process);GO:0070263(external side of fungal-type cell wall)	00260(Glycine, serine and threonine metabolism);00350(Tyrosine metabolism);00360(Phenylalanine metabolism);00410(beta-Alanine metabolism)	K00276	EC:1.4.3.21	18.1159	18.8488	19.719	37.7501	75.0976	51.1626	-1.53278	1.39389e-14	2.77761e-13	down	copper amine oxidase [Beauveria bassiana ARSEF 2860]
MSTRG.6888	BBA_08158	MSTRG.6888.1;XM_008603255.1	GO:0004176(ATP-dependent peptidase activity);GO:0006508(proteolysis);GO:0008270(zinc ion binding)	NA	NA	NA	4.49175	4.28531	4.4574	18.2454	10.3487	9.60836	-1.52936	3.73875e-11	5.30047e-10	down	ATP-dependent protease La domain-containing protein [Beauveria bassiana ARSEF 2860]
MSTRG.3187	BBA_03703	XM_008598800.1;MSTRG.3187.1	NA	NA	NA	NA	10.6525	12.8283	13.9874	43.0617	28.6832	36.1114	-1.52537	5.30564e-14	1.01167e-12	down	amidase-like protein [Beauveria bassiana ARSEF 2860]
MSTRG.2128	BBA_02415	XM_008597512.1	GO:0005788(endoplasmic reticulum lumen);GO:0005811(lipid particle);GO:0009636(response to toxic substance);GO:0016021(integral component of membrane);GO:0034084(steryl deacetylase activity);GO:0034210(sterol deacetylation)	NA	NA	NA	6.51171	7.11341	5.92585	18.0199	18.1884	19.7175	-1.51628	1.49153e-17	3.80505e-16	down	alpha/beta hydrolase fold protein [Beauveria bassiana ARSEF 2860]
19891524	BBA_08512	XM_008603609.1	GO:0005773(vacuole)	NA	NA	NA	0.274937	0.328506	0.199837	0.737644	0.842382	0.717577	-1.51615	3.87821e-06	2.70959e-05	down	glycoside hydrolase family 29 protein [Beauveria bassiana ARSEF 2860]
MSTRG.4061	BBA_04751	XM_008599848.1	GO:0003872(6-phosphofructokinase activity);GO:0005524(ATP binding);GO:0005945(6-phosphofructokinase complex);GO:0006002(fructose 6-phosphate metabolic process);GO:0006096(glycolytic process);GO:0030388(fructose 1,6-bisphosphate metabolic process);GO:0046835(carbohydrate phosphorylation);GO:0070095(fructose-6-phosphate binding)	01200(Carbon metabolism);01230(Biosynthesis of amino acids);00010(Glycolysis / Gluconeogenesis);00030(Pentose phosphate pathway);00051(Fructose and mannose metabolism);00052(Galactose metabolism);00680(Methane metabolism);03018(RNA degradation)	K00850	EC:2.7.1.11	39.3263	46.5624	42.6367	150.389	97.7037	119.011	-1.51413	6.68201e-14	1.26373e-12	down	6-phosphofructokinase [Beauveria bassiana ARSEF 2860]
MSTRG.4375	BBA_05132	XM_008600229.1	NA	NA	NA	NA	2.20605	2.29836	1.68231	6.18616	5.97234	5.47676	-1.51122	1.74408e-08	1.78365e-07	down	hypothetical protein BBA_05132 [Beauveria bassiana ARSEF 2860]
MSTRG.6680	new	MSTRG.6680.1	NA	NA	NA	NA	6.50587	12.7513	9.69819	30.1732	28.1603	24.1054	-1.50949	2.92154e-13	5.27809e-12	down
MSTRG.7104	BBA_08396	XM_008603493.1	GO:0005575(cellular_component);GO:0008150(biological_process);GO:0016758(transferase activity, transferring hexosyl groups)	00520(Amino sugar and nucleotide sugar metabolism)	K00698	EC:2.4.1.16	2.78885	2.6098	2.16101	7.3084	6.77165	7.44268	-1.50947	4.41818e-14	8.4767e-13	down	glycosyltransferase family 2 [Beauveria bassiana ARSEF 2860]
MSTRG.7440	BBA_08846	XM_008603943.1	NA	NA	NA	NA	61.4326	23.0515	17.3278	151.466	49.4889	88.181	-1.50584	0.000146507	0.000726742	down	hypothetical protein BBA_08846 [Beauveria bassiana ARSEF 2860]
19886864	BBA_03852	XM_008598949.1	GO:0003674(molecular_function);GO:0005575(cellular_component);GO:0008150(biological_process)	00240(Pyrimidine metabolism);00250(Alanine, aspartate and glutamate metabolism)	K11541	EC:6.3.5.5;EC:2.1.3.2	0.598053	0.534193	0.564613	1.10536	1.66613	2.03842	-1.50314	1.48955e-07	1.33e-06	down	penicillin-binding protein [Beauveria bassiana ARSEF 2860]
MSTRG.7951	BBA_09530	MSTRG.7951.2;MSTRG.7951.3;XM_008604627.1	NA	NA	NA	NA	14.5524	22.4447	21.3538	67.4982	49.9073	47.9905	-1.5031	7.01097e-13	1.21462e-11	down	TPR repeat protein [Beauveria bassiana ARSEF 2860]
MSTRG.7625	BBA_09070	XM_008604167.1	NA	NA	NA	NA	2819.27	3736.14	3650.07	10147.3	9462.67	9306.97	-1.50257	1.12755e-17	2.91655e-16	down	hypothetical protein BBA_09070 [Beauveria bassiana ARSEF 2860]
MSTRG.376	BBA_00446	MSTRG.376.1;XM_008595543.1	GO:0005575(cellular_component)	NA	NA	NA	1.43439	1.89692	2.04405	5.3935	4.29962	5.53523	-1.50233	7.82986e-09	8.32853e-08	down	oxidoreductase-like protein [Beauveria bassiana ARSEF 2860]
MSTRG.2936	new	MSTRG.2936.1	NA	NA	NA	NA	2.34608	2.11774	1.60682	5.61961	7.11286	4.45817	-1.5017	1.2108e-09	1.45078e-08	down
MSTRG.5749	BBA_06776	MSTRG.5749.1	NA	NA	NA	NA	1.36693	1.64953	1.36657	5.49242	3.03624	3.79676	-1.49164	3.42777e-07	2.86244e-06	down
MSTRG.7809	BBA_09333	XM_008604430.1	GO:0003674(molecular_function);GO:0005575(cellular_component);GO:0008150(biological_process)	NA	NA	NA	1.06004	1.37302	0.971789	2.8129	2.83967	3.91485	-1.49054	6.5152e-12	9.90182e-11	down	C2H2 finger domain protein, putative [Beauveria bassiana ARSEF 2860]
MSTRG.7322	new	MSTRG.7322.1	NA	NA	NA	NA	3.27017	4.30848	3.9953	12.8651	10.913	8.71421	-1.48922	8.89958e-09	9.40177e-08	down
MSTRG.2389	BBA_02730	XM_008597827.1	GO:0008150(biological_process);GO:0016020(membrane);GO:0016772(transferase activity, transferring phosphorus-containing groups)	00510(N-Glycan biosynthesis)	K00902	EC:2.7.1.108	8.36513	12.4545	10.5383	34.6041	23.9154	29.5094	-1.48915	2.88893e-13	5.22936e-12	down	cytidylyltransferase-like protein [Beauveria bassiana ARSEF 2860]
19889505	BBA_06493	XM_008601590.1	NA	NA	NA	NA	0.390102	0.402475	0.123707	0.97314	1.04536	0.54678	-1.48525	0.000120922	0.000610928	down	hypothetical protein BBA_06493 [Beauveria bassiana ARSEF 2860]
MSTRG.1684	BBA_01908	XM_008597005.1	NA	NA	NA	NA	1.45127	1.84834	1.54821	7.19799	1.77287	4.59028	-1.48407	0.000138913	0.000693894	down	hypothetical protein BBA_01908 [Beauveria bassiana ARSEF 2860]
MSTRG.2238	BBA_02541	XM_008597638.1	GO:0005575(cellular_component)	01200(Carbon metabolism);00051(Fructose and mannose metabolism);00680(Methane metabolism);00561(Glycerolipid metabolism)	K00863	EC:2.7.1.28;EC:2.7.1.29	10.3865	11.3827	10.67	28.9777	25.6006	36.0721	-1.48258	1.99959e-16	4.68893e-15	down	dihydroxyacetone kinase [Beauveria bassiana ARSEF 2860]
MSTRG.5951	BBA_07009	MSTRG.5951.1;XM_008602106.1	GO:0003674(molecular_function);GO:0005575(cellular_component);GO:0052051(interaction with host via protein secreted by type II secretion system)	NA	NA	NA	233.384	239.144	484.072	1346.9	437.014	888.783	-1.48231	3.14629e-06	2.23026e-05	down	alkaline foam protein B precursor [Beauveria bassiana ARSEF 2860]
MSTRG.5018	BBA_05882	XM_008600979.1	NA	NA	NA	NA	7.08145	7.98885	10.792	24.3921	16.3464	31.4449	-1.48082	3.0028e-11	4.29646e-10	down	hypothetical protein BBA_05882 [Beauveria bassiana ARSEF 2860]
MSTRG.2612	BBA_03000	XM_008598097.1	GO:0005575(cellular_component)	NA	NA	NA	2.10668	5.24306	5.37861	14.6647	8.70158	12.0644	-1.47696	1.94733e-06	1.43629e-05	down	isochorismatase-like protein [Beauveria bassiana ARSEF 2860]
MSTRG.3612	BBA_04217	MSTRG.3612.1	NA	NA	NA	NA	6.06916	5.88365	6.75912	19.5704	13.5512	18.8817	-1.47464	2.89642e-15	6.18303e-14	down
MSTRG.6808	new	MSTRG.6808.1	NA	NA	NA	NA	2.20922	3.04096	1.07398	6.11148	6.60367	4.82281	-1.47153	1.60253e-05	9.96057e-05	down
MSTRG.8186	BBA_09850	XM_008604947.1;MSTRG.8186.1	GO:0000287(magnesium ion binding);GO:0003824(catalytic activity);GO:0005634(nucleus);GO:0005829(cytosol);GO:0030976(thiamine pyrophosphate binding);GO:0043458(ethanol biosynthetic process involved in glucose fermentation to ethanol)	00010(Glycolysis / Gluconeogenesis)	K01568	EC:4.1.1.1	30.9513	40.7165	32.1029	145.398	53.6989	87.9283	-1.46778	1.37203e-07	1.22861e-06	down	putative pyruvate decarboxylase [Beauveria bassiana ARSEF 2860]
19889589	BBA_06577	XM_008601674.1	GO:0000166(nucleotide binding);GO:0005524(ATP binding);GO:0016021(integral component of membrane);GO:0016887(ATPase activity);GO:0017111(nucleoside-triphosphatase activity);GO:0042626(ATPase activity, coupled to transmembrane movement of substances);GO:0044550(secondary metabolite biosynthetic process);GO:0055085(transmembrane transport)	02010(ABC transporters)	K05658	EC:3.6.3.44	0.438393	0.347484	0.255762	0.986342	0.909915	0.980106	-1.46539	8.50805e-08	7.85346e-07	down	ABC transporter [Beauveria bassiana ARSEF 2860]
MSTRG.4950	BBA_05808	XM_008600905.1	NA	NA	NA	NA	288.365	387.462	498.339	875.475	959.919	1405.65	-1.46482	7.47825e-13	1.29076e-11	down	cell wall protein [Beauveria bassiana ARSEF 2860]
19893091	BBA_10079	XM_008605176.1	NA	NA	NA	NA	0.97352	0.949824	0.53891	1.70588	2.54185	2.53824	-1.46258	1.48395e-05	9.31076e-05	down	hypothetical protein BBA_10079 [Beauveria bassiana ARSEF 2860]
MSTRG.4276	BBA_05013	MSTRG.4276.1;XM_008600110.1;MSTRG.4276.3	GO:0000981(RNA polymerase II transcription factor activity, sequence-specific DNA binding);GO:0003677(DNA binding);GO:0005634(nucleus);GO:0006351(transcription, DNA-templated);GO:0006355(regulation of transcription, DNA-templated);GO:0008270(zinc ion binding)	01212(Fatty acid metabolism);00061(Fatty acid biosynthesis);01040(Biosynthesis of unsaturated fatty acids);00780(Biotin metabolism)	K00059	EC:1.1.1.100	9.86921	10.8227	11.0017	32.0569	23.2201	32.0593	-1.46239	1.18188e-14	2.38586e-13	down	fungal specific transcription factor [Beauveria bassiana ARSEF 2860]
MSTRG.7609	BBA_09059	XM_008604156.1	GO:0000977(RNA polymerase II regulatory region sequence-specific DNA binding);GO:0003700(transcription factor activity, sequence-specific DNA binding);GO:0005634(nucleus);GO:0006357(regulation of transcription from RNA polymerase II promoter)	NA	NA	NA	1.56464	1.19035	1.04478	3.21835	4.08678	3.1417	-1.45908	3.86092e-09	4.29371e-08	down	transposase-like protein [Beauveria bassiana ARSEF 2860]
MSTRG.1936	BBA_02195	MSTRG.1936.1	NA	NA	NA	NA	5.3208	9.04743	7.1801	22.9266	16.8945	19.3321	-1.45688	5.83137e-08	5.50866e-07	down
MSTRG.6336	BBA_07533	XM_008602630.1	GO:0005575(cellular_component);GO:0008270(zinc ion binding);GO:0016491(oxidoreductase activity);GO:0016747(transferase activity, transferring acyl groups other than amino-acyl groups);GO:0055114(oxidation-reduction process)	00010(Glycolysis / Gluconeogenesis);00040(Pentose and glucuronate interconversions);00561(Glycerolipid metabolism)	K00002	EC:1.1.1.2	9.04459	6.32028	7.51644	22.1396	16.6311	23.7355	-1.44983	4.02896e-12	6.28789e-11	down	NADP-dependent alcohol dehydrogenase [Beauveria bassiana ARSEF 2860]
MSTRG.6752	new	MSTRG.6752.1	NA	NA	NA	NA	2.8118	2.88169	2.61639	5.22537	10.5007	6.94184	-1.44775	4.22186e-08	4.07952e-07	down
MSTRG.1951	BBA_02214	XM_008597311.1	GO:0003824(catalytic activity);GO:0005575(cellular_component);GO:0008152(metabolic process);GO:0008484(sulfuric ester hydrolase activity)	NA	NA	NA	2.28986	3.33283	5.19274	11.6155	7.0671	10.7413	-1.4439	6.87074e-09	7.34196e-08	down	subtilase-like protein [Beauveria bassiana ARSEF 2860]
MSTRG.8143	BBA_09759	XM_008604856.1	GO:0003674(molecular_function);GO:0016021(integral component of membrane);GO:0055085(transmembrane transport)	00230(Purine metabolism);00250(Alanine, aspartate and glutamate metabolism)	K01939	EC:6.3.4.4	14.9348	11.1412	14.6172	41.8918	22.4046	46.2725	-1.44208	1.64934e-09	1.93871e-08	down	Major Facilitator Superfamily protein [Beauveria bassiana ARSEF 2860]
MSTRG.7394	BBA_08787	XM_008603884.1	GO:0000166(nucleotide binding);GO:0005524(ATP binding);GO:0008150(biological_process);GO:0016020(membrane);GO:0016887(ATPase activity);GO:0017111(nucleoside-triphosphatase activity)	02010(ABC transporters)	K05681	NA	1.60075	1.5276	1.6129	5.59952	3.52272	3.7468	-1.44056	2.10689e-08	2.12428e-07	down	ATP-binding cassette sub-family G member 5 [Beauveria bassiana ARSEF 2860]
19886325	BBA_03313	XM_008598410.1	NA	NA	NA	NA	1.41531	0.52088	0.512896	3.37882	1.38694	1.86955	-1.43792	0.000761856	0.00316537	down	hypothetical protein BBA_03313 [Beauveria bassiana ARSEF 2860]
MSTRG.7336	BBA_08686	XM_008603783.1	GO:0003674(molecular_function);GO:0005575(cellular_component);GO:0008150(biological_process)	NA	NA	NA	215.389	329.474	378.612	862.688	613.359	1016.45	-1.43245	3.59111e-11	5.10674e-10	down	UDP-glucosyltransferase [Beauveria bassiana ARSEF 2860]
MSTRG.7180	BBA_08494	XM_008603591.1	GO:0003674(molecular_function);GO:0005575(cellular_component);GO:0008150(biological_process)	NA	NA	NA	6.46208	9.49869	9.18007	21.85	21.2994	24.4425	-1.42682	8.37958e-17	2.03167e-15	down	hypothetical protein BBA_08494 [Beauveria bassiana ARSEF 2860]
MSTRG.5250	BBA_06144	MSTRG.5250.1;XM_008601241.1	GO:0005575(cellular_component);GO:0008150(biological_process)	NA	NA	NA	18.8381	7.07077	5.6275	62.249	12.5987	9.70993	-1.42292	0.00490177	0.0160387	down	cell wall biogenesis protein Mhp1 [Beauveria bassiana ARSEF 2860]
MSTRG.6689	BBA_07946	XM_008603043.1	GO:0003674(molecular_function);GO:0005575(cellular_component);GO:0043581(mycelium development)	NA	NA	NA	37.0323	35.0209	37.4313	125.601	74.6276	93.186	-1.42221	1.98326e-12	3.23666e-11	down	hypothetical protein BBA_07946 [Beauveria bassiana ARSEF 2860]
MSTRG.8419	BBA_10119	XM_008605216.1;MSTRG.8419.1	GO:0005575(cellular_component);GO:0043581(mycelium development)	00970(Aminoacyl-tRNA biosynthesis)	K01876	EC:6.1.1.12	17.2223	30.5303	25.111	87.2408	47.5313	60.1356	-1.41952	3.52983e-09	3.9587e-08	down	HAD-superfamily subfamily IIA hydrolase [Beauveria bassiana ARSEF 2860]
MSTRG.6427	BBA_07638	MSTRG.6427.1;MSTRG.6427.3;MSTRG.6427.2;MSTRG.6427.4;XM_008602735.1	GO:0003674(molecular_function);GO:0005575(cellular_component);GO:0008150(biological_process)	NA	NA	NA	12.8778	23.1754	34.3934	43.7671	115.399	29.1306	-1.41841	6.03541e-05	0.000325086	down	hypothetical protein BBA_07638 [Beauveria bassiana ARSEF 2860]
MSTRG.1695	BBA_01918	XM_008597015.1	NA	NA	NA	NA	849.659	778.714	676.954	1897.93	2206.61	2050.03	-1.41669	5.52015e-17	1.35969e-15	down
MSTRG.8492	BBA_10214	MSTRG.8492.1;XM_008605311.1	NA	NA	NA	NA	12.9616	21.7431	18.9136	72.5262	29.8366	40.77	-1.41655	2.63866e-07	2.24795e-06	down	hypothetical protein BBA_10214 [Beauveria bassiana ARSEF 2860]
MSTRG.8567	BBA_10308	MSTRG.8567.1	NA	NA	NA	NA	23.3328	23.3066	18.6446	59.1722	55.3881	59.5283	-1.41502	2.26499e-15	4.89132e-14	down
MSTRG.6458	BBA_07669	MSTRG.6458.2;MSTRG.6458.1	NA	NA	NA	NA	5.28318	5.94267	6.47253	18.9943	13.9108	14.0712	-1.40831	1.4091e-14	2.8019e-13	down
MSTRG.2579	BBA_02962	XM_008598059.1	NA	NA	NA	NA	1.11846	1.2738	2.05946	4.69303	2.78336	4.30847	-1.4045	3.08553e-06	2.19054e-05	down	hypothetical protein BBA_02962 [Beauveria bassiana ARSEF 2860]
MSTRG.5612	BBA_06595	XM_008601692.1	GO:0003674(molecular_function);GO:0005575(cellular_component);GO:0008150(biological_process)	NA	NA	NA	1.17482	1.96987	2.20406	3.91035	5.494	4.74978	-1.40395	2.94418e-09	3.33817e-08	down	hypothetical protein UCP014753 [Beauveria bassiana ARSEF 2860]
MSTRG.7076	BBA_08370	XM_008603467.1	GO:0005575(cellular_component);GO:0008152(metabolic process);GO:0016491(oxidoreductase activity)	00240(Pyrimidine metabolism);00260(Glycine, serine and threonine metabolism)	K16066	EC:1.1.1.381;EC:1.1.1.-	36.4754	48.9846	19.4624	92.9998	90.9329	93.1038	-1.40075	8.37346e-09	8.87625e-08	down	short-chain dehydrogenase/oxidoreductase [Beauveria bassiana ARSEF 2860]
MSTRG.6421	BBA_07632	XM_008602729.1	GO:0030288(outer membrane-bounded periplasmic space);GO:0033609(oxalate metabolic process);GO:0046564(oxalate decarboxylase activity)	NA	NA	NA	26.6503	17.5326	16.0984	28.8905	86.2875	43.8562	-1.39955	6.19472e-07	4.94194e-06	down	oxalate decarboxylase family bicupin [Beauveria bassiana ARSEF 2860]
MSTRG.4062	BBA_04754	XM_008599851.1	GO:0003674(molecular_function);GO:0005575(cellular_component);GO:0008150(biological_process)	NA	NA	NA	2.82793	2.32856	3.78375	6.36339	8.87636	8.29824	-1.39661	5.55041e-07	4.47406e-06	down	hypothetical protein BBA_04754 [Beauveria bassiana ARSEF 2860]
MSTRG.7751	BBA_09253	XM_008604350.1	GO:0005575(cellular_component);GO:0008150(biological_process)	00030(Pentose phosphate pathway)	K01621	EC:4.1.2.9;EC:4.1.2.22	1.59098	2.36102	1.94822	6.04272	4.11672	5.37469	-1.3966	4.58468e-10	5.76875e-09	down	XFP domain-containing protein MPK1 [Beauveria bassiana ARSEF 2860]
MSTRG.7904	BBA_09473	MSTRG.7904.1;XM_008604570.1	GO:0003824(catalytic activity);GO:0005575(cellular_component);GO:0008483(transaminase activity);GO:0009102(biotin biosynthetic process);GO:0030170(pyridoxal phosphate binding)	00780(Biotin metabolism)	K19562	EC:6.3.3.3;EC:2.6.1.62	40.6194	40.2247	29.4202	112.053	58.2211	119.926	-1.39608	1.62214e-08	1.66813e-07	down	dethiobiotin synthetase [Beauveria bassiana ARSEF 2860]
19888769	BBA_05757	XM_008600854.1	GO:0003674(molecular_function);GO:0016021(integral component of membrane);GO:0055085(transmembrane transport)	NA	NA	NA	2.53335	1.90339	1.60093	4.98698	5.63432	5.24071	-1.39351	7.47149e-09	7.96559e-08	down	MFS transporter [Beauveria bassiana ARSEF 2860]
MSTRG.3188	BBA_03704	XM_008598801.1;MSTRG.3188.1	NA	NA	NA	NA	18.7212	16.4088	24.0291	52.9468	45.4985	56.748	-1.3914	7.74066e-15	1.59026e-13	down	acetyltransferase, GNAT family protein [Beauveria bassiana ARSEF 2860]
MSTRG.4075	BBA_04762	MSTRG.4075.1;XM_008599859.1	NA	NA	NA	NA	10.5754	10.5642	10.0984	30.5331	20.1777	30.9194	-1.38581	2.92867e-13	5.2807e-12	down	hypothetical protein BBA_04762 [Beauveria bassiana ARSEF 2860]
19886654	BBA_03642	XM_008598739.1	GO:0016491(oxidoreductase activity)	NA	NA	NA	0.206234	0.544151	0.185469	0.929265	0.75776	0.752255	-1.3821	0.000256691	0.00121305	down	2-polyprenyl-6-methoxyphenol hydroxylase-like oxidoreductase [Beauveria bassiana ARSEF 2860]
MSTRG.7200	BBA_08519	XM_008603616.1	GO:0004462(lactoylglutathione lyase activity);GO:0005634(nucleus);GO:0005829(cytosol);GO:0006749(glutathione metabolic process);GO:0008270(zinc ion binding);GO:0019243(methylglyoxal catabolic process to D-lactate via S-lactoyl-glutathione)	00620(Pyruvate metabolism)	K01759	EC:4.4.1.5	79.4644	83.3659	72.4651	217.151	180.981	214.814	-1.38129	3.8155e-14	7.38141e-13	down	lactoylglutathione lyase [Beauveria bassiana ARSEF 2860]
MSTRG.4823	BBA_05655	XM_008600752.1	NA	NA	NA	NA	40.6626	60.2232	62.2852	203.287	112.98	107.735	-1.37769	6.32492e-09	6.78212e-08	down	mucin-like protein [Beauveria bassiana ARSEF 2860]
MSTRG.8357	BBA_10056	XM_008605153.1	GO:0005773(vacuole);GO:0005887(integral component of plasma membrane);GO:0015179(L-amino acid transmembrane transporter activity);GO:0015297(antiporter activity)	NA	NA	NA	44.8716	39.1605	35.747	73.3121	127.227	110.404	-1.37627	2.33264e-12	3.75405e-11	down	Amino acid/polyamine transporter I [Beauveria bassiana ARSEF 2860]
MSTRG.6511	new	MSTRG.6511.1	NA	NA	NA	NA	2.3159	3.71777	2.23323	6.59238	8.38122	6.46699	-1.37493	7.28291e-10	8.91029e-09	down
MSTRG.6423	BBA_07636	XM_008602733.1	GO:0000981(RNA polymerase II transcription factor activity, sequence-specific DNA binding);GO:0005634(nucleus);GO:0006355(regulation of transcription, DNA-templated);GO:0008270(zinc ion binding)	04139(Regulation of mitophagy - yeast);04113(Meiosis - yeast)	K09243	NA	6.77852	7.86192	9.50677	17.627	22.9643	22.0294	-1.37478	1.15916e-16	2.7734e-15	down	C6 transcription factor [Beauveria bassiana ARSEF 2860]
MSTRG.8600	BBA_10342	MSTRG.8600.1;XM_008605439.1	NA	NA	NA	NA	98.4357	151.901	164.635	398.694	336.297	339.261	-1.37224	1.18866e-11	1.77174e-10	down	hypothetical protein BBA_10342 [Beauveria bassiana ARSEF 2860]
19883097	BBA_00085	XM_008595182.1	NA	NA	NA	NA	0.128717	0.559888	1.03627	1.43542	1.01704	2.00539	-1.36985	0.00196516	0.00722712	down	Orf2-like protein [Beauveria bassiana ARSEF 2860]
MSTRG.6953	BBA_08225	MSTRG.6953.3;MSTRG.6953.1;XM_008603322.1	GO:0005515(protein binding)	00310(Lysine degradation)	K11419	EC:2.1.1.43	41.1917	52.0148	46.9413	155.422	100.332	106.092	-1.36843	2.70577e-11	3.90152e-10	down	SET domain protein [Beauveria bassiana ARSEF 2860]
MSTRG.2113	BBA_02396	XM_008597493.1	GO:0005575(cellular_component);GO:0016491(oxidoreductase activity);GO:0055114(oxidation-reduction process)	NA	NA	NA	74.7531	123.398	67.8961	241.679	208.049	234.599	-1.36301	1.1707e-10	1.57324e-09	down	NADPH-dependent FMN reductase [Beauveria bassiana ARSEF 2860]
MSTRG.3732	new	MSTRG.3732.1	NA	NA	NA	NA	1.07845	1.4192	0.858874	3.35948	2.70905	2.56311	-1.36266	5.63869e-07	4.54128e-06	down
MSTRG.2050	BBA_02329	XM_008597426.1	GO:0000324(fungal-type vacuole);GO:0003674(molecular_function);GO:0005739(mitochondrion);GO:0005768(endosome);GO:0005938(cell cortex);GO:0030437(ascospore formation);GO:0031505(fungal-type cell wall organization);GO:0033101(cellular bud membrane);GO:0035690(cellular response to drug);GO:0045121(membrane raft);GO:0048471(perinuclear region of cytoplasm)	NA	NA	NA	103.503	121.395	116.521	408.175	216.419	252.442	-1.36109	3.64055e-09	4.07794e-08	down	SUR7 protein [Beauveria bassiana ARSEF 2860]
MSTRG.1263	BBA_01415	MSTRG.1263.1;XM_008596512.1	NA	NA	NA	NA	3.98488	6.73362	5.05213	11.2962	16.9533	12.2417	-1.36037	2.86619e-13	5.19832e-12	down	hypothetical protein BBA_01415 [Beauveria bassiana ARSEF 2860]
MSTRG.7825	BBA_09363	MSTRG.7825.1	NA	NA	NA	NA	77.8303	76.3958	77.4787	358.761	90.5772	144.018	-1.35661	4.04456e-05	0.000228732	down
MSTRG.8386	BBA_10094	XM_008605191.1;MSTRG.8386.2	NA	NA	NA	NA	3.58626	3.32258	3.54692	7.56284	10.2362	8.91854	-1.35349	1.04276e-15	2.34458e-14	down	Patatin-like serine hydrolase [Beauveria bassiana ARSEF 2860]
MSTRG.7061	BBA_08348	XM_008603445.1	GO:0003735(structural constituent of ribosome);GO:0006412(translation)	04146(Peroxisome)	K13354	NA	8.37943	10.6818	8.82067	27.6928	19.5061	23.8309	-1.34909	4.64328e-12	7.18625e-11	down	mitochondrial carrier protein [Beauveria bassiana ARSEF 2860]
MSTRG.1101	BBA_01232	XM_008596329.1	GO:0003674(molecular_function);GO:0005575(cellular_component);GO:0043581(mycelium development)	NA	NA	NA	3.2788	3.86666	4.04481	13.8798	6.06984	8.34493	-1.33828	2.96239e-08	2.9327e-07	down	IKI3 family protein [Beauveria bassiana ARSEF 2860]
MSTRG.6433	BBA_07639	MSTRG.6433.1;XM_008602736.1	GO:0003674(molecular_function);GO:0005575(cellular_component);GO:0008150(biological_process)	NA	NA	NA	71.4724	110.827	125.116	165.091	489.567	120.049	-1.33346	6.54184e-05	0.00034912	down	hypothetical protein BBA_07639 [Beauveria bassiana ARSEF 2860]
MSTRG.1072	new	MSTRG.1072.1	NA	NA	NA	NA	1.50055	3.52279	2.16478	7.94406	4.40739	5.66641	-1.32574	2.41408e-05	0.000143345	down
19884076	BBA_01064	XM_008596161.1	NA	NA	NA	NA	0.589614	0.425696	0.438385	0.790066	1.49866	1.35422	-1.32538	0.000185194	0.000903684	down	hypothetical protein BBA_01064 [Beauveria bassiana ARSEF 2860]
MSTRG.2355	BBA_02679	MSTRG.2355.6;MSTRG.2355.2;MSTRG.2355.3;MSTRG.2355.1;MSTRG.2355.4;MSTRG.2355.5;XM_008597776.1	GO:0003674(molecular_function);GO:0008150(biological_process)	NA	NA	NA	17.3091	20.9629	19.7519	57.2968	44.1763	43.7768	-1.32382	2.21013e-12	3.56926e-11	down	stress response RCI peptide, putative [Beauveria bassiana ARSEF 2860]
MSTRG.3650	BBA_04259	XM_008599356.1;MSTRG.3650.1	GO:0003674(molecular_function);GO:0005575(cellular_component);GO:0008150(biological_process)	NA	NA	NA	44.6964	52.2285	52.0375	152.804	101.641	118.23	-1.32297	9.27682e-12	1.39392e-10	down	hypothetical protein BBA_04259 [Beauveria bassiana ARSEF 2860]
19890182	BBA_07170	XM_008602267.1	NA	NA	NA	NA	0.783563	0.978412	0.823429	2.0636	2.733	1.66859	-1.3223	1.51431e-05	9.46292e-05	down	Acyl-CoA N-acyltransferase [Beauveria bassiana ARSEF 2860]
MSTRG.4027	BBA_04696	XM_008599793.1;MSTRG.4027.1	GO:0005575(cellular_component)	00040(Pentose and glucuronate interconversions)	K00065	EC:1.1.1.125	11.4637	13.1032	12.3697	32.4321	26.117	33.7556	-1.32136	3.59403e-15	7.61967e-14	down	short chain dehydrogenase/reductase [Beauveria bassiana ARSEF 2860]
MSTRG.3157	BBA_03671	XM_008598768.1	GO:0003824(catalytic activity);GO:0009405(pathogenesis);GO:0009847(spore germination);GO:0016023(cytoplasmic, membrane-bounded vesicle);GO:0031177(phosphopantetheine binding);GO:0031505(fungal-type cell wall organization);GO:0035690(cellular response to drug);GO:1900557(emericellamide biosynthetic process);GO:1900772(fumitremorgin B biosynthetic process);GO:1900781(fumiquinazoline C biosynthetic …	00404(Staurosporine biosynthesis)	K18281	NA	4.10395	8.48897	7.93906	22.6308	12.8807	15.7276	-1.31937	1.51853e-07	1.35197e-06	down	nonribosomal peptide synthase, putative [Beauveria bassiana ARSEF 2860]
MSTRG.6948	BBA_08222	MSTRG.6948.2;XM_008603319.1	GO:0003824(catalytic activity);GO:0009405(pathogenesis);GO:0009847(spore germination);GO:0016023(cytoplasmic, membrane-bounded vesicle);GO:0019184(nonribosomal peptide biosynthetic process);GO:0019748(secondary metabolic process);GO:0031177(phosphopantetheine binding);GO:0031505(fungal-type cell wall organization);GO:0035690(cellular response to drug);GO:1900557(emericellamide biosynthetic proces…	00404(Staurosporine biosynthesis)	K18281	NA	5.05462	9.63387	6.10302	16.7742	18.1796	16.8203	-1.31624	5.42537e-11	7.55322e-10	down	nonribosomal peptide synthase, putative [Beauveria bassiana ARSEF 2860]
MSTRG.614	new	MSTRG.614.1	NA	NA	NA	NA	3.71183	5.29922	5.02821	11.6438	12.0203	11.1054	-1.30835	1.50471e-12	2.51761e-11	down
19883943	BBA_00931	XM_008596028.1	GO:0003674(molecular_function);GO:0005622(intracellular);GO:0008150(biological_process)	00330(Arginine and proline metabolism);00360(Phenylalanine metabolism);00380(Tryptophan metabolism)	K01426	EC:3.5.1.4	2.20064	3.10763	3.18641	7.31847	6.5138	7.1943	-1.30758	7.23071e-08	6.72116e-07	down	7 alpha-cephem-methoxylase, putative [Beauveria bassiana ARSEF 2860]
MSTRG.58	BBA_00095	XM_008595192.1	GO:0005575(cellular_component)	00920(Sulfur metabolism)	K00387	EC:1.8.3.1	589.114	685.643	700.308	1464.48	1682.59	1739.61	-1.30696	4.0647e-16	9.45984e-15	down	oxidoreductase molybdopterin binding domain-containing protein [Beauveria bassiana ARSEF 2860]
19883971	BBA_00959	XM_008596056.1	GO:0000293(ferric-chelate reductase activity);GO:0005886(plasma membrane);GO:0006826(iron ion transport);GO:0006879(cellular iron ion homeostasis);GO:0015677(copper ion import);GO:0015891(siderophore transport);GO:0055114(oxidation-reduction process)	NA	NA	NA	0.662735	0.378434	0.5651	1.45891	1.08011	1.43106	-1.30546	5.79456e-06	3.90481e-05	down	ferric-chelate reductase (Fre2) [Beauveria bassiana ARSEF 2860]
MSTRG.4571	BBA_05376	MSTRG.4571.1	NA	NA	NA	NA	33.3607	41.1885	40.4698	116.664	61.3708	105.425	-1.30128	5.663e-09	6.12897e-08	down
MSTRG.4569	BBA_05377	XM_008600474.1	GO:0005575(cellular_component);GO:0008150(biological_process)	NA	NA	NA	27.324	29.2771	23.9886	61.9447	56.5912	79.4337	-1.29661	3.44019e-13	6.16711e-12	down	phytanoyl-CoA dioxygenase [Beauveria bassiana ARSEF 2860]
MSTRG.7942	BBA_09519	MSTRG.7942.1	NA	NA	NA	NA	3.7798	4.75146	2.88695	7.25114	13.3995	7.36945	-1.29512	6.2067e-07	4.94725e-06	down
19891731	BBA_08719	XM_008603816.1	GO:0004668(protein-arginine deiminase activity);GO:0005509(calcium ion binding);GO:0005737(cytoplasm);GO:0018101(protein citrullination);GO:0019546(arginine deiminase pathway)	NA	NA	NA	1.11893	1.43527	0.999051	3.00224	2.3893	3.31998	-1.29378	1.19359e-07	1.08133e-06	down	putative secreted protein [Beauveria bassiana ARSEF 2860]
MSTRG.478	new	MSTRG.478.1	NA	NA	NA	NA	2.59552	2.1274	2.0317	4.6398	5.24123	6.65214	-1.29142	3.03921e-06	2.16262e-05	down
MSTRG.1524	BBA_01719	XM_008596816.1	GO:0043581(mycelium development)	NA	NA	NA	38.0932	42.7135	38.5551	97.7355	71.234	122.543	-1.28822	5.63718e-11	7.82464e-10	down	homeobox and C2H2 transcription factor [Beauveria bassiana ARSEF 2860]
MSTRG.5495	BBA_06445	XM_008601542.1	NA	NA	NA	NA	8.7676	12.7599	12.5363	38.6789	20.0376	24.4559	-1.28787	2.55596e-08	2.54118e-07	down	hypothetical protein BBA_06445 [Beauveria bassiana ARSEF 2860]
MSTRG.664	BBA_00756	XM_008595853.1	GO:0003674(molecular_function)	03018(RNA degradation)	K14443	NA	246.406	365.921	265.289	753.582	691.212	694.262	-1.28531	4.2933e-13	7.59382e-12	down	cAMP-independent regulatory protein pac2 [Beauveria bassiana ARSEF 2860]
MSTRG.5498	BBA_06450	XM_008601547.1	GO:0016832(aldehyde-lyase activity)	NA	NA	NA	11.9608	13.9263	9.98714	32.491	25.8406	29.0421	-1.28425	1.97508e-12	3.22898e-11	down	class II aldolase [Beauveria bassiana ARSEF 2860]
MSTRG.4952	BBA_05810	XM_008600907.1	NA	NA	NA	NA	2.23068	3.92114	3.51958	6.98619	8.90071	7.63025	-1.28192	2.34213e-10	3.02489e-09	down	hypothetical protein BBA_05810 [Beauveria bassiana ARSEF 2860]
MSTRG.7779	new	MSTRG.7779.1	NA	NA	NA	NA	1.11897	0.75221	2.46214	1.28341	5.4177	3.83236	-1.28144	0.00281064	0.00984518	down
MSTRG.6434	BBA_07640	MSTRG.6434.2;XM_008602737.1	GO:0005575(cellular_component);GO:0008152(metabolic process);GO:0016491(oxidoreductase activity)	00350(Tyrosine metabolism);00740(Riboflavin metabolism)	K00505	EC:1.14.18.1	25.6297	40.8875	43.0787	64.7635	155.658	45.9552	-1.28128	1.39077e-05	8.78552e-05	down	tyrosinase-like protein [Beauveria bassiana ARSEF 2860]
19892467	BBA_09455	XM_008604552.1	NA	NA	NA	NA	0.535094	0.716457	0.798845	1.08623	1.55431	2.33834	-1.27992	9.25466e-05	0.000479034	down	hypothetical protein BBA_09455 [Beauveria bassiana ARSEF 2860]
MSTRG.7770	BBA_09286	XM_008604383.1	GO:0004497(monooxygenase activity);GO:0044550(secondary metabolite biosynthetic process)	00350(Tyrosine metabolism)	K00450	EC:1.13.11.4	12.2681	16.6918	9.71202	32.1403	31.437	30.2876	-1.2793	3.17363e-12	5.06364e-11	down	oxygenase-like protein [Beauveria bassiana ARSEF 2860]
MSTRG.6731	BBA_08000	XM_008603097.1	GO:0003824(catalytic activity);GO:0005777(peroxisome);GO:0006696(ergosterol biosynthetic process);GO:0009405(pathogenesis);GO:0010106(cellular response to iron ion starvation);GO:0070301(cellular response to hydrogen peroxide);GO:1900551(N',N'',N'''-triacetylfusarinine C biosynthetic process)	01200(Carbon metabolism);01212(Fatty acid metabolism);00640(Propanoate metabolism);00650(Butanoate metabolism);00062(Fatty acid elongation);00071(Fatty acid degradation);00280(Valine, leucine and isoleucine degradation);00310(Lysine degradation);00380(Tryptophan metabolism);00410(beta-Alanine metabolism)	K07511	EC:4.2.1.17	9.25947	11.2958	8.53118	17.7393	26.2943	26.5593	-1.27917	4.56347e-12	7.07452e-11	down	enoyl-CoA hydratase/isomerase [Beauveria bassiana ARSEF 2860]
MSTRG.7858	BBA_09406	XM_008604503.1	GO:0003824(catalytic activity);GO:0004553(hydrolase activity, hydrolyzing O-glycosyl compounds);GO:0004568(chitinase activity);GO:0005575(cellular_component);GO:0005975(carbohydrate metabolic process);GO:0006032(chitin catabolic process);GO:0008061(chitin binding);GO:0016998(cell wall macromolecule catabolic process)	00520(Amino sugar and nucleotide sugar metabolism)	K01183	EC:3.2.1.14	1.951	2.29511	1.89833	4.80663	5.2974	4.79898	-1.27825	4.88314e-13	8.62069e-12	down	class V chitinase Chi100 [Beauveria bassiana ARSEF 2860]
19891966	BBA_08954	XM_008604051.1	GO:0003723(RNA binding);GO:0004525(ribonuclease III activity);GO:0005634(nucleus);GO:0005737(cytoplasm);GO:0016442(RISC complex);GO:0030422(production of siRNA involved in RNA interference)	NA	NA	NA	1.38747	1.71596	1.77817	2.82383	4.01727	4.99075	-1.27725	5.75359e-07	4.62746e-06	down	retrotransposon protein, putative, Ty1-copia subclass [Beauveria bassiana ARSEF 2860]
MSTRG.1477	BBA_01658	XM_008596755.1	GO:0003674(molecular_function);GO:0005575(cellular_component);GO:0009405(pathogenesis)	NA	NA	NA	2.27962	1.85272	1.35946	5.44009	3.30918	4.54925	-1.27592	8.58856e-06	5.61248e-05	down	CAS1-like protein [Beauveria bassiana ARSEF 2860]
MSTRG.140	BBA_00192	XM_008595289.1	GO:0003674(molecular_function);GO:0005575(cellular_component);GO:0008150(biological_process)	03030(DNA replication)	K03469	EC:3.1.26.4	5.62756	6.07253	8.87667	17.9114	15.6319	16.2748	-1.27565	5.3672e-09	5.82922e-08	down	Ribonuclease H1 [Beauveria bassiana ARSEF 2860]
MSTRG.7919	BBA_09489	XM_008604586.1	NA	NA	NA	NA	2.35711	3.47103	5.23367	13.4013	6.76697	6.5854	-1.27415	5.87335e-05	0.000317788	down	hypothetical protein BBA_09489 [Beauveria bassiana ARSEF 2860]
MSTRG.5370	BBA_06284	XM_008601381.1	GO:0003674(molecular_function);GO:0005575(cellular_component);GO:0008150(biological_process)	NA	NA	NA	2.64392	2.977	2.8354	6.33954	6.49779	7.57558	-1.27138	2.0136e-11	2.9216e-10	down	hypothetical protein BBA_06284 [Beauveria bassiana ARSEF 2860]
MSTRG.7954	BBA_09532	XM_008604629.1	GO:0000070(mitotic sister chromatid segregation);GO:0003924(GTPase activity);GO:0005200(structural constituent of cytoskeleton);GO:0005525(GTP binding);GO:0005816(spindle pole body);GO:0005829(cytosol);GO:0005876(spindle microtubule);GO:0005881(cytoplasmic microtubule);GO:0007019(microtubule depolymerization);GO:0030473(nuclear migration along microtubule);GO:0031122(cytoplasmic microtubule organ…	04145(Phagosome)	K07375	NA	45.1141	61.9509	45.5684	141.532	104.657	122.103	-1.27078	4.53883e-11	6.386e-10	down	beta-tubulin [Beauveria bassiana ARSEF 2860]
MSTRG.479	BBA_00555	XM_008595652.1	GO:0003674(molecular_function);GO:0005575(cellular_component);GO:0008150(biological_process)	00562(Inositol phosphate metabolism);04070(Phosphatidylinositol signaling system);04145(Phagosome)	K00921	EC:2.7.1.150	4.59087	4.6825	3.78756	8.94048	10.099	12.3985	-1.26725	1.14841e-11	1.72003e-10	down	F-box domain-containing protein [Beauveria bassiana ARSEF 2860]
MSTRG.5023	BBA_05890	XM_008600987.1	GO:0003824(catalytic activity);GO:0005575(cellular_component);GO:0008152(metabolic process)	01210(2-Oxocarboxylic acid metabolism);01230(Biosynthesis of amino acids);00270(Cysteine and methionine metabolism);00280(Valine, leucine and isoleucine degradation);00290(Valine, leucine and isoleucine biosynthesis);00770(Pantothenate and CoA biosynthesis)	K00826	EC:2.6.1.42	67.9764	50.2977	52.5846	183.854	71.6311	155.648	-1.2668	2.31744e-06	1.68386e-05	down	branched-chain amino acid aminotransferase [Beauveria bassiana ARSEF 2860]
MSTRG.7701	BBA_09182	XM_008604279.1	GO:0004557(alpha-galactosidase activity)	00052(Galactose metabolism);00561(Glycerolipid metabolism);00600(Sphingolipid metabolism);00603(Glycosphingolipid biosynthesis - globo series)	K07407	EC:3.2.1.22	9.03024	8.08785	8.16723	18.8017	19.7497	22.2121	-1.26491	1.68539e-15	3.68248e-14	down	Glycoside hydrolase, family 36 [Beauveria bassiana ARSEF 2860]
MSTRG.7861	BBA_09407	XM_008604504.1	GO:0005534(galactose binding);GO:0005575(cellular_component);GO:0017148(negative regulation of translation);GO:0030598(rRNA N-glycosylase activity);GO:0045807(positive regulation of endocytosis)	NA	NA	NA	3.16361	4.73628	5.07224	12.0174	8.56057	10.5733	-1.26387	9.24403e-10	1.11917e-08	down	type 1 ribosome-inactivating protein musarmin 1 [Beauveria bassiana ARSEF 2860]
19891214	BBA_08202	XM_008603299.1	NA	NA	NA	NA	7.94064	9.63415	5.8549	19.8866	15.0535	21.3232	-1.26386	2.31939e-06	1.68396e-05	down	hypothetical protein BBA_08202 [Beauveria bassiana ARSEF 2860]
MSTRG.7343	BBA_08717	XM_008603814.1	NA	NA	NA	NA	4.79904	6.52134	6.17859	12.3394	18.6955	10.9786	-1.26358	2.30164e-07	1.98819e-06	down	hypothetical protein BBA_08717 [Beauveria bassiana ARSEF 2860]
MSTRG.6024	BBA_07092	XM_008602189.1	GO:0005576(extracellular region);GO:0005737(cytoplasm);GO:0006012(galactose metabolic process);GO:0008767(UDP-galactopyranose mutase activity);GO:0009272(fungal-type cell wall biogenesis);GO:0009277(fungal-type cell wall);GO:0030448(hyphal growth);GO:0031505(fungal-type cell wall organization);GO:0051278(fungal-type cell wall polysaccharide biosynthetic process);GO:0070592(cell wall polysaccharid…	NA	NA	NA	4.54643	4.8621	4.8148	10.1691	12.6054	11.3707	-1.26342	9.58614e-15	1.95642e-13	down	UDP-galactopyranose mutase [Beauveria bassiana ARSEF 2860]
MSTRG.1662	new	MSTRG.1662.1	NA	NA	NA	NA	1.79387	3.99626	3.90177	10.027	6.44116	6.794	-1.26314	2.45581e-05	0.000145624	down
MSTRG.4074	BBA_04761	XM_008599858.1	GO:0003674(molecular_function);GO:0016021(integral component of membrane);GO:0055085(transmembrane transport)	NA	NA	NA	0.466616	0.461681	0.466724	1.26209	0.518064	1.5657	-1.26208	0.000343496	0.00155671	down	UNC93-like protein [Beauveria bassiana ARSEF 2860]
MSTRG.1851	BBA_02096	MSTRG.1851.3;MSTRG.1851.1;XM_008597193.1;MSTRG.1851.2	GO:0003674(molecular_function);GO:0005575(cellular_component);GO:0008150(biological_process)	NA	NA	NA	13.2116	11.1765	10.436	39.9498	19.4892	23.8531	-1.2581	1.36286e-07	1.22275e-06	down	hypothetical protein BBA_02096 [Beauveria bassiana ARSEF 2860]
MSTRG.1945	BBA_02200	MSTRG.1945.1;XM_008597297.1	GO:0000790(nuclear chromatin);GO:0000909(sporocarp development involved in sexual reproduction);GO:0000981(RNA polymerase II transcription factor activity, sequence-specific DNA binding);GO:0003700(transcription factor activity, sequence-specific DNA binding);GO:0005634(nucleus);GO:0006338(chromatin remodeling);GO:0006351(transcription, DNA-templated);GO:0006357(regulation of transcription from R…	NA	NA	NA	14.6963	19.5046	17.7162	54.7921	33.6677	35.4722	-1.25527	2.39235e-09	2.74264e-08	down	nitrogen assimilation transcription factor nirA [Beauveria bassiana ARSEF 2860]
MSTRG.7044	BBA_08328	MSTRG.7044.1;XM_008603425.1	GO:0004338(glucan exo-1,3-beta-glucosidase activity);GO:0005575(cellular_component);GO:0044042(glucan metabolic process)	00500(Starch and sucrose metabolism)	K01210	EC:3.2.1.58	6.92619	9.84174	8.31156	21.7487	16.7868	21.2645	-1.25364	1.24742e-11	1.85633e-10	down	Pectin lyase fold/virulence factor [Beauveria bassiana ARSEF 2860]
MSTRG.6546	BBA_07766	XM_008602863.1	GO:0004190(aspartic-type endopeptidase activity);GO:0006508(proteolysis);GO:0030163(protein catabolic process)	04011(MAPK signaling pathway - yeast)	K06009	EC:3.4.23.41	1.26747	0.904768	1.18776	2.4904	3.31418	2.19545	-1.25154	2.6867e-06	1.92654e-05	down	endothiapepsin-like protein [Beauveria bassiana ARSEF 2860]
19892390	BBA_09378	XM_008604475.1	GO:0003674(molecular_function);GO:0005575(cellular_component);GO:0008150(biological_process)	NA	NA	NA	1.63079	2.42963	2.71384	5.65695	4.63594	5.80504	-1.24874	1.68099e-06	1.25278e-05	down	PaxB protein [Beauveria bassiana ARSEF 2860]
MSTRG.59	BBA_00096	XM_008595193.1	GO:0003674(molecular_function);GO:0005575(cellular_component);GO:0008150(biological_process)	NA	NA	NA	14.1889	18.4602	18.9198	45.7668	34.4369	42.1921	-1.24698	1.43893e-11	2.11757e-10	down	hypothetical protein BBA_00096 [Beauveria bassiana ARSEF 2860]
MSTRG.4877	BBA_05720	XM_008600817.1	GO:0005575(cellular_component);GO:0008168(methyltransferase activity);GO:0032259(methylation)	NA	NA	NA	6.14783	6.49926	6.58613	14.2666	15.0274	16.2833	-1.24471	1.96969e-12	3.22584e-11	down	tetracenomycin polyketide synthesis O-methyltransferase [Beauveria bassiana ARSEF 2860]
MSTRG.3364	BBA_03922	XM_008599019.1	GO:0003674(molecular_function);GO:0005575(cellular_component);GO:0043200(response to amino acid)	00770(Pantothenate and CoA biosynthesis)	K00606	EC:2.1.2.11	48.3069	38.3039	50.5089	145.375	65.2879	114.155	-1.2442	3.80899e-07	3.16371e-06	down	transmembrane amino acid transporter [Beauveria bassiana ARSEF 2860]
MSTRG.5427	BBA_06361	XM_008601458.1	GO:0005575(cellular_component);GO:0008150(biological_process);GO:0016787(hydrolase activity)	NA	NA	NA	13.0343	21.2021	16.7547	45.3205	38.5308	36.7118	-1.24147	4.48195e-12	6.95977e-11	down	dienelactone hydrolase family protein [Beauveria bassiana ARSEF 2860]
MSTRG.4411	BBA_05175	XM_008600272.1	GO:0003674(molecular_function);GO:0005575(cellular_component);GO:0008150(biological_process)	NA	NA	NA	3.41947	3.11676	3.49657	8.32267	7.32092	8.02307	-1.23813	3.52815e-07	2.94097e-06	down	LCCL domain-containing protein [Beauveria bassiana ARSEF 2860]
19883558	BBA_00546	XM_008595643.1	GO:0004672(protein kinase activity);GO:0004713(protein tyrosine kinase activity);GO:0005524(ATP binding);GO:0005575(cellular_component);GO:0006468(protein phosphorylation)	04141(Protein processing in endoplasmic reticulum)	K16196	EC:2.7.11.1	2.08536	3.1581	2.98937	6.70506	6.01027	6.67616	-1.23596	8.68628e-11	1.18969e-09	down	calcium-dependent protein kinase [Beauveria bassiana ARSEF 2860]
MSTRG.7897	BBA_09470	XM_008604567.1	GO:0005886(plasma membrane)	NA	NA	NA	40.5057	52.7983	56.4451	121.172	107.404	123.864	-1.23483	2.02098e-12	3.29242e-11	down	hypothetical protein BBA_09470 [Beauveria bassiana ARSEF 2860]
MSTRG.4787	BBA_05606;BBA_05607;BBA_05608	MSTRG.4787.2;XM_008600704.1;MSTRG.4787.1;XM_008600705.1;XM_008600703.1	GO:0005739(mitochondrion);GO:0005743(mitochondrial inner membrane);GO:0006461(protein complex assembly);GO:0009060(aerobic respiration);GO:0003674(molecular_function);GO:0005575(cellular_component);GO:0008152(metabolic process);GO:0016491(oxidoreductase activity)	00650(Butanoate metabolism);00072(Synthesis and degradation of ketone bodies)	K00019	EC:1.1.1.30	17.6414	22.0682	23.5337	47.4228	48.8441	52.2372	-1.23152	1.28452e-13	2.3904e-12	down	cytochrome c oxidase assembly protein COX16 [Beauveria bassiana ARSEF 2860];FHA domain-containing protein [Beauveria bassiana ARSEF 2860];short chain dehydrogenase [Beauveria bassiana ARSEF 2860]
MSTRG.1546	BBA_01748	MSTRG.1546.1	NA	NA	NA	NA	11.5301	12.0793	12.5522	35.2884	19.1896	30.2696	-1.22871	6.50169e-07	5.15582e-06	down
MSTRG.6946	BBA_08220	XM_008603317.1	GO:0005575(cellular_component);GO:0016746(transferase activity, transferring acyl groups);GO:0016747(transferase activity, transferring acyl groups other than amino-acyl groups);GO:0035837(ergot alkaloid biosynthetic process);GO:1900557(emericellamide biosynthetic process);GO:1900566(chanoclavine-I biosynthetic process);GO:1900617(emericellamide A biosynthetic process)	NA	NA	NA	101.572	153.868	105.817	293.323	271.904	281.301	-1.22853	1.39424e-11	2.05507e-10	down	trichothecene 3-O-acetyltransferase [Beauveria bassiana ARSEF 2860]
MSTRG.4258	BBA_04986	XM_008600083.1	NA	NA	NA	NA	0.197254	0.170543	0.194182	0.303027	0.622059	0.387945	-1.22431	0.000253988	0.00120333	down	hypothetical protein BBA_04986 [Beauveria bassiana ARSEF 2860]
MSTRG.6176	BBA_07280	XM_008602377.1	GO:0005575(cellular_component);GO:0018580(nitronate monooxygenase activity);GO:0019333(denitrification pathway);GO:0051410(detoxification of nitrogen compound);GO:0055114(oxidation-reduction process)	00910(Nitrogen metabolism)	K00459	EC:1.13.12.16	8.55655	10.0433	9.33019	24.6889	20.0607	20.3498	-1.22083	6.76628e-12	1.02666e-10	down	oxidoreductase 2-nitropropane dioxygenase family, putative [Beauveria bassiana ARSEF 2860]
MSTRG.6405	BBA_07610	MSTRG.6405.1;XM_008602707.1	NA	NA	NA	NA	62.3126	76.2562	51.0615	158.696	137.064	145.891	-1.21972	1.17517e-10	1.57585e-09	down	hypothetical protein BBA_07610 [Beauveria bassiana ARSEF 2860]
MSTRG.186	BBA_00254	XM_008595351.1	NA	NA	NA	NA	35.6804	46.1271	68.9312	128.611	97.864	124.472	-1.21921	4.13846e-09	4.58042e-08	down	hypothetical protein BBA_00254 [Beauveria bassiana ARSEF 2860]
MSTRG.4963	BBA_05822	XM_008600919.1	GO:0003674(molecular_function);GO:0016021(integral component of membrane);GO:0055085(transmembrane transport)	NA	NA	NA	7.5262	5.47108	5.89431	20.4624	10.3363	13.1267	-1.21731	1.51367e-07	1.34894e-06	down	major facilitator superfamily transporter [Beauveria bassiana ARSEF 2860]
MSTRG.2453	BBA_02815	XM_008597912.1	GO:0008150(biological_process)	02010(ABC transporters)	K05658	EC:3.6.3.44	4.33231	4.55993	3.09461	11.7063	7.37692	8.77092	-1.21644	6.6456e-09	7.10956e-08	down	ABC transporter [Beauveria bassiana ARSEF 2860]
MSTRG.4254	BBA_04984	XM_008600081.1	GO:0005575(cellular_component);GO:0008150(biological_process)	00520(Amino sugar and nucleotide sugar metabolism)	K00326	EC:1.6.2.2	55.499	69.6397	51.3508	182.32	98.6221	129.118	-1.21625	5.68303e-08	5.37947e-07	down	fatty acid hydroxylase [Beauveria bassiana ARSEF 2860]
MSTRG.6357	BBA_07550	XM_008602647.1;MSTRG.6357.1;MSTRG.6357.2	GO:0005737(cytoplasm);GO:0006559(L-phenylalanine catabolic process);GO:0009058(biosynthetic process);GO:0016841(ammonia-lyase activity)	00360(Phenylalanine metabolism)	K10775	EC:4.3.1.24	7.31294	9.03356	13.3595	47.8423	6.90263	14.193	-1.21454	0.00277381	0.00972736	down	phenylalanine ammonia-lyase [Beauveria bassiana ARSEF 2860]
MSTRG.5226	BBA_06121	XM_008601218.1	GO:0008150(biological_process);GO:0044271(cellular nitrogen compound biosynthetic process)	NA	NA	NA	12.4397	14.9944	11.1857	25.1515	29.9327	34.4762	-1.21352	1.10024e-12	1.87121e-11	down	C2H2 finger domain-containing protein [Beauveria bassiana ARSEF 2860]
19884937	BBA_01925	XM_008597022.1	GO:0008150(biological_process)	NA	NA	NA	2.00678	1.42753	1.56396	3.13176	4.46694	3.97648	-1.21153	1.25169e-07	1.12628e-06	down	putative C2H2 zinc finger protein [Beauveria bassiana ARSEF 2860]
MSTRG.6100	BBA_07187	MSTRG.6100.1;XM_008602284.1	GO:0005575(cellular_component)	03022(Basal transcription factors);03420(Nucleotide excision repair)	K02202	EC:2.7.11.22;EC:2.7.11.23	329.256	328.346	247.918	671.091	760.907	657.228	-1.20615	1.33709e-12	2.2575e-11	down	serine/threonine-protein kinase crk1 [Beauveria bassiana ARSEF 2860]
MSTRG.2391	BBA_02731	XM_008597828.1;MSTRG.2391.3;MSTRG.2391.1;MSTRG.2391.2	NA	NA	NA	NA	38.4829	58.9268	40.9708	133.255	78.2192	107.774	-1.20604	4.17408e-08	4.03755e-07	down	hypothetical protein BBA_02731 [Beauveria bassiana ARSEF 2860]
MSTRG.641	BBA_00733	XM_008595830.1	GO:0003674(molecular_function);GO:0005575(cellular_component);GO:0008150(biological_process)	NA	NA	NA	36.4829	44.4479	30.8346	107.538	63.8722	86.1488	-1.20443	1.17925e-08	1.23456e-07	down	SAM-dependent methyltransferase [Beauveria bassiana ARSEF 2860]
MSTRG.4262	BBA_04998	XM_008600095.1	GO:0003674(molecular_function);GO:0005575(cellular_component);GO:0008150(biological_process)	NA	NA	NA	3.99912	4.3154	3.18582	9.71112	8.06931	8.7169	-1.20417	1.73447e-08	1.77578e-07	down	Cupin, RmlC-type [Beauveria bassiana ARSEF 2860]
MSTRG.5109	BBA_05993	XM_008601090.1	GO:0005575(cellular_component);GO:0008152(metabolic process);GO:0016787(hydrolase activity)	00520(Amino sugar and nucleotide sugar metabolism)	K15855	EC:3.2.1.165	9.749	12.8414	11.7499	28.8537	24.9261	25.3076	-1.20355	1.80732e-13	3.31675e-12	down	peptidase M20D [Beauveria bassiana ARSEF 2860]
MSTRG.6448	BBA_07659;BBA_07661	MSTRG.6448.1;XM_008602756.1;MSTRG.6448.3;XM_008602758.1	GO:0005575(cellular_component);GO:0000166(nucleotide binding);GO:0006812(cation transport);GO:0016021(integral component of membrane);GO:0019829(cation-transporting ATPase activity);GO:0046872(metal ion binding)	00190(Oxidative phosphorylation)	K01541	EC:3.6.3.10	2432.38	1665.38	2233.32	5761.4	4022.43	4782.58	-1.20212	1.14795e-09	1.37978e-08	down	sulphydryl oxidase [Beauveria bassiana ARSEF 2860];potassium/sodium efflux P-type ATPase [Beauveria bassiana ARSEF 2860]
19883977	BBA_00965	XM_008596062.1	GO:0004497(monooxygenase activity);GO:0005506(iron ion binding);GO:0005575(cellular_component);GO:0009055(electron carrier activity);GO:0016705(oxidoreductase activity, acting on paired donors, with incorporation or reduction of molecular oxygen);GO:0016712(oxidoreductase activity, acting on paired donors, with incorporation or reduction of molecular oxygen, reduced flavin or flavoprotein as one …	00071(Fatty acid degradation);00380(Tryptophan metabolism)	K00493	EC:1.14.14.1	0.271184	0.362337	0.48985	0.916208	0.874229	0.792097	-1.20095	5.38583e-05	0.000294193	down	Cytochrome P450 CYP52T1 [Beauveria bassiana ARSEF 2860]
MSTRG.559	BBA_00647	XM_008595744.1	GO:0003674(molecular_function);GO:0005575(cellular_component);GO:0008150(biological_process)	00190(Oxidative phosphorylation)	K03941	EC:1.6.5.3;EC:1.6.99.3	8.49526	6.69768	6.11225	20.0373	15.3466	13.456	-1.19685	1.28029e-09	1.53009e-08	down	hypothetical protein BBA_00647 [Beauveria bassiana ARSEF 2860]
MSTRG.7608	BBA_09058	MSTRG.7608.1;XM_008604155.1	GO:0000981(RNA polymerase II transcription factor activity, sequence-specific DNA binding);GO:0003677(DNA binding);GO:0005634(nucleus);GO:0006351(transcription, DNA-templated);GO:0006355(regulation of transcription, DNA-templated);GO:0008270(zinc ion binding)	NA	NA	NA	3.8915	5.5861	4.44521	11.1644	10.83	9.81932	-1.1922	4.02033e-11	5.68231e-10	down	fungal specific transcription factor [Beauveria bassiana ARSEF 2860]
MSTRG.150	BBA_00207	MSTRG.150.1;XM_008595304.1	GO:0000324(fungal-type vacuole);GO:0005385(zinc ion transmembrane transporter activity);GO:0010043(response to zinc ion);GO:0016020(membrane);GO:0061088(regulation of sequestering of zinc ion)	NA	NA	NA	23.1572	29.1331	29.357	76.8321	44.4582	65.1178	-1.19099	6.05863e-09	6.52673e-08	down	cation diffusion facilitator family transporter [Beauveria bassiana ARSEF 2860]
MSTRG.3874	BBA_04502	XM_008599599.1	GO:0003674(molecular_function);GO:0005575(cellular_component);GO:0006629(lipid metabolic process)	01200(Carbon metabolism);01230(Biosynthesis of amino acids);00630(Glyoxylate and dicarboxylate metabolism);00680(Methane metabolism);00260(Glycine, serine and threonine metabolism);00460(Cyanoamino acid metabolism);00670(One carbon pool by folate)	K00600	EC:2.1.2.1	4.62908	4.11389	4.11844	12.3145	8.13298	8.91515	-1.19093	3.70333e-09	4.13828e-08	down	patatin-like phospholipase [Beauveria bassiana ARSEF 2860]
MSTRG.2418	new	MSTRG.2418.1	NA	NA	NA	NA	2.30176	3.41774	2.10044	6.93195	6.18759	4.69279	-1.18765	7.93928e-06	5.22126e-05	down
MSTRG.7399	BBA_08795	XM_008603892.1	GO:0005575(cellular_component)	00600(Sphingolipid metabolism)	K12350	EC:3.1.4.12	4.05486	4.47442	5.00966	8.4051	9.07799	13.346	-1.18718	1.80032e-10	2.35462e-09	down	sphingomyelin phosphodiesterase [Beauveria bassiana ARSEF 2860]
MSTRG.8445	BBA_10166	MSTRG.8445.1	NA	NA	NA	NA	4.93663	5.82285	6.31642	10.565	13.6004	14.7119	-1.18696	1.87095e-07	1.64212e-06	down
MSTRG.3824	BBA_04449	XM_008599546.1	GO:0005575(cellular_component);GO:0008150(biological_process);GO:0046983(protein dimerization activity)	NA	NA	NA	42.7947	44.9735	40.6707	79.766	118.21	94.2019	-1.18577	3.79445e-12	5.97208e-11	down	helix-loop-helix DNA-binding domain-containing protein [Beauveria bassiana ARSEF 2860]
19889735	BBA_06723	XM_008601820.1	GO:0003674(molecular_function);GO:0005575(cellular_component);GO:0008150(biological_process)	NA	NA	NA	0.975899	0.631217	0.977982	2.02967	1.97993	1.86764	-1.18492	5.61969e-06	3.80353e-05	down	hypothetical protein BBA_06723 [Beauveria bassiana ARSEF 2860]
MSTRG.2281	BBA_02593	XM_008597690.1	GO:0005575(cellular_component)	00590(Arachidonic acid metabolism);00480(Glutathione metabolism)	K00432	EC:1.11.1.9	427.463	559.769	388.02	980.414	1036.05	1104.47	-1.18228	1.74078e-12	2.86611e-11	down	glutathione peroxidase [Beauveria bassiana ARSEF 2860]
MSTRG.7361	new	MSTRG.7361.1	NA	NA	NA	NA	4.52198	3.19882	2.64123	8.88905	6.58552	8.03384	-1.18187	1.13144e-05	7.23094e-05	down
19888192	BBA_05180	XM_008600277.1	GO:0003674(molecular_function);GO:0005575(cellular_component);GO:0008150(biological_process)	NA	NA	NA	1.41567	1.64705	1.15212	3.3982	3.50234	2.65264	-1.18051	1.02143e-05	6.60518e-05	down	hypothetical protein BBA_05180 [Beauveria bassiana ARSEF 2860]
MSTRG.5445	BBA_06382;BBA_06383	XM_008601479.1;MSTRG.5445.1;XM_008601480.1	GO:0000070(mitotic sister chromatid segregation);GO:0003677(DNA binding);GO:0005829(cytosol);GO:0009267(cellular response to starvation);GO:0030466(chromatin silencing at silent mating-type cassette);GO:0034613(cellular protein localization);GO:0035101(FACT complex);GO:0036170(filamentous growth of a population of unicellular organisms in response to starvation);GO:0036180(filamentous growth of a…	NA	NA	NA	17.4698	20.4161	18.2322	43.4298	46.5495	37.1389	-1.17963	1.73223e-12	2.86219e-11	down	hypothetical protein BBA_06382 [Beauveria bassiana ARSEF 2860];structure-specific recognition protein [Beauveria bassiana ARSEF 2860]
MSTRG.3428	BBA_04013	MSTRG.3428.1	NA	NA	NA	NA	14.8036	11.0382	13.2579	33.6687	26.8047	28.0341	-1.17864	1.11885e-10	1.50793e-09	down
MSTRG.8110	BBA_09721	XM_008604818.1	GO:0003674(molecular_function);GO:0005575(cellular_component);GO:0008150(biological_process)	03030(DNA replication);04111(Cell cycle - yeast);04113(Meiosis - yeast)	K02209	EC:3.6.4.12	2.88935	3.94926	3.04643	6.29159	8.51331	7.5492	-1.17722	9.35472e-08	8.59228e-07	down	hypothetical protein BBA_09721 [Beauveria bassiana ARSEF 2860]
MSTRG.474	BBA_00552	XM_008595649.1	GO:0003674(molecular_function);GO:0008150(biological_process)	03050(Proteasome)	K03032	NA	5.1606	5.35433	4.23347	12.8797	9.71098	10.6789	-1.17365	1.57671e-08	1.62501e-07	down	Bax-like protein [Beauveria bassiana ARSEF 2860]
MSTRG.7862	BBA_09408	XM_008604505.1	GO:0003674(molecular_function);GO:0005575(cellular_component);GO:0008150(biological_process)	NA	NA	NA	35.4038	53.2462	48.1549	127.348	87.7448	92.615	-1.16944	3.85157e-09	4.28846e-08	down	hypothetical protein BBA_09408 [Beauveria bassiana ARSEF 2860]
MSTRG.3176	BBA_03696	XM_008598793.1	NA	NA	NA	NA	10.7269	15.4421	14.4331	36.3782	26.9782	27.937	-1.16896	1.00224e-08	1.05281e-07	down	hypothetical protein BBA_03696 [Beauveria bassiana ARSEF 2860]
MSTRG.5477	BBA_06420	XM_008601517.1	GO:0019740(nitrogen utilization);GO:0035672(oligopeptide transmembrane transport);GO:0035673(oligopeptide transmembrane transporter activity)	NA	NA	NA	35.5883	49.1234	50.3586	97.7532	90.003	115.85	-1.16849	3.00059e-11	4.29646e-10	down	oligopeptide transporter [Beauveria bassiana ARSEF 2860]
19889623	BBA_06611	XM_008601708.1	GO:0003674(molecular_function);GO:0005575(cellular_component);GO:0008150(biological_process)	NA	NA	NA	1.29655	1.92968	1.76124	3.17108	2.82907	5.15452	-1.16127	2.01573e-05	0.000121942	down	hypothetical protein BBA_06611 [Beauveria bassiana ARSEF 2860]
MSTRG.481	BBA_00559	XM_008595656.1	GO:0005575(cellular_component)	00920(Sulfur metabolism)	K00387	EC:1.8.3.1	9.85917	8.74823	9.81652	26.1032	14.8524	22.2801	-1.15363	5.08114e-09	5.55753e-08	down	oxidoreductase molybdopterin binding domain-containing protein [Beauveria bassiana ARSEF 2860]
MSTRG.7475	BBA_08881	XM_008603978.1	GO:0003674(molecular_function);GO:0005575(cellular_component);GO:0008150(biological_process)	04139(Regulation of mitophagy - yeast)	K02332	EC:2.7.7.7	12.1662	6.73399	6.44249	25.8459	11.3637	18.8171	-1.14455	1.77372e-05	0.00010879	down	triacylglycerol lipase [Beauveria bassiana ARSEF 2860]
MSTRG.3665	BBA_04277	XM_008599374.1	GO:0004789(thiamine-phosphate diphosphorylase activity);GO:0005737(cytoplasm);GO:0009228(thiamine biosynthetic process)	00730(Thiamine metabolism)	K14154	EC:2.5.1.3;EC:2.7.1.50	14.4718	14.0373	12.9568	34.2078	26.7221	30.5779	-1.14197	2.0708e-11	2.99992e-10	down	hydroxyethylthiazole kinase [Beauveria bassiana ARSEF 2860]
MSTRG.570	BBA_00657	MSTRG.570.1	NA	NA	NA	NA	2.90298	2.68538	1.88717	6.55469	5.63593	4.30638	-1.14196	1.4548e-05	9.14026e-05	down
MSTRG.3653	BBA_04263	MSTRG.3653.1	NA	NA	NA	NA	34.5446	35.4497	40.0203	122.671	28.0923	91.8866	-1.14118	0.000239514	0.00114233	down
MSTRG.8575	BBA_10317	MSTRG.8575.1	NA	NA	NA	NA	6.0736	6.55805	6.75952	15.1222	15.3031	12.3014	-1.13974	1.47814e-12	2.47761e-11	down
MSTRG.577	BBA_00664	MSTRG.577.1	NA	NA	NA	NA	2.24905	2.25551	2.71643	6.11406	5.14227	4.64208	-1.13861	2.5352e-06	1.82778e-05	down
MSTRG.2821	BBA_03262	MSTRG.2821.2;MSTRG.2821.1;MSTRG.2821.3;XM_008598359.1	GO:0003677(DNA binding);GO:0003682(chromatin binding);GO:0005575(cellular_component);GO:0008150(biological_process)	NA	NA	NA	19.0036	33.6561	22.5944	88.7773	36.3166	40.142	-1.13468	3.30448e-05	0.000189885	down	MYB DNA-binding domain-containing protein [Beauveria bassiana ARSEF 2860]
MSTRG.6954	BBA_08226	XM_008603323.1	GO:0003674(molecular_function);GO:0005575(cellular_component);GO:0008150(biological_process)	00600(Sphingolipid metabolism)	K04718	EC:2.7.1.91	21.3861	25.701	23.338	58.387	48.2175	48.0029	-1.13445	4.57448e-11	6.42642e-10	down	hypothetical protein BBA_08226 [Beauveria bassiana ARSEF 2860]
MSTRG.7363	new	MSTRG.7363.1	NA	NA	NA	NA	2.81308	4.47671	3.63071	9.75152	5.50873	8.66704	-1.13162	3.96157e-07	3.27871e-06	down
MSTRG.7709	BBA_09192	MSTRG.7709.1	NA	NA	NA	NA	2.92414	3.14162	2.64316	7.6395	4.45956	6.97374	-1.13095	2.1027e-05	0.000126708	down
MSTRG.2130	BBA_02417	MSTRG.2130.1;XM_008597514.1	GO:0004190(aspartic-type endopeptidase activity);GO:0006508(proteolysis);GO:0030163(protein catabolic process)	03030(DNA replication);03420(Nucleotide excision repair);03430(Mismatch repair)	K10755	NA	13.2729	16.5278	13.2621	29.6716	26.7834	37.5793	-1.12675	1.5482e-10	2.03923e-09	down	secreted aspartic proteinase [Beauveria bassiana ARSEF 2860]
MSTRG.4222	BBA_04951	XM_008600048.1	GO:0000170(sphingosine hydroxylase activity);GO:0005506(iron ion binding);GO:0005783(endoplasmic reticulum);GO:0006633(fatty acid biosynthetic process);GO:0006667(sphinganine metabolic process);GO:0006675(mannosyl-inositol phosphorylceramide metabolic process);GO:0006687(glycosphingolipid metabolic process);GO:0030148(sphingolipid biosynthetic process);GO:0030437(ascospore formation);GO:0030448(h…	00600(Sphingolipid metabolism)	K04713	EC:1.14.18.5	10.4363	12.2244	11.3772	33.712	19.139	21.3759	-1.1248	3.95435e-08	3.84504e-07	down	fatty acid hydroxylase superfamily protein [Beauveria bassiana ARSEF 2860]
19891944	BBA_08932	XM_008604029.1	GO:0000982(transcription factor activity, RNA polymerase II core promoter proximal region sequence-specific binding);GO:0005634(nucleus)	NA	NA	NA	0.836848	0.880877	0.997028	1.70682	2.2221	1.98952	-1.1244	6.27633e-07	4.9899e-06	down	Putative Zn(II)2Cys6 transcription factor [Beauveria bassiana ARSEF 2860]
MSTRG.1899	BBA_02153	MSTRG.1899.1	NA	NA	NA	NA	3.9933	4.40471	3.48159	8.3058	7.28427	10.3058	-1.12423	6.20081e-09	6.66625e-08	down
MSTRG.5183	BBA_06081;BBA_06080	XM_008601178.1;MSTRG.5183.1;XM_008601177.1	GO:0003674(molecular_function);GO:0005783(endoplasmic reticulum);GO:0016021(integral component of membrane);GO:0055085(transmembrane transport);GO:0000246(delta24(24-1) sterol reductase activity);GO:0006696(ergosterol biosynthetic process);GO:0030176(integral component of endoplasmic reticulum membrane)	00100(Steroid biosynthesis)	K00223	EC:1.3.1.71	30.9609	31.1477	27.6052	65.9022	55.9174	73.6162	-1.12329	5.00048e-11	7.00368e-10	down	allantoate permease [Beauveria bassiana ARSEF 2860];ergosterol biosynthesis ERG4/ERG24 family protein [Beauveria bassiana ARSEF 2860]
19890143	BBA_07131	XM_008602228.1	GO:0005739(mitochondrion);GO:0008150(biological_process);GO:0008270(zinc ion binding)	NA	NA	NA	1.06392	1.0304	1.25696	2.48541	1.9629	2.8504	-1.12293	1.93673e-05	0.000117931	down	C3HC4 type (RING finger) zinc finger containing protein [Beauveria bassiana ARSEF 2860]
19892186	BBA_09174	XM_008604271.1	GO:0003674(molecular_function);GO:0005575(cellular_component);GO:0009405(pathogenesis)	NA	NA	NA	0.919578	0.524354	1.06061	0.884232	2.12448	2.43688	-1.12054	0.00119101	0.00467503	down	cell surface protein [Beauveria bassiana ARSEF 2860]
MSTRG.3147	BBA_03652	MSTRG.3147.1;XM_008598749.1	GO:0016491(oxidoreductase activity)	01212(Fatty acid metabolism);00061(Fatty acid biosynthesis);01040(Biosynthesis of unsaturated fatty acids);00780(Biotin metabolism)	K00059	EC:1.1.1.100	10.4714	12.1894	12.2483	25.7754	21.9979	28.1257	-1.12048	2.03612e-12	3.31128e-11	down	short chain dehydrogenase [Beauveria bassiana ARSEF 2860]
MSTRG.7057	BBA_08343	XM_008603440.1	GO:0003674(molecular_function);GO:0005575(cellular_component);GO:0008150(biological_process)	NA	NA	NA	2.3515	2.85244	3.36444	8.30063	4.87406	5.44954	-1.12009	3.25512e-05	0.000187396	down	hypothetical protein BBA_08343 [Beauveria bassiana ARSEF 2860]
MSTRG.7720	BBA_09222	XM_008604319.1	GO:0005575(cellular_component);GO:0008150(biological_process);GO:0016787(hydrolase activity)	NA	NA	NA	60.5665	75.0832	65.8938	127.454	158.352	151.747	-1.11837	8.33924e-12	1.25711e-10	down	metallo-beta-lactamase superfamily protein [Beauveria bassiana ARSEF 2860]
MSTRG.2035	BBA_02311	MSTRG.2035.1;MSTRG.2035.2	NA	NA	NA	NA	9.46308	10.1463	11.2513	23.219	22.5139	21.1909	-1.11675	9.34859e-08	8.59228e-07	down
MSTRG.7162	BBA_08469	XM_008603566.1	GO:0005575(cellular_component);GO:0008152(metabolic process);GO:0016787(hydrolase activity)	NA	NA	NA	0.324365	0.368428	0.52591	1.01107	0.77121	0.859597	-1.11621	0.000256238	0.00121152	down	amidohydrolase-like protein [Beauveria bassiana ARSEF 2860]
MSTRG.6980	BBA_08258	XM_008603355.1	GO:0003674(molecular_function);GO:0005575(cellular_component);GO:0008150(biological_process)	NA	NA	NA	6.79018	7.18828	5.8977	16.067	10.3836	16.6149	-1.11549	3.41551e-08	3.35269e-07	down	PTH11-like integral membrane protein [Beauveria bassiana ARSEF 2860]
MSTRG.820	BBA_00919	XM_008596016.1	GO:0004806(triglyceride lipase activity);GO:0005737(cytoplasm);GO:0006642(triglyceride mobilization)	00100(Steroid biosynthesis);00561(Glycerolipid metabolism);00564(Glycerophospholipid metabolism);00565(Ether lipid metabolism);00590(Arachidonic acid metabolism);00591(Linoleic acid metabolism);00592(alpha-Linolenic acid metabolism)	K14674	EC:3.1.1.3;EC:3.1.1.13	5.31822	5.25708	4.21554	12.0684	9.75193	10.1963	-1.11412	1.03265e-10	1.39581e-09	down	patatin-like phospholipase [Beauveria bassiana ARSEF 2860]
MSTRG.6817	BBA_08079	XM_008603176.1	GO:0003674(molecular_function);GO:0005575(cellular_component);GO:0008150(biological_process)	NA	NA	NA	4.99614	5.8529	7.45463	13.011	12.8964	13.6967	-1.11352	3.4583e-07	2.88533e-06	down	p-hydroxylaminobenzoate lyase [Beauveria bassiana ARSEF 2860]
MSTRG.8593	BBA_10335	MSTRG.8593.1	NA	NA	NA	NA	2.44418	2.48388	1.66087	2.52448	6.67115	5.05104	-1.11251	0.00120972	0.00473188	down
MSTRG.5599	BBA_06557	XM_008601654.1	GO:0003674(molecular_function);GO:0005575(cellular_component)	NA	NA	NA	6.14951	9.95675	6.80129	17.5466	13.1361	18.733	-1.10915	6.2025e-09	6.66625e-08	down	FAD binding domain protein [Beauveria bassiana ARSEF 2860]
MSTRG.8219	BBA_09892	XM_008604989.1	GO:0005575(cellular_component);GO:0016491(oxidoreductase activity);GO:0055114(oxidation-reduction process)	NA	NA	NA	20.7114	25.2539	20.7557	49.961	48.1107	45.5914	-1.10647	3.53897e-11	5.04032e-10	down	ferric-chelate reductase [Beauveria bassiana ARSEF 2860]
19885640	BBA_02628	XM_008597725.1	GO:0003674(molecular_function);GO:0005575(cellular_component);GO:0008150(biological_process)	NA	NA	NA	1.33778	1.56856	2.40862	3.27931	4.25169	3.90577	-1.10555	3.26389e-06	2.30834e-05	down	Putative heterokaryon incompatibility protein [Beauveria bassiana ARSEF 2860]
MSTRG.1942	BBA_02205	XM_008597302.1	NA	NA	NA	NA	1.37758	1.39152	1.79627	2.8973	3.8541	3.05283	-1.10268	7.50645e-06	4.96474e-05	down	G-protein coupled receptor [Beauveria bassiana ARSEF 2860]
MSTRG.2135	BBA_02422	MSTRG.2135.1;XM_008597519.1	NA	00260(Glycine, serine and threonine metabolism)	K00108	EC:1.1.99.1	3.53973	3.31207	2.39875	5.40544	6.00699	8.41772	-1.10009	6.01776e-06	4.04641e-05	down	hypothetical protein BBA_02422 [Beauveria bassiana ARSEF 2860]
19890709	BBA_07697	XM_008602794.1	GO:0005575(cellular_component);GO:0008150(biological_process)	NA	NA	NA	0.412599	0.207352	0.516872	0.807436	0.914855	0.713252	-1.09924	0.000419558	0.00185172	down	hypothetical protein BBA_07697 [Beauveria bassiana ARSEF 2860]
MSTRG.7955	BBA_09535	XM_008604632.1	GO:0006629(lipid metabolic process)	NA	NA	NA	19.9956	22.0162	15.4416	46.1662	42.25	34.6649	-1.09915	1.53164e-09	1.80722e-08	down	fatty acid desaturase [Beauveria bassiana ARSEF 2860]
19888179	BBA_05167	XM_008600264.1	GO:0004222(metalloendopeptidase activity);GO:0005637(nuclear inner membrane);GO:0005741(mitochondrial outer membrane);GO:0005886(plasma membrane);GO:0030176(integral component of endoplasmic reticulum membrane);GO:0071432(peptide mating pheromone maturation involved in conjugation with cellular fusion);GO:0071586(CAAX-box protein processing)	00900(Terpenoid backbone biosynthesis)	K06013	EC:3.4.24.84	1.10387	1.20657	1.10055	1.70291	3.28042	2.29291	-1.093	2.32262e-05	0.000138433	down	peptidase family M48 [Beauveria bassiana ARSEF 2860]
19887991	BBA_04979	XM_008600076.1	NA	NA	NA	NA	3.82957	3.45263	5.85199	9.48975	5.13457	13.3762	-1.09212	0.000522263	0.0022515	down	hypothetical protein BBA_04979 [Beauveria bassiana ARSEF 2860]
MSTRG.7081	BBA_08374	XM_008603471.1;MSTRG.7081.1	GO:0003674(molecular_function);GO:0005575(cellular_component);GO:0008150(biological_process)	NA	NA	NA	108.701	111.009	111.75	230.385	235.989	239.821	-1.09123	1.80337e-11	2.63718e-10	down	glyoxalase-like protein [Beauveria bassiana ARSEF 2860]
MSTRG.49	BBA_00071	XM_008595168.1	GO:0000909(sporocarp development involved in sexual reproduction);GO:0000981(RNA polymerase II transcription factor activity, sequence-specific DNA binding);GO:0005634(nucleus);GO:0005829(cytosol);GO:0006338(chromatin remodeling);GO:0006351(transcription, DNA-templated);GO:0006355(regulation of transcription, DNA-templated);GO:0006808(regulation of nitrogen utilization);GO:0008270(zinc ion bindin…	NA	NA	NA	2.20694	2.49442	2.70978	5.5502	5.14063	5.09881	-1.09121	4.94673e-09	5.41691e-08	down	nitrate assimilation regulatory protein nirA [Beauveria bassiana ARSEF 2860]
MSTRG.7950	BBA_09529	MSTRG.7950.2	NA	NA	NA	NA	2.19371	2.37407	1.47401	4.15326	4.50132	4.20787	-1.09012	1.94937e-06	1.43665e-05	down
MSTRG.6751	BBA_08014	MSTRG.6751.1	NA	NA	NA	NA	8.35442	8.55781	7.30546	14.7011	18.8045	18.0505	-1.09008	1.17808e-11	1.75878e-10	down
MSTRG.624	BBA_00717	XM_008595814.1	NA	NA	NA	NA	111.898	106.23	108.113	283.449	189.774	219.833	-1.08703	3.42337e-09	3.84859e-08	down	hypothetical protein BBA_00717 [Beauveria bassiana ARSEF 2860]
MSTRG.1792	BBA_02036	XM_008597133.1	GO:0005381(iron ion transmembrane transporter activity);GO:0005783(endoplasmic reticulum);GO:0005794(Golgi apparatus);GO:0006827(high-affinity iron ion transmembrane transport);GO:0009405(pathogenesis);GO:0009986(cell surface);GO:0010106(cellular response to iron ion starvation);GO:0015093(ferrous iron transmembrane transporter activity);GO:0033215(iron assimilation by reduction and transport);GO…	NA	NA	NA	3.60667	6.11931	4.35604	10.8949	8.75924	10.2403	-1.08602	5.14186e-07	4.17372e-06	down	iron permease FTR1 family protein [Beauveria bassiana ARSEF 2860]
MSTRG.4797	BBA_05626	MSTRG.4797.1;XM_008600723.1	GO:0000773(phosphatidyl-N-methylethanolamine N-methyltransferase activity);GO:0005789(endoplasmic reticulum membrane);GO:0006656(phosphatidylcholine biosynthetic process);GO:0080101(phosphatidyl-N-dimethylethanolamine N-methyltransferase activity)	00564(Glycerophospholipid metabolism)	K00550	EC:2.1.1.16	189.66	197.329	175.016	396.487	289.537	506.842	-1.08578	5.64255e-09	6.11397e-08	down	phospholipid methyltransferase [Beauveria bassiana ARSEF 2860]
19884129	BBA_01117	XM_008596214.1	GO:0000981(RNA polymerase II transcription factor activity, sequence-specific DNA binding);GO:0005634(nucleus);GO:0006355(regulation of transcription, DNA-templated);GO:0008270(zinc ion binding)	NA	NA	NA	1.88708	1.36393	1.76768	3.21125	3.646	3.78713	-1.08471	4.07306e-06	2.82257e-05	down	C6 zinc finger domain-containing protein [Beauveria bassiana ARSEF 2860]
MSTRG.5502	BBA_06454	XM_008601551.1	NA	00510(N-Glycan biosynthesis)	K00737	EC:2.4.1.144	197.713	210.376	198.269	425.063	413.089	447.852	-1.08465	1.00415e-12	1.71093e-11	down	glycosyltransferase family 17 [Beauveria bassiana ARSEF 2860]
MSTRG.7356	BBA_08737	XM_008603834.1	GO:0000155(phosphorelay sensor kinase activity);GO:0000156(phosphorelay response regulator activity);GO:0000160(phosphorelay signal transduction system);GO:0004871(signal transducer activity);GO:0005524(ATP binding);GO:0005829(cytosol);GO:0006355(regulation of transcription, DNA-templated);GO:0010515(negative regulation of induction of conjugation with cellular fusion);GO:0016020(membrane);GO:001…	04011(MAPK signaling pathway - yeast);04139(Regulation of mitophagy - yeast)	K11231	EC:2.7.13.3	4.94444	5.73182	5.21213	16.1943	8.46724	9.02871	-1.08436	1.00533e-06	7.72163e-06	down	putative histidine kinase HHK2p [Beauveria bassiana ARSEF 2860]
MSTRG.8613	BBA_10358	MSTRG.8613.1	NA	NA	NA	NA	7.55266	10.3118	10.9713	19.7751	16.9993	24.3673	-1.0843	5.38827e-10	6.69819e-09	down
19886051	BBA_03039	XM_008598136.1	GO:0005575(cellular_component)	00330(Arginine and proline metabolism);00410(beta-Alanine metabolism)	K13367	EC:1.5.3.17	0.109728	0.129478	0.360414	0.281367	0.504732	0.483287	-1.08201	0.00568319	0.018242	down	flavin containing amine oxidoreductase [Beauveria bassiana ARSEF 2860]
MSTRG.8099	BBA_09711	MSTRG.8099.1;XM_008604808.1	GO:0003674(molecular_function);GO:0005622(intracellular);GO:0008150(biological_process)	00130(Ubiquinone and other terpenoid-quinone biosynthesis)	K06126	EC:1.14.13.-	48.089	53.2425	44.9926	121.038	88.6858	99.6586	-1.08022	2.06459e-09	2.38752e-08	down	sphingolipid long chain base-responsive protein LSP1 [Beauveria bassiana ARSEF 2860]
MSTRG.209	BBA_00276	MSTRG.209.1;XM_008595373.1	GO:0004860(protein kinase inhibitor activity);GO:0005737(cytoplasm);GO:0005739(mitochondrion);GO:0005741(mitochondrial outer membrane);GO:0006897(endocytosis);GO:0008104(protein localization);GO:0009408(response to heat);GO:0032126(eisosome)	00130(Ubiquinone and other terpenoid-quinone biosynthesis)	K06126	EC:1.14.13.-	98.3764	87.4039	87.093	244.736	153.302	177.934	-1.07777	4.29977e-08	4.14618e-07	down	sphingolipid long chain base sensory protein, putative [Beauveria bassiana ARSEF 2860]
19885438	BBA_02426	XM_008597523.1	GO:0003674(molecular_function);GO:0005938(cell cortex);GO:0016021(integral component of membrane);GO:0055085(transmembrane transport)	NA	NA	NA	0.80543	0.956973	0.851553	2.37504	1.10925	2.02501	-1.07563	0.000193469	0.000940112	down	histidinol and sodium permease [Beauveria bassiana ARSEF 2860]
MSTRG.269	BBA_00341	XM_008595438.1	GO:0003674(molecular_function);GO:0005575(cellular_component);GO:0008150(biological_process)	NA	NA	NA	0.617868	0.866216	0.676418	2.36967	0.790733	1.38758	-1.07386	0.0025508	0.00905457	down	hypothetical protein BBA_00341 [Beauveria bassiana ARSEF 2860]
MSTRG.7706	BBA_09188	XM_008604285.1	GO:0005575(cellular_component);GO:0008150(biological_process)	00562(Inositol phosphate metabolism);04070(Phosphatidylinositol signaling system)	K01106	EC:3.1.3.56	3.29918	3.60162	3.17978	7.09403	7.56969	6.54559	-1.07312	5.90171e-11	8.15525e-10	down	type II inositol-1,4,5-trisphosphate 5-phosphatase [Beauveria bassiana ARSEF 2860]
MSTRG.2738	BBA_03160	XM_008598257.1	GO:0016491(oxidoreductase activity);GO:0055114(oxidation-reduction process)	00562(Inositol phosphate metabolism)	K00010	EC:1.1.1.18;EC:1.1.1.369	21.2948	23.6065	19.9215	44.8236	43.3973	48.0518	-1.07192	1.89087e-11	2.75213e-10	down	dimeric dihydrodiol dehydrogenase [Beauveria bassiana ARSEF 2860]
19889494	BBA_06482	XM_008601579.1	GO:0016787(hydrolase activity)	NA	NA	NA	1.28072	1.1649	0.949115	1.94596	2.55906	2.62474	-1.07056	6.55857e-05	0.000349615	down	alpha/beta hydrolase superfamily protein [Beauveria bassiana ARSEF 2860]
MSTRG.6899	BBA_08170	XM_008603267.1;MSTRG.6899.2;MSTRG.6899.1	GO:0005215(transporter activity);GO:0005886(plasma membrane);GO:0016021(integral component of membrane);GO:0055085(transmembrane transport)	NA	NA	NA	11.0871	17.8098	15.8235	37.746	23.7224	32.4364	-1.07026	1.32564e-07	1.19051e-06	down	major facilitator superfamily transporter [Beauveria bassiana ARSEF 2860]
MSTRG.5486	BBA_06433	XM_008601530.1	NA	NA	NA	NA	12.8236	8.36285	7.12366	24.0711	18.5583	16.8106	-1.07012	5.39155e-07	4.36115e-06	down	hypothetical protein BBA_06433 [Beauveria bassiana ARSEF 2860]
MSTRG.4234	BBA_04964	MSTRG.4234.1;XM_008600061.1	GO:0000002(mitochondrial genome maintenance);GO:0005622(intracellular);GO:0005634(nucleus);GO:0005739(mitochondrion);GO:0005829(cytosol);GO:0008198(ferrous iron binding);GO:0009228(thiamine biosynthetic process);GO:0052837(thiazole biosynthetic process)	00730(Thiamine metabolism)	K03146	NA	127.841	128.624	114.681	270.773	228.72	279.374	-1.06939	1.88532e-10	2.45886e-09	down	mitochondrial thiazole biosynthetic enzyme [Beauveria bassiana ARSEF 2860]
MSTRG.3696	BBA_04311	MSTRG.3696.1;XM_008599408.1	GO:0004028(3-chloroallyl aldehyde dehydrogenase activity);GO:0004029(aldehyde dehydrogenase (NAD) activity)	00010(Glycolysis / Gluconeogenesis);00040(Pentose and glucuronate interconversions);00053(Ascorbate and aldarate metabolism);00620(Pyruvate metabolism);00071(Fatty acid degradation);00561(Glycerolipid metabolism);00280(Valine, leucine and isoleucine degradation);00310(Lysine degradation);00330(Arginine and proline metabolism);00340(Histidine metabolism);00380(Tryptophan metabolism);00410(beta-Ala…	K00128	EC:1.2.1.3	24.916	22.6688	17.6578	58.7859	36.065	42.0055	-1.06878	4.56956e-07	3.74188e-06	down	aldehyde dehydrogenase [Beauveria bassiana ARSEF 2860]
MSTRG.8581	BBA_10326	XM_008605423.1	NA	NA	NA	NA	15.2241	14.4432	14.6544	33.6177	26.7974	32.5123	-1.06809	1.195e-08	1.24823e-07	down	hypothetical protein BBA_10326 [Beauveria bassiana ARSEF 2860]
MSTRG.3429	BBA_04014	XM_008599111.1	GO:0003674(molecular_function)	00230(Purine metabolism)	K00988	EC:2.7.7.53	7.75464	12.1782	12.599	29.8547	19.8685	18.4781	-1.06794	4.28537e-05	0.000240012	down	inositol phospholipid synthesis protein Scs3p [Beauveria bassiana ARSEF 2860]
MSTRG.1552	BBA_01752	MSTRG.1552.1;XM_008596849.1	GO:0004326(tetrahydrofolylpolyglutamate synthase activity);GO:0005524(ATP binding);GO:0005575(cellular_component);GO:0009058(biosynthetic process);GO:0009396(folic acid-containing compound biosynthetic process);GO:0044030(regulation of DNA methylation)	00790(Folate biosynthesis)	K01930	EC:6.3.2.17	13.5656	14.8753	16.3265	31.2668	26.4752	36.0602	-1.06717	1.75837e-10	2.303e-09	down	tetrahydrofolylpolyglutamate synthase [Beauveria bassiana ARSEF 2860]
MSTRG.3755	new	MSTRG.3755.1	NA	NA	NA	NA	2.53156	2.20214	3.35575	5.52847	6.7494	4.64544	-1.0649	3.43218e-05	0.000196736	down
MSTRG.6349	BBA_07548	XM_008602645.1	GO:0003824(catalytic activity);GO:0009405(pathogenesis);GO:0009847(spore germination);GO:0016023(cytoplasmic, membrane-bounded vesicle);GO:0031177(phosphopantetheine binding);GO:0031505(fungal-type cell wall organization);GO:0035690(cellular response to drug);GO:1900557(emericellamide biosynthetic process);GO:1900772(fumitremorgin B biosynthetic process);GO:1900781(fumiquinazoline C biosynthetic …	00404(Staurosporine biosynthesis)	K18281	NA	0.955183	1.527	1.76681	4.88741	1.9382	2.04188	-1.06141	0.00012054	0.000609326	down	nonribosomal peptide synthase [Beauveria bassiana ARSEF 2860]
MSTRG.1060	BBA_01189	XM_008596286.1	GO:0005575(cellular_component)	00380(Tryptophan metabolism)	K00452	EC:1.13.11.6	92.0835	99.9737	120.98	197.466	185.344	270.153	-1.06067	1.70008e-09	1.99078e-08	down	3-hydroxyanthranilic acid dioxygenase [Beauveria bassiana ARSEF 2860]
MSTRG.7165	BBA_08473	MSTRG.7165.1;XM_008603570.1	GO:0006826(iron ion transport);GO:0016021(integral component of membrane);GO:0042931(enterobactin transporter activity);GO:0055085(transmembrane transport)	NA	NA	NA	4.0102	5.4915	5.60064	10.9905	10.5049	9.99993	-1.06036	1.04339e-09	1.2583e-08	down	siderophore iron transporter mirA [Beauveria bassiana ARSEF 2860]
MSTRG.8351	BBA_10049	XM_008605146.1	NA	NA	NA	NA	10.8699	17.5838	16.4913	45.7474	28.0865	19.8023	-1.05891	4.58913e-05	0.000254873	down	hypothetical protein BBA_10049 [Beauveria bassiana ARSEF 2860]
MSTRG.3274	BBA_03814	XM_008598911.1	NA	NA	NA	NA	38.7358	52.7646	45.682	88.5892	90.455	106.59	-1.05807	1.34164e-10	1.78487e-09	down	chitinase-like protein [Beauveria bassiana ARSEF 2860]
MSTRG.7291	BBA_08632;BBA_08633	MSTRG.7291.1;XM_008603729.1;XM_008603730.1	GO:0005575(cellular_component);GO:0008150(biological_process);GO:0003674(molecular_function);GO:0008150(biological_process)	NA	NA	NA	104.886	94.5012	100.592	201.528	215.113	207.839	-1.05779	1.83354e-11	2.67708e-10	down	PUA domain-containing protein [Beauveria bassiana ARSEF 2860];hypothetical protein BBA_08633 [Beauveria bassiana ARSEF 2860]
MSTRG.5406	new	MSTRG.5406.1	NA	NA	NA	NA	5.11341	4.04394	3.11936	11.5439	6.50385	7.48036	-1.05617	2.7249e-05	0.000160356	down
MSTRG.7474	BBA_08880	MSTRG.7474.1;XM_008603977.1;MSTRG.7474.2	GO:0005739(mitochondrion);GO:0052856(NADHX epimerase activity);GO:0052857(NADPHX epimerase activity)	NA	NA	NA	9.35034	12.5915	8.40231	24.7265	20.5544	17.7742	-1.0552	3.15906e-08	3.11413e-07	down	apolipoprotein A-I binding protein [Beauveria bassiana ARSEF 2860]
MSTRG.6498	BBA_07717	XM_008602814.1	NA	NA	NA	NA	130.414	160.376	143.336	210.685	452.284	238.979	-1.05493	2.63376e-07	2.24583e-06	down	hypothetical protein BBA_07717 [Beauveria bassiana ARSEF 2860]
MSTRG.4437	BBA_05212;BBA_05211	MSTRG.4437.1;XM_008600308.1;XM_008600309.1	GO:0000287(magnesium ion binding);GO:0005739(mitochondrion);GO:0006633(fatty acid biosynthetic process);GO:0008897(holo-[acyl-carrier-protein] synthase activity);GO:0009059(macromolecule biosynthetic process);GO:0003674(molecular_function);GO:0008150(biological_process)	00770(Pantothenate and CoA biosynthesis)	K00997	EC:2.7.8.7	629.864	1068.58	706.856	1750.14	1766.39	1477.12	-1.05387	8.2305e-09	8.73467e-08	down	hypothetical protein BBA_05211 [Beauveria bassiana ARSEF 2860];ATP synthase F0 [Beauveria bassiana ARSEF 2860]
MSTRG.5035	new	MSTRG.5035.1	NA	NA	NA	NA	2.0949	3.17342	2.11724	3.82907	6.56834	4.89824	-1.05034	0.000124224	0.000626084	down
MSTRG.2204	new	MSTRG.2204.1	NA	NA	NA	NA	3.21542	2.84169	2.88257	6.76805	5.24384	6.4567	-1.04678	7.38026e-06	4.89173e-05	down
MSTRG.1541	BBA_01741;BBA_01739;BBA_01740	MSTRG.1541.1;XM_008596836.1;XM_008596838.1;XM_008596837.1	GO:0019172(glyoxalase III activity);GO:0019243(methylglyoxal catabolic process to D-lactate via S-lactoyl-glutathione)	NA	NA	NA	898.557	1136.15	846.808	2136.3	2013.82	1801.06	-1.04635	3.69091e-10	4.68221e-09	down	hypothetical protein BBA_01739 [Beauveria bassiana ARSEF 2860];ThiJ/PfpI family protein [Beauveria bassiana ARSEF 2860];hypothetical protein BBA_01740 [Beauveria bassiana ARSEF 2860]
19888964	BBA_05952	XM_008601049.1	GO:0003824(catalytic activity);GO:0004553(hydrolase activity, hydrolyzing O-glycosyl compounds);GO:0005575(cellular_component);GO:0005975(carbohydrate metabolic process);GO:0035690(cellular response to drug)	00511(Other glycan degradation)	K01192	EC:3.2.1.25	0.76091	0.904214	1.172	2.20438	1.4323	2.21765	-1.04508	4.70638e-05	0.00026014	down	beta-mannosidase [Beauveria bassiana ARSEF 2860]
MSTRG.1231	BBA_01372	XM_008596469.1	NA	NA	NA	NA	106.642	115.928	103.455	302.243	239.476	130.417	-1.04377	3.90559e-06	2.72277e-05	down	hypothetical protein BBA_01372 [Beauveria bassiana ARSEF 2860]
19892386	BBA_09374	XM_008604471.1	GO:0005315(inorganic phosphate transmembrane transporter activity);GO:0006817(phosphate ion transport);GO:0016020(membrane)	NA	NA	NA	1.67597	1.69115	1.09435	3.30994	2.71417	3.17046	-1.04326	2.96963e-05	0.000172782	down	phosphate-repressible phosphate permease [Beauveria bassiana ARSEF 2860]
MSTRG.149	BBA_00205	MSTRG.149.1	NA	NA	NA	NA	2.20799	1.98255	2.18506	5.32408	3.55713	4.23719	-1.04096	0.000142827	0.000710007	down
MSTRG.2962	BBA_03426	XM_008598523.1	GO:0000166(nucleotide binding);GO:0005524(ATP binding);GO:0005575(cellular_component);GO:0008150(biological_process);GO:0017111(nucleoside-triphosphatase activity)	03050(Proteasome)	K03061	NA	3.10602	3.42648	3.38783	8.10554	5.38247	6.88652	-1.03831	1.7818e-07	1.56832e-06	down	BCS1 protein precursor [Beauveria bassiana ARSEF 2860]
MSTRG.3932	BBA_04569	MSTRG.3932.1	NA	NA	NA	NA	2.08018	4.58096	2.80017	7.08292	6.56694	5.7507	-1.03599	0.000392505	0.00174476	down
19889362	BBA_06350	XM_008601447.1	GO:0000981(RNA polymerase II transcription factor activity, sequence-specific DNA binding);GO:0003677(DNA binding);GO:0005634(nucleus);GO:0006351(transcription, DNA-templated);GO:0006355(regulation of transcription, DNA-templated);GO:0008270(zinc ion binding)	NA	NA	NA	1.67176	2.04747	1.86937	3.90871	3.10127	4.40806	-1.03076	1.17671e-06	8.96381e-06	down	C6 transcription factor [Beauveria bassiana ARSEF 2860]
MSTRG.699	BBA_00792	XM_008595889.1	GO:0005575(cellular_component)	NA	NA	NA	15.4557	24.0714	23.3126	37.4017	41.4074	49.2519	-1.02708	3.90481e-09	4.33733e-08	down	beta-1, 3 exoglucanase precursor [Beauveria bassiana ARSEF 2860]
MSTRG.763	BBA_00859	XM_008595956.1	GO:0000981(RNA polymerase II transcription factor activity, sequence-specific DNA binding);GO:0005634(nucleus);GO:0006355(regulation of transcription, DNA-templated);GO:0008270(zinc ion binding)	00100(Steroid biosynthesis)	K01824	EC:5.3.3.5	8.98334	6.44342	7.91061	14.6546	16.3814	16.5222	-1.02705	2.00633e-10	2.60207e-09	down	Putative Zn(II)2Cys6 transcription factor [Beauveria bassiana ARSEF 2860]
MSTRG.5348	BBA_06268	XM_008601365.1	NA	NA	NA	NA	11.107	11.101	11.7253	28.6929	17.2289	23.1991	-1.02642	2.48043e-08	2.47936e-07	down	hypothetical protein BBA_06268 [Beauveria bassiana ARSEF 2860]
MSTRG.5563	BBA_06520	XM_008601617.1	GO:0005575(cellular_component);GO:0008150(biological_process);GO:0016787(hydrolase activity)	04144(Endocytosis)	K15053	NA	2.32497	2.10624	1.52683	4.20867	4.05878	3.84251	-1.02329	3.00111e-05	0.000174504	down	calcineurin-like phosphoesterase [Beauveria bassiana ARSEF 2860]
MSTRG.6687	BBA_07944	XM_008603041.1	GO:0003674(molecular_function);GO:0005575(cellular_component);GO:0008150(biological_process)	NA	NA	NA	50.5922	63.1496	59.7143	130.873	91.8357	129.846	-1.02328	1.90791e-08	1.93415e-07	down	PAF acetylhydrolase [Beauveria bassiana ARSEF 2860]
MSTRG.2757	BBA_03185	XM_008598282.1	GO:0003854(3-beta-hydroxy-delta5-steroid dehydrogenase activity);GO:0006694(steroid biosynthetic process);GO:0016491(oxidoreductase activity);GO:0016616(oxidoreductase activity, acting on the CH-OH group of donors, NAD or NADP as acceptor);GO:0055114(oxidation-reduction process)	00620(Pyruvate metabolism);00640(Propanoate metabolism);04011(MAPK signaling pathway - yeast)	K17741	EC:1.1.1.283	22.8592	31.2733	20.5215	49.9557	44.4307	57.1896	-1.02175	9.87694e-09	1.0387e-07	down	dihydroflavonol-4-reductase protein [Beauveria bassiana ARSEF 2860]
MSTRG.7190	BBA_08504	XM_008603601.1;MSTRG.7190.1	GO:0003674(molecular_function);GO:0005575(cellular_component);GO:0008150(biological_process)	NA	NA	NA	305.765	389.368	368.252	572.946	809.694	775.652	-1.02123	6.45677e-11	8.89579e-10	down	hypothetical protein BBA_08504 [Beauveria bassiana ARSEF 2860]
MSTRG.8610	BBA_10355	XM_008605452.1	NA	NA	NA	NA	9.66295	12.0448	10.7769	25.246	18.5831	22.0704	-1.02051	2.72039e-07	2.31121e-06	down	restless-like transposase [Beauveria bassiana ARSEF 2860]
MSTRG.6363	BBA_07560	XM_008602657.1	NA	NA	NA	NA	3337.77	4365.22	4468.95	7530.96	8124.26	9034.98	-1.02038	9.61748e-11	1.30758e-09	down	hypothetical protein BBA_07560 [Beauveria bassiana ARSEF 2860]
MSTRG.620	BBA_00710	MSTRG.620.1;XM_008595807.1	GO:0000981(RNA polymerase II transcription factor activity, sequence-specific DNA binding);GO:0005634(nucleus);GO:0006355(regulation of transcription, DNA-templated);GO:0008270(zinc ion binding)	NA	NA	NA	11.1333	14.3246	12.8577	25.681	27.3023	24.7194	-1.02003	8.28817e-11	1.13684e-09	down	C6 zinc finger domain-containing protein [Beauveria bassiana ARSEF 2860]
MSTRG.5024	BBA_05891	XM_008600988.1	GO:0005575(cellular_component);GO:0008150(biological_process)	NA	NA	NA	18.164	13.5128	17.9974	33.0738	27.6684	39.8329	-1.0177	1.09321e-08	1.14577e-07	down	hypothetical protein BBA_05891 [Beauveria bassiana ARSEF 2860]
MSTRG.709	BBA_00806	XM_008595903.1	NA	NA	NA	NA	1.36403	1.2353	1.14968	2.98055	2.32655	2.27989	-1.01702	1.90255e-05	0.000115926	down	hypothetical protein BBA_00806 [Beauveria bassiana ARSEF 2860]
MSTRG.2069	BBA_02351	XM_008597448.1	NA	00510(N-Glycan biosynthesis);00513(Various types of N-glycan biosynthesis);04141(Protein processing in endoplasmic reticulum)	K01230	EC:3.2.1.113	2.06597	1.79297	1.06683	5.62108	1.44788	2.88794	-1.01535	0.00532117	0.0172469	down	hypothetical protein BBA_02351 [Beauveria bassiana ARSEF 2860]
19883617	BBA_00605	XM_008595702.1	NA	NA	NA	NA	1.73775	0.757973	3.19721	3.20662	5.07385	3.20568	-1.01265	0.00590678	0.0187973	down	hypothetical protein BBA_00605 [Beauveria bassiana ARSEF 2860]
MSTRG.6635	BBA_07886	XM_008602983.1	GO:0003674(molecular_function);GO:0005575(cellular_component)	04141(Protein processing in endoplasmic reticulum)	K13993	NA	16.2065	20.6903	11.6098	38.1277	23.4983	36.2073	-1.01214	1.49083e-06	1.1179e-05	down	hsp20-like protein [Beauveria bassiana ARSEF 2860]
MSTRG.5359	BBA_06275	XM_008601372.1	GO:0003674(molecular_function);GO:0016020(membrane);GO:0055085(transmembrane transport)	NA	NA	NA	31.4463	36.4694	29.9705	75.2607	58.0689	64.0819	-1.01203	4.40186e-09	4.84884e-08	down	general amino acid permease AGP2 [Beauveria bassiana ARSEF 2860]
MSTRG.5966	BBA_07018	MSTRG.5966.1;XM_008602115.1	GO:0000070(mitotic sister chromatid segregation);GO:0003924(GTPase activity);GO:0005200(structural constituent of cytoskeleton);GO:0005525(GTP binding);GO:0005816(spindle pole body);GO:0005829(cytosol);GO:0005876(spindle microtubule);GO:0005881(cytoplasmic microtubule);GO:0007019(microtubule depolymerization);GO:0030473(nuclear migration along microtubule);GO:0031122(cytoplasmic microtubule organ…	04145(Phagosome)	K07375	NA	41.4202	44.8509	47.8694	92.0861	82.4382	95.1695	-1.00758	5.56491e-10	6.90852e-09	down	beta tubulin [Beauveria bassiana ARSEF 2860]
MSTRG.2415	BBA_02765	XM_008597862.1	GO:0003674(molecular_function);GO:0005575(cellular_component);GO:0008150(biological_process)	NA	NA	NA	17.9247	17.8453	19.8515	48.5152	25.388	37.8318	-1.00636	5.90752e-07	4.725e-06	down	DJ-1/PfpI family protein [Beauveria bassiana ARSEF 2860]
MSTRG.2886	BBA_03338	XM_008598435.1	GO:0003674(molecular_function);GO:0005575(cellular_component);GO:0007275(multicellular organism development);GO:0052051(interaction with host via protein secreted by type II secretion system)	NA	NA	NA	2.5078	4.63039	5.93995	12.4551	5.08769	8.72008	-1.00587	0.00149032	0.0057139	down	Bys1 family protein [Beauveria bassiana ARSEF 2860]
19889729	BBA_06717	XM_008601814.1	GO:0003674(molecular_function);GO:0005575(cellular_component);GO:0008150(biological_process)	NA	NA	NA	0.380667	0.358412	0.295798	0.65915	0.977523	0.43908	-1.00418	0.000943943	0.00381937	down	putative YFW family protein 5 [Beauveria bassiana ARSEF 2860]
MSTRG.8193	BBA_09862	XM_008604959.1	GO:0000981(RNA polymerase II transcription factor activity, sequence-specific DNA binding);GO:0005634(nucleus);GO:0006355(regulation of transcription, DNA-templated);GO:0008270(zinc ion binding)	NA	NA	NA	12.4562	13.9615	12.5257	27.8261	24.9181	25.3549	-1.00393	2.41625e-11	3.48947e-10	down	Zn(II)2-Cys6 binuclear cluster domain-like protein [Beauveria bassiana ARSEF 2860]
MSTRG.451	BBA_00526	XM_008595623.1	NA	01230(Biosynthesis of amino acids);00400(Phenylalanine, tyrosine and tryptophan biosynthesis)	K01626	EC:2.5.1.54	3.946	5.29558	4.92575	11.3922	7.71979	9.28536	-1.00319	3.58083e-05	0.000204499	down	hypothetical protein BBA_00526 [Beauveria bassiana ARSEF 2860]
MSTRG.116	BBA_00163	MSTRG.116.1;XM_008595260.1	GO:0003674(molecular_function);GO:0005575(cellular_component);GO:0008150(biological_process)	NA	NA	NA	46.6744	57.3912	62.8574	140.392	102.053	91.8918	-1.00212	8.00756e-08	7.4062e-07	down	hypothetical protein BBA_00163 [Beauveria bassiana ARSEF 2860]
19887134	BBA_04122	XM_008599219.1	GO:0004497(monooxygenase activity);GO:0044550(secondary metabolite biosynthetic process)	NA	NA	NA	1.33346	0.818871	1.48351	2.78024	2.17779	2.32298	-1.00185	0.000126073	0.000634532	down	MAK1-like monooxygenase [Beauveria bassiana ARSEF 2860]					0.0146109
MSTRG.8245	BBA_09920	MSTRG.8245.2	NA	NA	NA	NA	7.32427	6.68272	8.12335	3.54295	3.71262	3.80891	1.00009	0.00050678	0.00219188	up
MSTRG.7185	BBA_08499	XM_008603596.1	GO:0043581(mycelium development)	00500(Starch and sucrose metabolism)	K01199	EC:3.2.1.39	793.411	788.108	781.922	413.888	426.175	341.48	1.00022	0.000352986	0.00159427	up	glucan 1,3-beta-glucosidase [Beauveria bassiana ARSEF 2860]
MSTRG.7415	BBA_08815	XM_008603912.1	GO:0005634(nucleus);GO:0005737(cytoplasm);GO:0005758(mitochondrial intermembrane space)	NA	NA	NA	179.038	182.252	182.869	79.2433	96.6465	96.1191	1.00037	0.000191342	0.000930749	up	CHCH domain-containing protein [Beauveria bassiana ARSEF 2860]
MSTRG.6331	BBA_07522	XM_008602619.1	GO:0003961(O-acetylhomoserine aminocarboxypropyltransferase activity);GO:0004124(cysteine synthase activity);GO:0005634(nucleus);GO:0005829(cytosol);GO:0005886(plasma membrane);GO:0006535(cysteine biosynthetic process from serine);GO:0030170(pyridoxal phosphate binding);GO:0030446(hyphal cell wall);GO:0071266('de novo' L-methionine biosynthetic process);GO:0071269(L-homocysteine biosynthetic proc…	01200(Carbon metabolism);01230(Biosynthesis of amino acids);00920(Sulfur metabolism);00270(Cysteine and methionine metabolism)	K17069	EC:2.5.1.49;EC:2.5.1.47	191.037	182.505	179.762	78.9238	100.167	97.4493	1.00058	0.000358249	0.00161569	up	Homocysteine synthase [Beauveria bassiana ARSEF 2860]
MSTRG.5003	BBA_05866	XM_008600963.1	GO:0005654(nucleoplasm);GO:0005730(nucleolus)	NA	NA	NA	26.2172	26.454	28.2829	10.56	14.6575	15.2313	1.00101	9.76461e-05	0.000503186	up	SRP40 domain-containing protein [Beauveria bassiana ARSEF 2860]
MSTRG.2019	BBA_02296	MSTRG.2019.2;MSTRG.2019.1;XM_008597393.1	GO:0016020(membrane);GO:0016021(integral component of membrane);GO:0022857(transmembrane transporter activity);GO:0022891(substrate-specific transmembrane transporter activity);GO:0055085(transmembrane transport)	04113(Meiosis - yeast)	K08139	NA	82.7462	79.5225	55.3278	24.3729	41.7355	42.5296	1.00213	0.00273377	0.0096049	up	sugar porter family MFS transporter [Beauveria bassiana ARSEF 2860]
MSTRG.4692	BBA_05507	XM_008600604.1	NA	NA	NA	NA	48.4781	58.2766	56.9883	18.7179	37.0296	25.9847	1.00246	0.000885599	0.00361927	up	hypothetical protein BBA_05507 [Beauveria bassiana ARSEF 2860]
MSTRG.7575	BBA_09030	MSTRG.7575.1	NA	NA	NA	NA	62.8344	52.7033	52.7375	21.0031	33.2435	29.7412	1.00257	0.000546866	0.00234884	up
MSTRG.3968	BBA_04619	XM_008599716.1	GO:0004553(hydrolase activity, hydrolyzing O-glycosyl compounds);GO:0005575(cellular_component);GO:0005975(carbohydrate metabolic process)	NA	NA	NA	126.233	136.609	139.002	55.3564	80.2464	64.9141	1.00291	0.000419065	0.0018513	up	glycosyl hydrolase family 16 [Beauveria bassiana ARSEF 2860]
MSTRG.2831	BBA_03274	XM_008598371.1;MSTRG.2831.1	NA	NA	NA	NA	16.4741	18.1192	24.3818	7.24481	11.5421	10.5969	1.00509	0.000724956	0.0030328	up	hypothetical protein BBA_03274 [Beauveria bassiana ARSEF 2860]
MSTRG.1382	BBA_01552	XM_008596649.1	GO:0003723(RNA binding);GO:0004526(ribonuclease P activity);GO:0005655(nucleolar ribonuclease P complex);GO:0008033(tRNA processing);GO:0090502(RNA phosphodiester bond hydrolysis, endonucleolytic)	03013(RNA transport);03008(Ribosome biogenesis in eukaryotes)	K03539	EC:3.1.26.5	14.0953	13.5539	13.7516	5.87219	7.2069	7.53996	1.00568	0.000963282	0.00388408	up	RNase P subunit p30 [Beauveria bassiana ARSEF 2860]
MSTRG.2764	BBA_03190	XM_008598287.1	GO:0003674(molecular_function);GO:0005634(nucleus);GO:0005829(cytosol);GO:0042276(error-prone translesion synthesis)	04111(Cell cycle - yeast);04113(Meiosis - yeast)	K02537	NA	16.109	15.873	17.3115	5.79207	10.3209	8.43071	1.00605	0.00190123	0.00701424	up	HORMA domain-containing protein [Beauveria bassiana ARSEF 2860]
MSTRG.3244	BBA_03769;BBA_03768	XM_008598866.1;MSTRG.3244.1;XM_008598865.1	GO:0000166(nucleotide binding);GO:0000235(astral microtubule);GO:0000780(condensed nuclear chromosome, centromeric region);GO:0000794(condensed nuclear chromosome);GO:0004672(protein kinase activity);GO:0005515(protein binding);GO:0005524(ATP binding);GO:0005813(centrosome);GO:0005828(kinetochore microtubule);GO:0006468(protein phosphorylation);GO:0007049(cell cycle);GO:0016301(kinase activity);G…	04111(Cell cycle - yeast);03010(Ribosome)	K06641;K02871	EC:2.7.11.1	54.0652	58.1128	59.8293	25.9028	31.2434	28.4926	1.00613	0.000308832	0.00142323	up	CAMK kinase [Beauveria bassiana ARSEF 2860];ribosomal protein L13 [Beauveria bassiana ARSEF 2860]
MSTRG.295	BBA_00366	XM_008595463.1	GO:0000333(telomerase catalytic core complex);GO:0003721(telomerase RNA reverse transcriptase activity);GO:0007004(telomere maintenance via telomerase);GO:0042162(telomeric DNA binding);GO:0070034(telomerase RNA binding)	NA	NA	NA	3.1906	3.63819	3.84874	1.39607	2.4088	1.50452	1.00796	0.00304198	0.0105718	up	telomerase reverse transcriptase [Beauveria bassiana ARSEF 2860]
MSTRG.1047	BBA_01172	MSTRG.1047.1	NA	NA	NA	NA	24.0039	23.5507	22.2245	8.74602	12.6995	13.2355	1.00865	0.000346916	0.00156991	up
MSTRG.365	BBA_00434	XM_008595531.1	GO:0004004(ATP-dependent RNA helicase activity);GO:0006413(translational initiation);GO:0007059(chromosome segregation);GO:0010468(regulation of gene expression);GO:0010501(RNA secondary structure unwinding);GO:0036464(cytoplasmic ribonucleoprotein granule)	NA	NA	NA	15.8877	14.157	14.7632	6.35718	8.88469	7.02761	1.00869	0.000142569	0.000709104	up	DEAD/DEAH box helicase [Beauveria bassiana ARSEF 2860]
MSTRG.2283	BBA_02597	XM_008597694.1	GO:0005634(nucleus);GO:0006279(premeiotic DNA replication);GO:0030674(protein binding, bridging);GO:0032403(protein complex binding);GO:0080008(Cul4-RING E3 ubiquitin ligase complex);GO:2000058(regulation of protein ubiquitination involved in ubiquitin-dependent protein catabolic process)	NA	NA	NA	7.70655	7.98896	7.72493	4.2328	4.21833	3.18822	1.00876	0.00109373	0.00433847	up	WD domain-containing protein [Beauveria bassiana ARSEF 2860]
MSTRG.8522	BBA_10243	MSTRG.8522.1;XM_008605340.1	GO:0000778(condensed nuclear chromosome kinetochore);GO:0005524(ATP binding);GO:0034501(protein localization to kinetochore);GO:0035690(cellular response to drug);GO:0051315(attachment of mitotic spindle microtubules to kinetochore);GO:0051754(meiotic sister chromatid cohesion, centromeric);GO:0071957(old mitotic spindle pole body);GO:0072370(histone H2A-S121 phosphorylation);GO:0072371(histone k…	04111(Cell cycle - yeast);04113(Meiosis - yeast)	K02178	EC:2.7.11.1	33.5144	35.7246	38.5151	13.7666	20.2143	19.5679	1.00882	0.000269711	0.00126556	up	checkpoint serine/threonine-protein kinase BUB1 [Beauveria bassiana ARSEF 2860]
MSTRG.1043	BBA_01170	XM_008596267.1	GO:0003674(molecular_function)	NA	NA	NA	53.8449	50.7928	55.7161	21.5472	30.0839	28.0086	1.0097	5.84002e-05	0.000316767	up	ribosome biogenesis regulatory protein [Beauveria bassiana ARSEF 2860]
MSTRG.2151	BBA_02446	XM_008597543.1	GO:0005575(cellular_component);GO:0043581(mycelium development)	NA	NA	NA	128.815	102.867	90.6101	50.5371	57.8578	51.5839	1.01049	0.000648467	0.00273425	up	ice nucleation protein [Beauveria bassiana ARSEF 2860]
MSTRG.438	BBA_00512	MSTRG.438.1;XM_008595609.1	GO:0003677(DNA binding);GO:0005634(nucleus);GO:0006351(transcription, DNA-templated);GO:0008270(zinc ion binding);GO:0030448(hyphal growth)	NA	NA	NA	30.2785	39.3914	33.4268	15.6813	18.4304	17.0303	1.01142	0.000264791	0.00124688	up	trascription factor [Beauveria bassiana ARSEF 2860]
MSTRG.7151	BBA_08454	XM_008603551.1	GO:0003674(molecular_function);GO:0005575(cellular_component);GO:0008150(biological_process)	NA	NA	NA	13.4657	14.7432	12.9214	4.93383	7.68135	7.78513	1.01161	0.000250058	0.00118896	up	DNA repair protein/CtIP [Beauveria bassiana ARSEF 2860]
MSTRG.1386	BBA_01557;BBA_01556	MSTRG.1386.1;XM_008596653.1;XM_008596654.1	GO:0001104(RNA polymerase II transcription cofactor activity);GO:0005829(cytosol);GO:0006357(regulation of transcription from RNA polymerase II promoter);GO:0016592(mediator complex);GO:0034613(cellular protein localization);GO:0019695(choline metabolic process);GO:0047753(choline-sulfatase activity)	00600(Sphingolipid metabolism)	K01130	EC:3.1.6.1	9.67072	11.7169	9.21404	4.44436	5.76249	4.97057	1.01168	9.9087e-05	0.000510228	up	RNA polymerase II mediator complex component Med8 [Beauveria bassiana ARSEF 2860];choline-sulfatase-like protein [Beauveria bassiana ARSEF 2860]
19890922	BBA_07910	XM_008603007.1	NA	NA	NA	NA	3.93969	4.095	4.68174	1.68482	2.3302	2.29067	1.01197	0.00211225	0.0076762	up	pentatricopeptide repeat domain-containing protein [Beauveria bassiana ARSEF 2860]
MSTRG.5154	BBA_06056	XM_008601153.1	GO:0003674(molecular_function);GO:0016021(integral component of membrane);GO:0055085(transmembrane transport)	NA	NA	NA	39.4246	34.3899	30.6997	10.8629	23.0649	17.8663	1.01284	0.00120503	0.0047209	up	allantoate permease [Beauveria bassiana ARSEF 2860]
MSTRG.6369	BBA_07566	XM_008602663.1	GO:0000105(histidine biosynthetic process);GO:0003824(catalytic activity);GO:0004401(histidinol-phosphatase activity);GO:0005634(nucleus);GO:0005829(cytosol)	01230(Biosynthesis of amino acids);00340(Histidine metabolism)	K04486	EC:3.1.3.15	9.82574	8.62021	9.46996	4.52698	5.07835	4.2265	1.0131	0.00370847	0.0125316	up	histidinol phosphate phosphatase HisJ family protein [Beauveria bassiana ARSEF 2860]
19890367	BBA_07355	XM_008602452.1	GO:0000981(RNA polymerase II transcription factor activity, sequence-specific DNA binding);GO:0005634(nucleus);GO:0006355(regulation of transcription, DNA-templated);GO:0008270(zinc ion binding)	NA	NA	NA	3.56305	2.84729	3.00373	0.98986	1.95995	1.71439	1.01319	0.0149142	0.0414377	up	Putative Zn(II)2Cys6 transcription factor [Beauveria bassiana ARSEF 2860]
MSTRG.6375	new	MSTRG.6375.1	NA	NA	NA	NA	26.0386	28.6094	22.2656	10.4174	15.8067	11.8825	1.0132	0.000589534	0.00251466	up
MSTRG.8210	BBA_09890	XM_008604987.1	GO:0005451(monovalent cation:proton antiporter activity);GO:0006885(regulation of pH);GO:0012505(endomembrane system)	NA	NA	NA	5.91715	6.08645	6.97792	2.30569	4.42372	2.67449	1.01326	0.00544625	0.0175909	up	sodium/hydrogen exchanger family protein [Beauveria bassiana ARSEF 2860]
MSTRG.2539	BBA_02916	XM_008598013.1	GO:0003674(molecular_function);GO:0016021(integral component of membrane);GO:0055085(transmembrane transport)	04146(Peroxisome)	K13336	NA	24.3844	22.2122	21.448	8.63884	12.7968	12.272	1.01341	9.60352e-05	0.000496815	up	MFS transporter, putative [Beauveria bassiana ARSEF 2860]
MSTRG.6967	BBA_08239	XM_008603336.1	GO:0005743(mitochondrial inner membrane);GO:0030150(protein import into mitochondrial matrix);GO:0051087(chaperone binding)	NA	NA	NA	60.3877	68.5129	74.2959	26.2704	39.0553	35.3123	1.0137	0.000267936	0.0012585	up	mitochondrial inner membrane translocase subunit TIM44 [Beauveria bassiana ARSEF 2860]
MSTRG.7953	BBA_09531	XM_008604628.1	NA	NA	NA	NA	32.1647	28.3348	29.5185	10.6566	16.271	17.6015	1.01547	0.000291741	0.00135253	up	hypothetical protein BBA_09531 [Beauveria bassiana ARSEF 2860]
MSTRG.6971	BBA_08243	XM_008603340.1	GO:0003674(molecular_function);GO:0005575(cellular_component);GO:0008150(biological_process)	NA	NA	NA	19.3885	11.3565	10.6249	6.87903	5.74432	7.82139	1.01685	0.00782678	0.0239787	up	calcineurin-like phosphoesterase [Beauveria bassiana ARSEF 2860]
MSTRG.7158	BBA_08465	XM_008603562.1	NA	NA	NA	NA	2.58828	2.98026	2.69527	1.17776	1.37397	1.53202	1.01691	0.0135393	0.038203	up	hypothetical protein BBA_08465 [Beauveria bassiana ARSEF 2860]
MSTRG.3662	BBA_04272	MSTRG.3662.1;MSTRG.3662.2;XM_008599369.1	GO:0000002(mitochondrial genome maintenance);GO:0003697(single-stranded DNA binding);GO:0042645(mitochondrial nucleoid);GO:0090297(positive regulation of mitochondrial DNA replication)	NA	NA	NA	134.201	147.787	133.563	62.709	75.111	67.3328	1.01832	0.000157507	0.000777157	up	single-strand binding protein family [Beauveria bassiana ARSEF 2860]
MSTRG.4495	BBA_05285	XM_008600382.1	GO:0016787(hydrolase activity)	NA	NA	NA	10.3367	8.15966	8.2175	2.6619	5.59453	4.92879	1.01867	0.00635045	0.0200579	up	glycylpeptide N-tetradecanoyltransferase [Beauveria bassiana ARSEF 2860]
MSTRG.2476	BBA_02843	XM_008597940.1	GO:0005509(calcium ion binding);GO:0005814(centriole);GO:0031683(G-protein beta/gamma-subunit complex binding);GO:0032795(heterotrimeric G-protein binding);GO:0036064(ciliary basal body)	04070(Phosphatidylinositol signaling system)	K02183	NA	29.2603	25.8552	28.9554	10.5498	15.941	14.9905	1.01915	0.000434841	0.00191281	up	EF hand family protein [Beauveria bassiana ARSEF 2860]
MSTRG.7790	BBA_09312	XM_008604409.1	GO:0000799(nuclear condensin complex);GO:0005524(ATP binding);GO:0005829(cytosol);GO:0007076(mitotic chromosome condensation);GO:0016887(ATPase activity)	04111(Cell cycle - yeast)	K06675	NA	13.3612	15.36	17.5183	6.29897	8.19862	8.29991	1.02025	0.000252723	0.00119979	up	condensin complex component SMC4 [Beauveria bassiana ARSEF 2860]
MSTRG.5222	new	MSTRG.5222.1	NA	NA	NA	NA	7.28962	8.33784	9.03659	3.05599	4.7478	4.33726	1.02252	0.0020313	0.00743502	up
MSTRG.3416	BBA_03999	XM_008599096.1	NA	NA	NA	NA	9.57566	10.9748	12.6388	4.09683	6.24018	5.99989	1.02258	0.00222002	0.00801209	up	hypothetical protein BBA_03999 [Beauveria bassiana ARSEF 2860]
MSTRG.1456	BBA_01637	XM_008596734.1	GO:0005385(zinc ion transmembrane transporter activity);GO:0005886(plasma membrane);GO:0071577(zinc II ion transmembrane transport)	NA	NA	NA	47.9844	58.3631	48.5592	20.3706	27.3256	28.5387	1.02288	0.000246278	0.00117219	up	ZIP Zinc transporter [Beauveria bassiana ARSEF 2860]
MSTRG.787	BBA_00885	XM_008595982.1	GO:0000235(astral microtubule);GO:0000778(condensed nuclear chromosome kinetochore);GO:0005524(ATP binding);GO:0005829(cytosol);GO:0005875(microtubule associated complex);GO:0007018(microtubule-based movement);GO:0007019(microtubule depolymerization);GO:0007126(meiotic nuclear division);GO:0008017(microtubule binding);GO:0008574(ATP-dependent microtubule motor activity, plus-end-directed);GO:0035…	04144(Endocytosis)	K10396	NA	16.6334	20.3719	20.9577	6.91128	10.7242	10.8602	1.02439	0.000315314	0.00144664	up	kinesin-like protein [Beauveria bassiana ARSEF 2860]
MSTRG.5318	BBA_06241	XM_008601338.1	GO:0003674(molecular_function);GO:0005575(cellular_component);GO:0008150(biological_process)	NA	NA	NA	30.7991	32.0689	40.108	14.9172	17.4919	18.2154	1.0244	0.000244064	0.00116225	up	hypothetical protein BBA_06241 [Beauveria bassiana ARSEF 2860]
MSTRG.4752	BBA_05569	XM_008600666.1	GO:0003674(molecular_function);GO:0005575(cellular_component)	NA	NA	NA	71.4983	76.3713	73.5285	35.8759	34.7249	38.2362	1.02447	0.000240447	0.0011462	up	protein sco1 [Beauveria bassiana ARSEF 2860]
MSTRG.5363	BBA_06278	MSTRG.5363.1	NA	NA	NA	NA	77.661	71.6451	85.3707	26.1627	52.3591	36.6864	1.02643	0.000862066	0.00353508	up
MSTRG.4456	BBA_05232	XM_008600329.1	GO:0004794(L-threonine ammonia-lyase activity);GO:0005737(cytoplasm);GO:0009097(isoleucine biosynthetic process);GO:0030170(pyridoxal phosphate binding)	01200(Carbon metabolism);01230(Biosynthesis of amino acids);00260(Glycine, serine and threonine metabolism);00290(Valine, leucine and isoleucine biosynthesis)	K01754	EC:4.3.1.19	16.8269	19.8625	23.2621	6.92018	12.8464	9.66286	1.02654	0.00040125	0.00177852	up	threonine ammonia-lyase [Beauveria bassiana ARSEF 2860]
MSTRG.384	BBA_00457	XM_008595554.1	GO:0003674(molecular_function);GO:0005575(cellular_component);GO:0008150(biological_process)	NA	NA	NA	16.3137	15.1486	13.4812	5.63895	9.17148	7.24534	1.02696	0.000274292	0.00128187	up	integral membrane channel protein [Beauveria bassiana ARSEF 2860]
19891545	BBA_08533	XM_008603630.1	GO:0003856(3-dehydroquinate synthase activity);GO:0005737(cytoplasm);GO:0009423(chorismate biosynthetic process)	01230(Biosynthesis of amino acids);00400(Phenylalanine, tyrosine and tryptophan biosynthesis)	K01735	EC:4.2.3.4	0.30942	0.300737	0.343281	0.120005	0.197609	0.150174	1.02728	0.0167176	0.0455248	up	valiolone synthase ValA [Beauveria bassiana ARSEF 2860]
MSTRG.3666	BBA_04279	XM_008599376.1	GO:0000462(maturation of SSU-rRNA from tricistronic rRNA transcript (SSU-rRNA, 5.8S rRNA, LSU-rRNA));GO:0030515(snoRNA binding);GO:0030686(90S preribosome);GO:0032040(small-subunit processome);GO:0034455(t-UTP complex);GO:0045943(positive regulation of transcription from RNA polymerase I promoter)	03008(Ribosome biogenesis in eukaryotes)	K14550	NA	5.31872	5.4564	5.43845	2.02731	2.92665	2.99837	1.02775	9.09539e-05	0.000471316	up	BP28CT domain-containing protein [Beauveria bassiana ARSEF 2860]
MSTRG.1402	BBA_01572	XM_008596669.1	GO:0003674(molecular_function);GO:0005575(cellular_component)	NA	NA	NA	20.8016	23.477	25.514	9.07066	12.7712	12.371	1.02854	0.000214652	0.00103224	up	hypothetical protein BBA_01572 [Beauveria bassiana ARSEF 2860]
MSTRG.1798	BBA_02044	XM_008597141.1;MSTRG.1798.1	GO:0003674(molecular_function);GO:0005575(cellular_component);GO:0008150(biological_process)	00564(Glycerophospholipid metabolism)	K01613	EC:4.1.1.65	25.2266	24.6524	23.8752	8.56968	13.8276	13.7533	1.02871	0.000134917	0.000674655	up	integral membrane protein, putative [Beauveria bassiana ARSEF 2860]
MSTRG.8520	BBA_10240	MSTRG.8520.1;XM_008605337.1	GO:0003993(acid phosphatase activity);GO:0005575(cellular_component);GO:0008150(biological_process)	NA	NA	NA	27.2514	18.6602	17.6804	7.84175	12.9554	10.3703	1.0288	0.000951155	0.00384018	up	histidine acid phosphatase [Beauveria bassiana ARSEF 2860]
MSTRG.7011	BBA_08292	XM_008603389.1	GO:0004004(ATP-dependent RNA helicase activity);GO:0010501(RNA secondary structure unwinding)	03040(Spliceosome)	K12811	EC:3.6.4.13	12.5887	12.4262	13.1964	5.69274	6.86394	6.15784	1.02984	0.000117201	0.000593418	up	DEAD/DEAH box helicase [Beauveria bassiana ARSEF 2860]
MSTRG.7802	new	MSTRG.7802.1	NA	NA	NA	NA	31.9145	33.3479	33.9923	12.0089	19.6614	16.9178	1.03054	7.85455e-05	0.000412075	up
MSTRG.3582	BBA_04181;BBA_04182	XM_008599278.1;MSTRG.3582.1;XM_008599279.1	GO:0003676(nucleic acid binding);GO:0004518(nuclease activity);GO:0004519(endonuclease activity);GO:0005575(cellular_component);GO:0006308(DNA catabolic process);GO:0003674(molecular_function);GO:0005783(endoplasmic reticulum);GO:0016021(integral component of membrane);GO:0055085(transmembrane transport)	01212(Fatty acid metabolism);01040(Biosynthesis of unsaturated fatty acids)	K10256	EC:1.14.19.6;EC:1.14.19.22	134.787	131.26	114.418	46.7136	74.6065	64.8322	1.03128	0.000167276	0.000822299	up	S1/P1 nuclease [Beauveria bassiana ARSEF 2860];major facilitator superfamily transporter [Beauveria bassiana ARSEF 2860]
MSTRG.7035	BBA_08315	XM_008603412.1	GO:0003735(structural constituent of ribosome);GO:0005634(nucleus);GO:0005763(mitochondrial small ribosomal subunit);GO:0005829(cytosol);GO:0032543(mitochondrial translation)	NA	NA	NA	137.143	127.774	142.648	58.7698	71.2873	69.2325	1.03216	3.21457e-05	0.000185637	up	CHCH domain-containing protein [Beauveria bassiana ARSEF 2860]
MSTRG.1640	BBA_01861	XM_008596958.1	NA	NA	NA	NA	66.8789	62.1088	91.5924	34.5679	42.3321	30.9372	1.03245	0.000721405	0.00302027	up	hypothetical protein BBA_01861 [Beauveria bassiana ARSEF 2860]
MSTRG.3706	BBA_04318	MSTRG.3706.1	NA	NA	NA	NA	340.135	349.006	353.285	155.163	209.02	145.423	1.03249	0.000342995	0.00155596	up
MSTRG.2506	BBA_02875	XM_008597972.1	NA	03015(mRNA surveillance pathway)	K00565	EC:2.1.1.56	56.511	38.9411	30.9554	18.7329	20.9853	22.0686	1.03271	0.00159206	0.006054	up	DNA repair protein MMS21 [Beauveria bassiana ARSEF 2860]
MSTRG.1267	BBA_01426	XM_008596523.1	GO:0005575(cellular_component)	NA	NA	NA	5.37639	7.2306	8.55391	2.75085	4.21582	3.37522	1.0329	0.000898845	0.00366243	up	piwi domain-containing protein [Beauveria bassiana ARSEF 2860]
MSTRG.3554	BBA_04156	XM_008599253.1	NA	NA	NA	NA	16.8726	16.7412	15.5521	6.28287	8.99415	8.74164	1.0335	7.31915e-05	0.000386608	up	hypothetical protein BBA_04156 [Beauveria bassiana ARSEF 2860]
MSTRG.6098	BBA_07185	XM_008602282.1	GO:0004072(aspartate kinase activity);GO:0005829(cytosol);GO:0009086(methionine biosynthetic process);GO:0009088(threonine biosynthetic process);GO:0009090(homoserine biosynthetic process)	01210(2-Oxocarboxylic acid metabolism);01230(Biosynthesis of amino acids);00260(Glycine, serine and threonine metabolism);00270(Cysteine and methionine metabolism);00300(Lysine biosynthesis);00261(Monobactam biosynthesis)	K00928	EC:2.7.2.4	9.3229	9.82447	10.8038	4.7149	5.18534	4.7205	1.03459	0.000374929	0.00167626	up	aspartate kinase [Beauveria bassiana ARSEF 2860]
MSTRG.7132	BBA_08434	XM_008603531.1	GO:0003674(molecular_function);GO:0005575(cellular_component);GO:0008150(biological_process)	NA	NA	NA	72.5289	67.6466	66.7755	22.9744	42.1925	35.8071	1.03531	0.000475339	0.0020723	up	lipase class 2 [Beauveria bassiana ARSEF 2860]
MSTRG.276	BBA_00346	XM_008595443.1	GO:0005576(extracellular region);GO:0005634(nucleus);GO:0005829(cytosol);GO:0050031(L-pipecolate oxidase activity);GO:0050660(flavin adenine dinucleotide binding);GO:0051699(proline oxidase activity);GO:0055114(oxidation-reduction process)	00260(Glycine, serine and threonine metabolism);00310(Lysine degradation);04146(Peroxisome)	K00306	EC:1.5.3.1;EC:1.5.3.7	158.09	183.952	153.58	63.2943	98.0362	80.365	1.03605	0.000330552	0.00151058	up	fructosyl amino acid oxidase [Beauveria bassiana ARSEF 2860]
MSTRG.8049	BBA_09664	XM_008604761.1	GO:0004805(trehalose-phosphatase activity);GO:0005739(mitochondrion);GO:0005946(alpha,alpha-trehalose-phosphate synthase complex (UDP-forming));GO:0005992(trehalose biosynthetic process);GO:0009267(cellular response to starvation);GO:0009405(pathogenesis);GO:0030448(hyphal growth);GO:0031505(fungal-type cell wall organization);GO:0033554(cellular response to stress);GO:0034599(cellular response t…	00500(Starch and sucrose metabolism)	K16055	EC:2.4.1.15;EC:3.1.3.12	65.1351	44.964	49.0198	30.4406	22.0099	25.1376	1.0362	0.00181421	0.00674408	up	glycosyltransferase family 20 [Beauveria bassiana ARSEF 2860]
MSTRG.7840	BBA_09381	XM_008604478.1	GO:0003674(molecular_function);GO:0005575(cellular_component);GO:0008150(biological_process)	NA	NA	NA	83.4807	87.0563	81.4399	31.9658	51.9169	38.8961	1.03723	0.000213596	0.00102876	up	hypothetical protein BBA_09381 [Beauveria bassiana ARSEF 2860]
MSTRG.8010	BBA_09616	MSTRG.8010.1	NA	NA	NA	NA	107.906	128.681	148.361	52.5337	77.8565	57.0528	1.03821	0.000320629	0.00146895	up
MSTRG.4513	BBA_05303	XM_008600400.1	GO:0004252(serine-type endopeptidase activity)	NA	NA	NA	73.7987	81.73	80.0101	31.3026	49.6249	33.721	1.03875	0.000266694	0.00125457	up	subtilase-like protein [Beauveria bassiana ARSEF 2860]
MSTRG.8226	new	MSTRG.8226.1	NA	NA	NA	NA	75.473	89.4548	90.2885	34.6635	46.4995	42.9217	1.0404	0.00016775	0.000824196	up
MSTRG.7663	BBA_09133	XM_008604230.1	GO:0006468(protein phosphorylation)	00260(Glycine, serine and threonine metabolism)	K00108	EC:1.1.99.1	27.605	32.8496	34.5728	11.5626	19.5518	14.9893	1.04346	0.000248508	0.00118219	up	FunK1 protein kinase [Beauveria bassiana ARSEF 2860]
MSTRG.6095	BBA_07182	XM_008602279.1	GO:0000978(RNA polymerase II core promoter proximal region sequence-specific DNA binding);GO:0003700(transcription factor activity, sequence-specific DNA binding);GO:0005634(nucleus);GO:0006357(regulation of transcription from RNA polymerase II promoter)	04111(Cell cycle - yeast)	K09175	NA	23.1851	24.0101	25.8366	10.7438	12.585	12.0937	1.04386	6.23621e-05	0.000334737	up	RFX DNA-binding domain-containing protein [Beauveria bassiana ARSEF 2860]
MSTRG.8454	BBA_10174	XM_008605271.1;MSTRG.8454.1	GO:0000050(urea cycle);GO:0000053(argininosuccinate metabolic process);GO:0004055(argininosuccinate synthase activity);GO:0005737(cytoplasm);GO:0006526(arginine biosynthetic process)	01230(Biosynthesis of amino acids);00250(Alanine, aspartate and glutamate metabolism);00220(Arginine biosynthesis)	K01940	EC:6.3.4.5	97.5065	103.656	118.581	35.6509	70.4088	49.0112	1.04399	0.000732939	0.00306166	up	argininosuccinate synthase [Beauveria bassiana ARSEF 2860]
MSTRG.2569	BBA_02952	MSTRG.2569.1;XM_008598049.1	GO:0003674(molecular_function);GO:0006950(response to stress);GO:0016021(integral component of membrane)	NA	NA	NA	6.05626	5.18895	4.31976	2.16378	3.3884	1.99511	1.04427	0.00449799	0.0148378	up	RTA1 domain-containing protein [Beauveria bassiana ARSEF 2860]
MSTRG.4871	BBA_05712	XM_008600809.1	GO:0003674(molecular_function);GO:0005575(cellular_component);GO:0008150(biological_process)	NA	NA	NA	37.5149	40.7404	38.7844	15.884	21.252	19.5654	1.04554	2.21087e-05	0.000132881	up	hypothetical protein BBA_05712 [Beauveria bassiana ARSEF 2860]
MSTRG.3984	BBA_04637	XM_008599734.1	GO:0005744(mitochondrial inner membrane presequence translocase complex);GO:0015266(protein channel activity);GO:0030150(protein import into mitochondrial matrix);GO:0031305(integral component of mitochondrial inner membrane)	NA	NA	NA	35.7401	42.0878	41.6564	16.4185	21.8588	19.5963	1.04584	0.000133931	0.00067081	up	Mitochondrial import inner membrane translocase subunit TIM17 [Beauveria bassiana ARSEF 2860]
MSTRG.7326	BBA_08670	MSTRG.7326.1	NA	NA	NA	NA	8.3849	8.94325	8.88848	3.91852	4.55832	4.21547	1.04653	0.00155203	0.00592363	up
MSTRG.4568	BBA_05373	MSTRG.4568.1;XM_008600470.1;MSTRG.4568.2	GO:0003700(transcription factor activity, sequence-specific DNA binding);GO:0005575(cellular_component);GO:0006366(transcription from RNA polymerase II promoter);GO:0034251(regulation of cellular amide catabolic process);GO:0044212(transcription regulatory region DNA binding)	NA	NA	NA	23.5814	26.4978	22.6255	8.70804	13.8302	12.6483	1.04702	0.000195305	0.00094804	up	regulatory protein [Beauveria bassiana ARSEF 2860]
MSTRG.248	BBA_00316	XM_008595413.1	GO:0005575(cellular_component)	01230(Biosynthesis of amino acids);00340(Histidine metabolism)	K14152	EC:3.6.1.31;EC:3.5.4.19	19.2412	20.6978	21.353	7.74026	12.1158	9.7992	1.04741	9.95035e-05	0.000511906	up	histidinol dehydrogenase [Beauveria bassiana ARSEF 2860]
MSTRG.2339	BBA_02668	XM_008597765.1	GO:0005739(mitochondrion);GO:0006750(glutathione biosynthetic process);GO:0042762(regulation of sulfur metabolic process);GO:0046938(phytochelatin biosynthetic process);GO:0070219(cellular sulfide ion homeostasis);GO:0070224(sulfide:quinone oxidoreductase activity);GO:0071276(cellular response to cadmium ion);GO:0071585(detoxification of cadmium ion);GO:0071949(FAD binding)	00920(Sulfur metabolism)	K17218	EC:1.8.5.-	28.702	26.6678	25.7238	11.1644	16.1288	11.9296	1.04789	6.30579e-05	0.000338276	up	pyridine nucleotide-disulfide oxidoreductase, putative [Beauveria bassiana ARSEF 2860]
MSTRG.4486	BBA_05273	MSTRG.4486.1;XM_008600370.1	NA	NA	NA	NA	6.26909	10.3094	10.2747	2.00678	6.15972	4.81799	1.0483	0.0120383	0.0345984	up	hypothetical protein BBA_05273 [Beauveria bassiana ARSEF 2860]
MSTRG.1279	BBA_01432	XM_008596529.1	GO:0005575(cellular_component)	03430(Mismatch repair)	K10746	EC:3.1.-.-	18.481	19.4205	20.9782	8.0214	11.5658	8.87634	1.04865	5.00229e-05	0.000274697	up	putative EXO1 protein [Beauveria bassiana ARSEF 2860]
MSTRG.510	BBA_00593	XM_008595690.1	GO:0003674(molecular_function);GO:0005575(cellular_component);GO:0008150(biological_process)	NA	NA	NA	89.6936	95.4436	95.4642	37.0046	53.365	45.1406	1.05012	0.000147911	0.000732923	up	hypothetical protein BBA_00593 [Beauveria bassiana ARSEF 2860]
MSTRG.6754	BBA_08016	XM_008603113.1	GO:0000175(3'-5'-exoribonuclease activity);GO:0000178(exosome (RNase complex));GO:0005739(mitochondrion);GO:0006364(rRNA processing);GO:0006401(RNA catabolic process)	03018(RNA degradation)	K12585	EC:3.1.13.-	7.05255	7.73398	9.48279	2.47582	5.21701	4.0254	1.05038	0.000777804	0.00322298	up	mitochondrial protein cyt-4 [Beauveria bassiana ARSEF 2860]
MSTRG.5914	BBA_06970	XM_008602067.1	GO:0000027(ribosomal large subunit assembly);GO:0030690(Noc1p-Noc2p complex);GO:0042254(ribosome biogenesis)	NA	NA	NA	16.881	17.7077	18.754	7.21386	10.1394	8.40203	1.05042	6.44421e-05	0.000344905	up	ribosome biogenesis protein MAK21 [Beauveria bassiana ARSEF 2860]
MSTRG.4001	BBA_04662	MSTRG.4001.2;XM_008599759.1;MSTRG.4001.1	GO:0003674(molecular_function);GO:0005575(cellular_component);GO:0008150(biological_process)	NA	NA	NA	1169.49	1127.88	1114.8	368.699	770.853	507.344	1.05094	0.000584646	0.00249725	up	SAM-dependent methyltransferase [Beauveria bassiana ARSEF 2860]
MSTRG.4765	BBA_05587	XM_008600684.1	NA	NA	NA	NA	3.99967	5.80047	5.72591	2.21749	3.35631	1.91845	1.05122	0.0147692	0.0410619	up	hypothetical protein BBA_05587 [Beauveria bassiana ARSEF 2860]
MSTRG.7550	BBA_08971	MSTRG.7550.2;MSTRG.7550.1;XM_008604068.1	NA	NA	NA	NA	69.8504	26.291	56.313	25.0334	23.281	25.2345	1.0516	0.0108994	0.0317477	up	hypothetical protein BBA_08971 [Beauveria bassiana ARSEF 2860]
MSTRG.6865	BBA_08137	XM_008603234.1	GO:0003674(molecular_function);GO:0005575(cellular_component);GO:0008150(biological_process)	NA	NA	NA	19.9192	20.9968	20.5073	9.65734	8.73788	11.2277	1.05207	0.000638497	0.00269995	up	thioesterase-like protein [Beauveria bassiana ARSEF 2860]
MSTRG.6703	BBA_07971	XM_008603068.1	GO:0000724(double-strand break repair via homologous recombination);GO:0003677(DNA binding);GO:0005634(nucleus);GO:0005694(chromosome);GO:0005737(cytoplasm);GO:0009378(four-way junction helicase activity);GO:0043140(ATP-dependent 3'-5' DNA helicase activity)	03440(Homologous recombination)	K10901	EC:3.6.4.12	4.60412	5.00551	5.37275	1.78861	3.0386	2.39833	1.05209	0.000124259	0.000626084	up	RecQ family ATP-dependent DNA helicase [Beauveria bassiana ARSEF 2860]
MSTRG.7795	BBA_09321	XM_008604418.1	GO:0005575(cellular_component);GO:0008150(biological_process);GO:0044271(cellular nitrogen compound biosynthetic process)	00230(Purine metabolism)	K01466	EC:3.5.2.5	20.3279	20.6075	21.9216	7.8622	10.8988	11.5514	1.05216	4.0819e-05	0.000230003	up	allantoinase-like protein [Beauveria bassiana ARSEF 2860]
MSTRG.8072	BBA_09677	MSTRG.8072.2;MSTRG.8072.1;MSTRG.8072.3;XM_008604774.1	NA	NA	NA	NA	48.181	55.4264	55.8773	22.6976	25.4729	28.7298	1.05236	0.00010525	0.000538191	up	hypothetical protein BBA_09677 [Beauveria bassiana ARSEF 2860]
MSTRG.3379	BBA_03941	XM_008599038.1;MSTRG.3379.1	GO:0003674(molecular_function);GO:0005575(cellular_component);GO:0008150(biological_process)	NA	NA	NA	115.49	136.35	129.17	73.1586	53.9619	56.5739	1.05252	0.00109114	0.00433006	up	hypothetical protein BBA_03941 [Beauveria bassiana ARSEF 2860]
MSTRG.6801	BBA_08067	MSTRG.6801.2;MSTRG.6801.1;XM_008603164.1	GO:0003674(molecular_function)	04011(MAPK signaling pathway - yeast);04111(Cell cycle - yeast)	K02220	NA	136.754	140.259	140.547	57.5041	72.8259	70.8112	1.05377	0.000108469	0.000552517	up	cyclin domain-containing protein [Beauveria bassiana ARSEF 2860]
MSTRG.850	new	MSTRG.850.1	NA	NA	NA	NA	18.7558	24.4239	23.0733	10.9997	10.9349	9.97612	1.05395	0.000310641	0.00143015	up
MSTRG.3321	BBA_03876	XM_008598973.1	GO:0003674(molecular_function);GO:0005575(cellular_component)	NA	NA	NA	101.086	109.856	103.605	48.1353	51.5043	51.7754	1.05476	0.000119576	0.000605114	up	hypothetical protein BBA_03876 [Beauveria bassiana ARSEF 2860]
MSTRG.5478	BBA_06423	XM_008601520.1;MSTRG.5478.1	GO:0000166(nucleotide binding);GO:0005507(copper ion binding);GO:0005886(plasma membrane);GO:0006875(cellular metal ion homeostasis);GO:0008551(cadmium-exporting ATPase activity);GO:0015691(cadmium ion transport);GO:0016021(integral component of membrane);GO:0055085(transmembrane transport)	00190(Oxidative phosphorylation)	K01535	EC:3.6.3.6	49.7801	43.0515	45.3476	16.574	27.3776	22.5569	1.05493	0.000279869	0.001304	up	cation transport ATPase [Beauveria bassiana ARSEF 2860]
MSTRG.4257	BBA_04995	XM_008600092.1	GO:0004748(ribonucleoside-diphosphate reductase activity, thioredoxin disulfide as acceptor);GO:0005971(ribonucleoside-diphosphate reductase complex);GO:0009263(deoxyribonucleotide biosynthetic process)	00230(Purine metabolism);00240(Pyrimidine metabolism);00480(Glutathione metabolism)	K10807	EC:1.17.4.1	54.5324	55.33	60.9289	23.0164	31.063	28.1055	1.05529	0.0001147	0.000581705	up	ribonucleoside-diphosphate reductase large chain [Beauveria bassiana ARSEF 2860]
MSTRG.1555	BBA_01758	XM_008596855.1	GO:0000941(condensed nuclear chromosome inner kinetochore);GO:0007020(microtubule nucleation);GO:0007094(mitotic spindle assembly checkpoint);GO:0031617(NMS complex);GO:0034501(protein localization to kinetochore);GO:0051010(microtubule plus-end binding)	NA	NA	NA	4.68611	5.71448	6.17064	2.38778	2.94654	2.63974	1.05529	0.000145913	0.000724573	up	Spc7 kinetochore protein [Beauveria bassiana ARSEF 2860]
MSTRG.6745	BBA_08017	XM_008603114.1	GO:0005575(cellular_component);GO:0009405(pathogenesis);GO:0009847(spore germination);GO:0043581(mycelium development)	NA	NA	NA	342.994	255.441	263.432	132.224	158.773	123.443	1.0563	0.000198087	0.00096054	up	beta-glucosidase [Beauveria bassiana ARSEF 2860]
MSTRG.4129	BBA_04836	MSTRG.4129.1;XM_008599933.1;MSTRG.4129.2	GO:0043581(mycelium development)	03013(RNA transport)	K14293	NA	93.7021	97.7829	94.8606	45.3147	55.4669	36.8742	1.05669	0.000264376	0.00124556	up	importin subunit beta-1 [Beauveria bassiana ARSEF 2860]
MSTRG.2910	BBA_03363	XM_008598460.1	GO:0001302(replicative cell aging);GO:0005739(mitochondrion);GO:0005743(mitochondrial inner membrane);GO:0006457(protein folding);GO:0045861(negative regulation of proteolysis)	NA	NA	NA	137.81	145.108	144.385	62.7865	74.1291	68.487	1.05681	5.8775e-05	0.000317788	up	SPFH domain/Band 7 family protein [Beauveria bassiana ARSEF 2860]
MSTRG.4620	BBA_05433	XM_008600530.1	GO:0006810(transport);GO:0043581(mycelium development)	04146(Peroxisome)	K13336	NA	18.296	17.1356	17.1968	5.59118	10.3571	9.33921	1.05742	0.000217738	0.00104384	up	pantothenate transporter liz1 [Beauveria bassiana ARSEF 2860]
MSTRG.7521	BBA_08936	XM_008604033.1	GO:0003674(molecular_function);GO:0005730(nucleolus);GO:0008150(biological_process)	NA	NA	NA	8.10023	8.04691	9.26133	3.43687	4.40024	4.36677	1.05797	0.000114286	0.000580241	up	pre-rRNA-processing protein ESF1 [Beauveria bassiana ARSEF 2860]
MSTRG.447	BBA_00521	MSTRG.447.1;XM_008595618.1	GO:0003674(molecular_function);GO:0005575(cellular_component);GO:0008150(biological_process)	00230(Purine metabolism);00220(Arginine biosynthesis);00791(Atrazine degradation)	K01427	EC:3.5.1.5	150.053	150.558	153.853	65.112	74.4419	78.6719	1.05835	6.19023e-05	0.000332846	up	nonhistone chromosomal protein [Beauveria bassiana ARSEF 2860]
MSTRG.2399	BBA_02741	XM_008597838.1	GO:0005887(integral component of plasma membrane);GO:0015179(L-amino acid transmembrane transporter activity);GO:0015297(antiporter activity)	NA	NA	NA	5.78106	5.08206	6.30403	1.73032	3.95774	2.55362	1.05864	0.00654934	0.020602	up	GABA permease [Beauveria bassiana ARSEF 2860]
MSTRG.4032	BBA_04712	XM_008599809.1	GO:0003674(molecular_function);GO:0008150(biological_process)	NA	NA	NA	40.9175	49.129	53.1526	18.7889	26.0654	23.8802	1.05892	3.79388e-05	0.000215474	up	BRCA1 C Terminus (BRCT) domain containing protein [Beauveria bassiana ARSEF 2860]
MSTRG.3259	BBA_03788	XM_008598885.1	GO:0003674(molecular_function);GO:0005575(cellular_component);GO:0008150(biological_process)	NA	NA	NA	15.7382	17.3497	17.2566	5.84108	9.65444	8.65836	1.05958	5.60962e-05	0.00030516	up	hypothetical protein BBA_03788 [Beauveria bassiana ARSEF 2860]
MSTRG.1066	BBA_01195	XM_008596292.1	GO:0003674(molecular_function);GO:0005575(cellular_component);GO:0008150(biological_process)	NA	NA	NA	23.4935	29.7212	31.8253	10.5218	17.2293	13.0206	1.06057	0.000253686	0.00120252	up	peptidase S9 prolyl oligopeptidase [Beauveria bassiana ARSEF 2860]
MSTRG.4691	BBA_05506	XM_008600603.1	GO:0003674(molecular_function)	04120(Ubiquitin mediated proteolysis);04111(Cell cycle - yeast);04113(Meiosis - yeast)	K03363	NA	14.4129	14.8338	15.4924	4.52486	9.39358	7.52956	1.06069	0.000335166	0.00152716	up	WD repeat-containing protein [Beauveria bassiana ARSEF 2860]
MSTRG.1595	BBA_01804	XM_008596901.1	GO:0005575(cellular_component)	NA	NA	NA	17.2417	18.3219	16.1363	6.34137	8.8852	9.54437	1.06151	6.53207e-05	0.000348843	up	DNA mismatch repair protein msh-2 [Beauveria bassiana ARSEF 2860]
MSTRG.3783	BBA_04401	XM_008599498.1;MSTRG.3783.2;MSTRG.3783.1	GO:0003674(molecular_function);GO:0005575(cellular_component);GO:0009629(response to gravity)	03013(RNA transport);03015(mRNA surveillance pathway);03018(RNA degradation)	K13126	NA	214.584	212.964	235.154	72.2434	149.693	95.3188	1.06272	0.000418195	0.00184834	up	sporulation-specific protein [Beauveria bassiana ARSEF 2860]
MSTRG.2297	BBA_02618	XM_008597715.1;MSTRG.2297.1	GO:0003674(molecular_function);GO:0005575(cellular_component);GO:0008150(biological_process)	NA	NA	NA	79.3447	94.838	90.4301	41.6901	46.6245	38.2899	1.06356	0.000187359	0.000912329	up	hypothetical protein BBA_02618 [Beauveria bassiana ARSEF 2860]
MSTRG.4579	new	MSTRG.4579.1	NA	NA	NA	NA	13.702	12.1162	13.579	5.41069	7.15357	6.27112	1.06465	0.000115499	0.000585121	up
MSTRG.5523	BBA_06475	XM_008601572.1;MSTRG.5523.1	GO:0005634(nucleus);GO:0005739(mitochondrion);GO:0005829(cytosol);GO:0006633(fatty acid biosynthetic process);GO:0016020(membrane);GO:0016208(AMP binding);GO:0090409(malonyl-CoA synthetase activity);GO:0090410(malonate catabolic process)	00280(Valine, leucine and isoleucine degradation)	K18660	EC:6.2.1.-	184.797	158.195	159.198	55.7905	91.384	92.9085	1.0647	0.000282601	0.00131541	up	adenylate-forming enzyme AfeA [Beauveria bassiana ARSEF 2860]
MSTRG.3094	BBA_03593	XM_008598690.1	GO:0003674(molecular_function);GO:0005575(cellular_component);GO:0008150(biological_process)	00040(Pentose and glucuronate interconversions)	K05351	EC:1.1.1.9	8.039	9.22779	10.4226	4.08837	4.48437	4.66097	1.06512	0.00429667	0.0142723	up	kinase-related protein [Beauveria bassiana ARSEF 2860]
MSTRG.2641	BBA_03042	XM_008598139.1	GO:0005575(cellular_component)	04113(Meiosis - yeast)	K12771	EC:2.7.11.1	24.3879	22.4603	25.1938	8.33835	13.6343	12.4518	1.0654	7.0578e-05	0.000373866	up	putative germinal center kinases group protein [Beauveria bassiana ARSEF 2860]
MSTRG.8270	BBA_09960	XM_008605057.1	GO:0004674(protein serine/threonine kinase activity);GO:0005634(nucleus);GO:0005737(cytoplasm);GO:0006468(protein phosphorylation);GO:0035556(intracellular signal transduction)	04144(Endocytosis);04931(Insulin resistance);04933(AGE-RAGE signaling pathway in diabetic complications)	K18952	EC:2.7.11.13	107.24	134.042	131.817	44.9175	71.8238	61.5177	1.06558	0.000143648	0.000713705	up	Rho-associated protein kinase, putative [Beauveria bassiana ARSEF 2860]
MSTRG.4328	BBA_05073	XM_008600170.1	GO:0003674(molecular_function);GO:0005575(cellular_component)	NA	NA	NA	18.9129	21.6455	20.1944	7.25324	11.3973	10.3596	1.06639	3.2213e-05	0.000185795	up	BING4CT domain-containing protein [Beauveria bassiana ARSEF 2860]
MSTRG.7713	BBA_09196	XM_008604293.1	GO:0003674(molecular_function);GO:0005575(cellular_component);GO:0008150(biological_process)	NA	NA	NA	8.3563	4.83106	6.27725	3.1893	3.31443	2.78748	1.06691	0.0143991	0.0401653	up	hypothetical protein BBA_09196 [Beauveria bassiana ARSEF 2860]
MSTRG.7246	BBA_08575	XM_008603672.1	GO:0003735(structural constituent of ribosome);GO:0006412(translation)	NA	NA	NA	2556.07	2799.8	2933.62	1229.16	1419.36	1307.39	1.06727	3.59358e-05	0.000205101	up	ADP, ATP carrier protein [Beauveria bassiana ARSEF 2860]
MSTRG.3619	BBA_04221	MSTRG.3619.1	NA	NA	NA	NA	25.1214	20.4319	20.8896	8.54625	13.3238	9.81415	1.06835	0.000114946	0.000582637	up
MSTRG.8173	BBA_09794;BBA_09793	MSTRG.8173.1;MSTRG.8173.2;XM_008604890.1;XM_008604891.1	GO:0004674(protein serine/threonine kinase activity);GO:0004713(protein tyrosine kinase activity);GO:0005524(ATP binding);GO:0005634(nucleus);GO:0010590(regulation of cell separation after cytokinesis);GO:0030010(establishment of cell polarity);GO:0031658(negative regulation of cyclin-dependent protein serine/threonine kinase activity involved in G1/S transition of mitotic cell cycle);GO:0032955(…	04111(Cell cycle - yeast)	K18669	EC:2.7.12.1	41.5148	40.0395	35.3792	17.8244	19.4943	18.4423	1.06836	0.000125089	0.000629921	up	hypothetical protein BBA_09793 [Beauveria bassiana ARSEF 2860];protein kinase (Lkh1) [Beauveria bassiana ARSEF 2860]
MSTRG.8106	BBA_09719	XM_008604816.1	GO:0003674(molecular_function);GO:0016021(integral component of membrane);GO:0055085(transmembrane transport)	00230(Purine metabolism)	K01952	EC:6.3.5.3	12.4487	13.5676	11.213	7.23507	4.60021	5.90837	1.06914	0.00200677	0.00735683	up	MFS toxin efflux pump (AflT) [Beauveria bassiana ARSEF 2860]
MSTRG.6131	BBA_07218	XM_008602315.1	GO:0003674(molecular_function);GO:0005575(cellular_component)	NA	NA	NA	47.4427	54.7253	47.8135	17.1447	28.5389	25.785	1.0694	0.000154768	0.000765271	up	Ebp2p-like protein [Beauveria bassiana ARSEF 2860]
MSTRG.5334	new	MSTRG.5334.1	NA	NA	NA	NA	73.7668	93.6372	84.3329	33.9757	43.3613	42.5902	1.06976	3.00323e-05	0.000174518	up
MSTRG.7909	BBA_09477	XM_008604574.1	GO:0005351(sugar:proton symporter activity);GO:0005355(glucose transmembrane transporter activity);GO:0005887(integral component of plasma membrane);GO:0035428(hexose transmembrane transport);GO:0046323(glucose import)	00230(Purine metabolism)	K01487	EC:3.5.4.3	10.3858	11.502	9.48608	4.10534	6.21863	4.60635	1.07132	0.000259066	0.00122178	up	hexose transporter [Beauveria bassiana ARSEF 2860]
19885289	BBA_02277	XM_008597374.1	GO:0005634(nucleus);GO:0005829(cytosol);GO:0008150(biological_process);GO:0016787(hydrolase activity)	NA	NA	NA	5.78009	4.82025	4.71126	2.27047	2.8632	2.14954	1.07198	0.00176214	0.00659012	up	Ser/Thr protein phosphatase family protein [Beauveria bassiana ARSEF 2860]
MSTRG.4239	BBA_04970	XM_008600067.1	GO:0005575(cellular_component)	01200(Carbon metabolism);00051(Fructose and mannose metabolism);00680(Methane metabolism);00561(Glycerolipid metabolism)	K00863	EC:2.7.1.28;EC:2.7.1.29	165.515	176.354	176.847	76.0707	83.4516	87.1424	1.07239	4.10939e-05	0.000231272	up	dihydroxyacetone kinase [Beauveria bassiana ARSEF 2860]
MSTRG.3196	BBA_03714	MSTRG.3196.1	NA	NA	NA	NA	7.26001	7.60986	5.80177	3.74184	2.12221	3.96258	1.07288	0.00707676	0.0220224	up
MSTRG.6702	BBA_07966	MSTRG.6702.1;XM_008603063.1	GO:0005634(nucleus);GO:0016973(poly(A)+ mRNA export from nucleus);GO:0044822(poly(A) RNA binding)	03013(RNA transport);03015(mRNA surveillance pathway);03008(Ribosome biogenesis in eukaryotes)	K14284	NA	29.5622	36.9698	33.4623	13.451	17.8549	16.2133	1.07333	6.23347e-05	0.000334737	up	TAP domain-containing protein [Beauveria bassiana ARSEF 2860]
MSTRG.5841	BBA_06881	XM_008601978.1	GO:0008150(biological_process)	03030(DNA replication);03420(Nucleotide excision repair);03430(Mismatch repair)	K10754	NA	8.98633	9.93947	8.30547	2.93579	5.40847	4.59225	1.07381	0.000191813	0.000932554	up	ATPase protein [Beauveria bassiana ARSEF 2860]
19890800	BBA_07788	XM_008602885.1	GO:0005783(endoplasmic reticulum);GO:0005794(Golgi apparatus);GO:0005886(plasma membrane);GO:0019740(nitrogen utilization);GO:0035673(oligopeptide transmembrane transporter activity);GO:0035690(cellular response to drug);GO:0055085(transmembrane transport);GO:1901583(tetrapeptide transmembrane transport);GO:1901584(tetrapeptide transmembrane transporter activity)	NA	NA	NA	3.35115	3.65802	3.67644	1.00831	2.47086	1.5955	1.07428	0.00717216	0.0222447	up	OPT family small oligopeptide transporter [Beauveria bassiana ARSEF 2860]
MSTRG.6265	BBA_07431	XM_008602528.1	GO:0005575(cellular_component);GO:0008948(oxaloacetate decarboxylase activity);GO:0019619(3,4-dihydroxybenzoate catabolic process);GO:0047443(4-hydroxy-4-methyl-2-oxoglutarate aldolase activity)	NA	NA	NA	69.388	68.2346	62.3794	28.8293	34.986	31.0523	1.07603	4.14798e-05	0.000233017	up	DlpA domain-containing protein [Beauveria bassiana ARSEF 2860]
MSTRG.1664	BBA_01885	XM_008596982.1	GO:0003674(molecular_function);GO:0008150(biological_process)	00600(Sphingolipid metabolism)	K04709	EC:2.3.1.24	42.5453	42.6925	39.6037	17.319	21.4802	20.4147	1.07609	3.55614e-05	0.000203339	up	sphingosine N-acyltransferase lac1 [Beauveria bassiana ARSEF 2860]
MSTRG.7718	BBA_09219	XM_008604316.1	GO:0005575(cellular_component)	00190(Oxidative phosphorylation)	K03942	EC:1.6.5.3;EC:1.6.99.3	13.6806	14.0954	14.8588	5.05049	8.45401	6.71626	1.0762	3.24303e-05	0.000186932	up	ATP-dependent RNA helicase SUV3 [Beauveria bassiana ARSEF 2860]
MSTRG.5319	BBA_06238	XM_008601335.1	GO:0003677(DNA binding);GO:0005575(cellular_component);GO:0008150(biological_process)	NA	NA	NA	11.0437	9.27331	9.98362	4.26652	5.14809	4.93615	1.07822	0.000104184	0.000533326	up	Rap1 Myb domain-containing protein [Beauveria bassiana ARSEF 2860]
MSTRG.3883	BBA_04516	XM_008599613.1	GO:0005575(cellular_component)	NA	NA	NA	28.2977	40.2529	31.4686	12.035	17.9989	17.3145	1.07889	7.14571e-05	0.000377876	up	amidohydrolase-like protein [Beauveria bassiana ARSEF 2860]
MSTRG.4913	BBA_05769	XM_008600866.1	GO:0005575(cellular_component);GO:0006636(unsaturated fatty acid biosynthetic process);GO:0016720(delta12-fatty acid dehydrogenase activity);GO:0043936(asexual sporulation resulting in formation of a cellular spore)	01212(Fatty acid metabolism);01040(Biosynthesis of unsaturated fatty acids)	K10256	EC:1.14.19.6;EC:1.14.19.22	314.121	301.323	263.86	119.154	170.137	126.9	1.07911	9.64961e-05	0.000498644	up	fatty acid desaturase [Beauveria bassiana ARSEF 2860]
MSTRG.6661	BBA_07911	XM_008603008.1	GO:0000480(endonucleolytic cleavage in 5'-ETS of tricistronic rRNA transcript (SSU-rRNA, 5.8S rRNA, LSU-rRNA));GO:0003723(RNA binding);GO:0003963(RNA-3'-phosphate cyclase activity);GO:0004521(endoribonuclease activity);GO:0005730(nucleolus)	03008(Ribosome biogenesis in eukaryotes)	K11108	NA	19.2312	24.362	24.618	7.68382	13.3933	11.2056	1.07925	0.000102884	0.000527541	up	18S rRNA biogenesis protein RCL1 [Beauveria bassiana ARSEF 2860]
MSTRG.3977	BBA_04629	XM_008599726.1	NA	NA	NA	NA	8.5032	9.68017	8.3101	3.27075	4.77351	4.49264	1.07945	5.40389e-05	0.000294833	up	hypothetical protein BBA_04629 [Beauveria bassiana ARSEF 2860]
19885514	BBA_02502	XM_008597599.1	GO:0005575(cellular_component)	NA	NA	NA	7.56306	7.45919	6.63756	2.98291	3.78929	3.47598	1.07965	2.71028e-05	0.000159795	up	timeless protein [Beauveria bassiana ARSEF 2860]
MSTRG.1424	BBA_01596	MSTRG.1424.1;XM_008596693.1	NA	NA	NA	NA	4.89249	6.06802	5.5044	1.7681	3.67805	2.33899	1.0806	0.00754838	0.02321	up	hypothetical protein BBA_01596 [Beauveria bassiana ARSEF 2860]
MSTRG.1114	BBA_01247	XM_008596344.1	GO:0000981(RNA polymerase II transcription factor activity, sequence-specific DNA binding);GO:0005634(nucleus);GO:0006355(regulation of transcription, DNA-templated);GO:0008270(zinc ion binding)	NA	NA	NA	3.38001	3.83544	3.33984	1.31743	1.96449	1.70793	1.0809	0.00349607	0.0119223	up	negative acting factor [Beauveria bassiana ARSEF 2860]
MSTRG.8356	BBA_10055	XM_008605152.1	GO:0004563(beta-N-acetylhexosaminidase activity);GO:0005576(extracellular region);GO:0005975(carbohydrate metabolic process);GO:0006032(chitin catabolic process);GO:0006046(N-acetylglucosamine catabolic process);GO:0009405(pathogenesis);GO:0016231(beta-N-acetylglucosaminidase activity);GO:0030287(cell wall-bounded periplasmic space)	00520(Amino sugar and nucleotide sugar metabolism);00531(Glycosaminoglycan degradation);00603(Glycosphingolipid biosynthesis - globo series);00604(Glycosphingolipid biosynthesis - ganglio series);00511(Other glycan degradation)	K12373	EC:3.2.1.52	101.319	85.0193	77.2148	31.5936	50.3261	42.6022	1.08169	0.000270585	0.00126901	up	putative hexosaminidase [Beauveria bassiana ARSEF 2860]
MSTRG.4944	BBA_05802	MSTRG.4944.1;XM_008600899.1	GO:0003674(molecular_function);GO:0005575(cellular_component);GO:0008150(biological_process)	00190(Oxidative phosphorylation);04145(Phagosome)	K02155	NA	12.693	17.9733	16.7179	6.62645	8.10952	7.64184	1.08234	0.000101288	0.000519935	up	ankyrin repeat protein [Beauveria bassiana ARSEF 2860]
MSTRG.7939	BBA_09515;BBA_09514	MSTRG.7939.1;XM_008604612.1;XM_008604611.1	GO:0003824(catalytic activity);GO:0005634(nucleus);GO:0005829(cytosol);GO:0009058(biosynthetic process);GO:0030170(pyridoxal phosphate binding);GO:0004854(xanthine dehydrogenase activity);GO:0009115(xanthine catabolic process);GO:0016903(oxidoreductase activity, acting on the aldehyde or oxo group of donors);GO:0050660(flavin adenine dinucleotide binding)	00380(Tryptophan metabolism);00230(Purine metabolism);00232(Caffeine metabolism);04146(Peroxisome)	K14264;K00106	EC:2.6.1.7;EC:1.17.1.4;EC:1.17.3.2	48.1255	44.6355	49.4035	16.6083	27.3191	23.2011	1.08256	8.55609e-05	0.000445108	up	aminotransferase class I and II [Beauveria bassiana ARSEF 2860];xanthine dehydrogenase [Beauveria bassiana ARSEF 2860]
MSTRG.5435	BBA_06371	XM_008601468.1	GO:0004748(ribonucleoside-diphosphate reductase activity, thioredoxin disulfide as acceptor);GO:0005971(ribonucleoside-diphosphate reductase complex);GO:0009263(deoxyribonucleotide biosynthetic process)	00230(Purine metabolism);00240(Pyrimidine metabolism);00480(Glutathione metabolism)	K10808	EC:1.17.4.1	216.87	233.382	234.686	92.6767	117.551	113.137	1.08281	3.25035e-05	0.000187238	up	ribonucleotide reductase [Beauveria bassiana ARSEF 2860]
MSTRG.6923	BBA_08192	XM_008603289.1	GO:0003674(molecular_function);GO:0008150(biological_process);GO:0043581(mycelium development)	03008(Ribosome biogenesis in eukaryotes)	K14549	NA	12.1221	13.4064	12.2483	5.06875	6.05854	6.70525	1.08299	7.93263e-05	0.000415702	up	WD domain-containing protein [Beauveria bassiana ARSEF 2860]
MSTRG.1816	BBA_02065	XM_008597162.1	GO:0004047(aminomethyltransferase activity);GO:0004375(glycine dehydrogenase (decarboxylating) activity);GO:0005739(mitochondrion);GO:0006520(cellular amino acid metabolic process);GO:0006544(glycine metabolic process);GO:0006546(glycine catabolic process);GO:0006730(one-carbon metabolic process)	01200(Carbon metabolism);00630(Glyoxylate and dicarboxylate metabolism);00260(Glycine, serine and threonine metabolism);00670(One carbon pool by folate)	K00605	EC:2.1.2.10	36.9839	41.6007	41.7396	16.3755	20.7388	19.6677	1.08342	1.77894e-05	0.000109038	up	glycine cleavage system T protein [Beauveria bassiana ARSEF 2860]
MSTRG.5206	BBA_06102	XM_008601199.1	GO:0000403(Y-form DNA binding);GO:0000790(nuclear chromatin);GO:0031573(intra-S DNA damage checkpoint);GO:0033314(mitotic DNA replication checkpoint)	04111(Cell cycle - yeast)	K11272	NA	14.7373	15.048	14.6368	5.42051	7.84301	7.6962	1.08366	4.39722e-05	0.000246128	up	MRC1-like domain-containing protein [Beauveria bassiana ARSEF 2860]
MSTRG.129	BBA_00184	XM_008595281.1	GO:0005730(nucleolus);GO:0030490(maturation of SSU-rRNA);GO:0030692(Noc4p-Nop14p complex);GO:0032040(small-subunit processome)	NA	NA	NA	9.94381	11.3574	11.6539	3.91683	6.49685	5.13407	1.0838	4.69675e-05	0.000259917	up	Nop14-like family protein [Beauveria bassiana ARSEF 2860]
19892833	BBA_09821	XM_008604918.1	GO:0000049(tRNA binding);GO:0002949(tRNA threonylcarbamoyladenosine modification);GO:0005737(cytoplasm);GO:0006450(regulation of translational fidelity);GO:0016779(nucleotidyltransferase activity)	NA	NA	NA	2.56569	3.77634	3.1227	1.28307	1.57464	1.60662	1.08412	0.0140703	0.0394376	up	translation factor (SUA5) [Beauveria bassiana ARSEF 2860]
MSTRG.1222	BBA_01360	XM_008596457.1	GO:0000727(double-strand break repair via break-induced replication);GO:0003682(chromatin binding);GO:0003688(DNA replication origin binding);GO:0003697(single-stranded DNA binding);GO:0005656(nuclear pre-replicative complex);GO:0006267(pre-replicative complex assembly involved in nuclear cell cycle DNA replication);GO:0006270(DNA replication initiation);GO:0031261(DNA replication preinitiation c…	04111(Cell cycle - yeast);04113(Meiosis - yeast)	K06628	NA	11.4653	11.9036	13.7354	4.7446	7.16886	5.58109	1.08468	2.50183e-05	0.000148163	up	CDC45-like protein [Beauveria bassiana ARSEF 2860]
MSTRG.4974	BBA_05835	XM_008600932.1	GO:0005215(transporter activity);GO:0006810(transport);GO:0016020(membrane)	NA	NA	NA	31.6884	20.2701	21.6474	11.2319	11.376	12.096	1.08472	0.000302617	0.00139528	up	putative peptide transporter [Beauveria bassiana ARSEF 2860]
MSTRG.583	BBA_00669	XM_008595766.1	GO:0000790(nuclear chromatin);GO:0003677(DNA binding);GO:0005737(cytoplasm);GO:0034399(nuclear periphery);GO:2000001(regulation of DNA damage checkpoint)	NA	NA	NA	11.5017	13.3233	9.97437	3.86922	7.01238	5.52245	1.08501	0.000427489	0.00188225	up	WD repeat-containing protein [Beauveria bassiana ARSEF 2860]
19884381	BBA_01369	XM_008596466.1	GO:0004822(isoleucine-tRNA ligase activity);GO:0005829(cytosol);GO:0006428(isoleucyl-tRNA aminoacylation)	00970(Aminoacyl-tRNA biosynthesis)	K01870	EC:6.1.1.5	9.63434	10.018	11.6157	4.03563	6.1151	4.58806	1.08507	4.15045e-05	0.000233017	up	isoleucyl-tRNA synthetase [Beauveria bassiana ARSEF 2860]
MSTRG.3527	BBA_04124	XM_008599221.1;MSTRG.3527.1	NA	NA	NA	NA	14.0087	22.4345	16.1591	7.6833	8.8308	8.28005	1.08512	0.000255275	0.00120758	up	C6 transcription factor [Beauveria bassiana ARSEF 2860]
MSTRG.567	BBA_00653	MSTRG.567.3;MSTRG.567.1;MSTRG.567.2;XM_008595750.1	GO:0003676(nucleic acid binding);GO:0005829(cytosol);GO:0008150(biological_process);GO:0008270(zinc ion binding)	03015(mRNA surveillance pathway)	K14404	NA	32.5639	29.9078	28.0446	13.7193	15.0714	13.8633	1.0855	5.87939e-05	0.000317788	up	spindle poison sensitivity protein Scp3, putative [Beauveria bassiana ARSEF 2860]
MSTRG.2344	BBA_02672	XM_008597769.1	GO:0003674(molecular_function)	NA	NA	NA	18.5207	18.7334	17.7149	6.3126	10.0118	9.55948	1.08657	2.41293e-05	0.000143345	up	WD domain-containing protein [Beauveria bassiana ARSEF 2860]
MSTRG.4334	BBA_05079	XM_008600176.1	GO:0000910(cytokinesis);GO:0000923(equatorial microtubule organizing center);GO:0008017(microtubule binding);GO:0055028(cortical microtubule);GO:1903562(microtubule bundle formation involved in mitotic spindle midzone assembly);GO:1903563(microtubule bundle formation involved in horsetail-astral microtubule organization);GO:1990023(mitotic spindle midzone);GO:1990498(mitotic spindle microtubule)	NA	NA	NA	21.7946	25.0292	27.2502	8.53183	12.8921	13.4483	1.08689	9.73492e-05	0.000502773	up	microtubule associated protein [Beauveria bassiana ARSEF 2860]
19889309	BBA_06297	XM_008601394.1	GO:0004568(chitinase activity);GO:0005576(extracellular region);GO:0006032(chitin catabolic process);GO:0008061(chitin binding)	00520(Amino sugar and nucleotide sugar metabolism)	K01183	EC:3.2.1.14	5.07978	4.30169	4.61837	2.06198	2.51916	2.00865	1.08711	0.00469842	0.0154386	up	chitinase-like protein [Beauveria bassiana ARSEF 2860]
MSTRG.508	BBA_00590	MSTRG.508.1	NA	NA	NA	NA	3.32545	3.11634	3.90558	1.46955	2.06531	1.33085	1.08854	0.00682348	0.0212926	up
MSTRG.5655	BBA_06646	XM_008601743.1	GO:0003674(molecular_function);GO:0009267(cellular response to starvation);GO:0030687(preribosome, large subunit precursor);GO:0036170(filamentous growth of a population of unicellular organisms in response to starvation);GO:0036180(filamentous growth of a population of unicellular organisms in response to biotic stimulus);GO:0042273(ribosomal large subunit biogenesis);GO:0051276(chromosome organ…	NA	NA	NA	10.5804	12.9231	12.0804	4.35573	6.78155	5.58392	1.08955	0.000253229	0.00120158	up	WD domain-containing protein [Beauveria bassiana ARSEF 2860]
19886484	BBA_03472	XM_008598569.1	GO:0003824(catalytic activity);GO:0005575(cellular_component);GO:0009116(nucleoside metabolic process)	NA	NA	NA	3.17082	2.65439	4.2845	1.18802	1.85323	1.70873	1.08975	0.00146274	0.00561745	up	Ankyrin repeat protein [Beauveria bassiana ARSEF 2860]
MSTRG.1057	BBA_01186	XM_008596283.1	NA	NA	NA	NA	10.4847	10.5172	10.3765	4.09531	5.30229	5.34264	1.09001	4.77368e-05	0.000263232	up	hypothetical protein BBA_01186 [Beauveria bassiana ARSEF 2860]
MSTRG.1723	BBA_01949	XM_008597046.1	NA	NA	NA	NA	42.3396	47.3295	44.7037	21.2665	21.0329	20.8189	1.09011	1.19218e-05	7.59296e-05	up	hypothetical protein BBA_01949 [Beauveria bassiana ARSEF 2860]
MSTRG.796	new	MSTRG.796.1	NA	NA	NA	NA	7.91308	6.9824	5.29366	2.22278	3.17211	4.07435	1.09226	0.00998674	0.0295529	up
MSTRG.4654	BBA_05472;BBA_05471	MSTRG.4654.1;XM_008600568.1;XM_008600569.1	GO:0003674(molecular_function);GO:0005575(cellular_component);GO:0043581(mycelium development)	NA	NA	NA	50.8506	46.343	45.8086	16.5579	24.8744	25.6146	1.0928	8.72162e-05	0.000452958	up	hypothetical protein BBA_05471 [Beauveria bassiana ARSEF 2860];hypothetical protein BBA_05472 [Beauveria bassiana ARSEF 2860]
MSTRG.4071	BBA_04757	XM_008599854.1	GO:0000723(telomere maintenance);GO:0000784(nuclear chromosome, telomeric region);GO:0003697(single-stranded DNA binding);GO:0005662(DNA replication factor A complex);GO:0005829(cytosol);GO:0006279(premeiotic DNA replication);GO:0006281(DNA repair);GO:0006310(DNA recombination);GO:0035861(site of double-strand break);GO:1902969(mitotic DNA replication)	03030(DNA replication);03420(Nucleotide excision repair);03430(Mismatch repair);03440(Homologous recombination)	K07466	NA	33.881	35.5044	35.2532	12.2874	17.6026	19.1671	1.09288	8.00027e-05	0.00041901	up	replication factor-a protein 1 [Beauveria bassiana ARSEF 2860]
MSTRG.5779	BBA_06814	XM_008601911.1	GO:0003674(molecular_function);GO:0005575(cellular_component);GO:0008150(biological_process)	NA	NA	NA	46.1142	47.5554	49.0829	17.5723	23.5798	25.7356	1.0937	4.89533e-05	0.000269301	up	hypothetical protein BBA_06814 [Beauveria bassiana ARSEF 2860]
MSTRG.5234	BBA_06127	XM_008601224.1	GO:0004672(protein kinase activity);GO:0005524(ATP binding);GO:0005575(cellular_component);GO:0006468(protein phosphorylation);GO:0016772(transferase activity, transferring phosphorus-containing groups)	NA	NA	NA	65.9974	102.059	98.0153	42.6232	39.2829	42.7613	1.09373	0.000314594	0.00144405	up	serine/threonine protein kinase [Beauveria bassiana ARSEF 2860]
MSTRG.3686	BBA_04300	XM_008599397.1;MSTRG.3686.1	GO:0005575(cellular_component);GO:0008150(biological_process)	00270(Cysteine and methionine metabolism);00480(Glutathione metabolism)	K11205	NA	36.7598	40.521	36.1772	14.8008	20.2265	18.1243	1.09397	4.21361e-05	0.000236278	up	glutamate-cysteine ligase modifier subunit [Beauveria bassiana ARSEF 2860]
MSTRG.949	BBA_01063	XM_008596160.1	GO:0003674(molecular_function);GO:0005575(cellular_component);GO:0008150(biological_process)	NA	NA	NA	478.851	469.593	351.453	235.664	177.643	195.521	1.09429	0.000618188	0.00262243	up	hypothetical protein BBA_01063 [Beauveria bassiana ARSEF 2860]
19888665	BBA_05653	XM_008600750.1	GO:0006820(anion transport);GO:0016021(integral component of membrane);GO:0022857(transmembrane transporter activity);GO:0055085(transmembrane transport)	00230(Purine metabolism);00250(Alanine, aspartate and glutamate metabolism)	K01939	EC:6.3.4.4	3.30435	2.63138	2.71701	0.830916	2.0339	1.18273	1.09611	0.0120805	0.0346875	up	major facilitator superfamily transporter [Beauveria bassiana ARSEF 2860]
MSTRG.278	BBA_00350	XM_008595447.1	GO:0004170(dUTP diphosphatase activity);GO:0005634(nucleus);GO:0005829(cytosol);GO:0035863(dITP catabolic process);GO:0035870(dITP diphosphatase activity);GO:0046081(dUTP catabolic process)	00240(Pyrimidine metabolism)	K01520	EC:3.6.1.23	101.927	83.1041	100.074	39.6511	48.7756	44.8681	1.09687	3.53341e-05	0.000202289	up	dUTP diphosphatase [Beauveria bassiana ARSEF 2860]
MSTRG.6632	BBA_07875;BBA_07876	MSTRG.6632.2;MSTRG.6632.1;XM_008602973.1;XM_008602972.1	GO:0000175(3'-5'-exoribonuclease activity);GO:0005634(nucleus);GO:0034477(U6 snRNA 3'-end processing);GO:0000307(cyclin-dependent protein kinase holoenzyme complex);GO:0005829(cytosol);GO:0006351(transcription, DNA-templated);GO:0007049(cell cycle);GO:0007346(regulation of mitotic cell cycle);GO:0008270(zinc ion binding);GO:0032147(activation of protein kinase activity);GO:0032403(protein complex…	04111(Cell cycle - yeast)	K02219	NA	24.608	30.3139	27.3593	9.47333	11.8537	17.1407	1.09691	0.000329911	0.00150839	up	hypothetical protein BBA_07876 [Beauveria bassiana ARSEF 2860];cyclin-dependent kinase regulatory subunit [Beauveria bassiana ARSEF 2860]
19888287	BBA_05275	XM_008600372.1	GO:0005774(vacuolar membrane);GO:0015140(malate transmembrane transporter activity)	NA	NA	NA	4.08496	4.53932	3.94117	1.58838	2.44489	1.84042	1.09712	0.000399016	0.00176947	up	ribosomal protein L19 [Beauveria bassiana ARSEF 2860]
MSTRG.7293	new	MSTRG.7293.1	NA	NA	NA	NA	7.24754	7.9035	6.44078	3.13695	3.81081	3.14458	1.09722	0.000882665	0.00361076	up
MSTRG.8300	BBA_09986	MSTRG.8300.1;XM_008605083.1	GO:0005634(nucleus);GO:0005829(cytosol);GO:0016652(oxidoreductase activity, acting on NAD(P)H, NAD(P) as acceptor);GO:0047018(indole-3-acetaldehyde reductase (NADH) activity);GO:0047019(indole-3-acetaldehyde reductase (NADPH) activity);GO:0055114(oxidation-reduction process)	00561(Glycerolipid metabolism)	K18097	EC:1.1.1.156	60.7861	65.5265	69.1164	24.6577	36.8682	29.7632	1.09813	4.54166e-05	0.000252992	up	ketoreductase, putative [Beauveria bassiana ARSEF 2860]
MSTRG.1395	BBA_01568	XM_008596665.1	GO:0000811(GINS complex);GO:0043138(3'-5' DNA helicase activity);GO:1902983(DNA strand elongation involved in mitotic DNA replication)	NA	NA	NA	24.4679	23.7477	28.2061	10.2077	12.7549	12.7273	1.09846	7.82575e-05	0.000411029	up	DNA replication complex GINS protein PSF1 [Beauveria bassiana ARSEF 2860]
MSTRG.5834	BBA_06874	XM_008601971.1	GO:0003725(double-stranded RNA binding);GO:0004525(ribonuclease III activity);GO:0005634(nucleus);GO:0030422(production of siRNA involved in RNA interference);GO:0031053(primary miRNA processing);GO:0031054(pre-miRNA processing);GO:0090502(RNA phosphodiester bond hydrolysis, endonucleolytic)	NA	NA	NA	34.7729	34.2896	35.4435	13.2534	18.7719	16.7741	1.09865	8.14171e-06	5.34681e-05	up	54S ribosomal protein L3 [Beauveria bassiana ARSEF 2860]
MSTRG.5352	BBA_06265	MSTRG.5352.1	NA	NA	NA	NA	7.6864	7.8681	8.27645	3.34949	4.17481	3.6034	1.09868	6.3691e-06	4.26105e-05	up
19884610	BBA_01598	XM_008596695.1	GO:0005783(endoplasmic reticulum);GO:0006520(cellular amino acid metabolic process);GO:0008783(agmatinase activity);GO:0046872(metal ion binding)	00330(Arginine and proline metabolism)	K01480	EC:3.5.3.11	7.08552	5.739	4.61431	1.83271	4.15168	2.13903	1.10215	0.0137175	0.0386119	up	proclavaminate amidinohydrolase [Beauveria bassiana ARSEF 2860]
MSTRG.5863	BBA_06907	MSTRG.5863.1;XM_008602004.1	GO:0005575(cellular_component);GO:0008150(biological_process)	NA	NA	NA	10.3171	8.84415	8.01938	3.91199	4.45708	4.27836	1.10373	1.78063e-05	0.00010907	up	histidine acid phosphatase [Beauveria bassiana ARSEF 2860]
MSTRG.2099	BBA_02382	XM_008597479.1	GO:0004497(monooxygenase activity);GO:0005506(iron ion binding);GO:0005575(cellular_component);GO:0009055(electron carrier activity);GO:0016705(oxidoreductase activity, acting on paired donors, with incorporation or reduction of molecular oxygen);GO:0016712(oxidoreductase activity, acting on paired donors, with incorporation or reduction of molecular oxygen, reduced flavin or flavoprotein as one …	00071(Fatty acid degradation);00380(Tryptophan metabolism)	K00493	EC:1.14.14.1	29.5831	35.2885	35.6906	12.8394	17.7185	16.2241	1.10406	2.22381e-05	0.000133486	up	Cytochrome P450 CYP52T1 [Beauveria bassiana ARSEF 2860]
MSTRG.2631	BBA_03025	MSTRG.2631.1	NA	NA	NA	NA	16.6504	14.4342	16.7039	5.1055	8.87579	8.24606	1.10433	4.57076e-05	0.000254004	up
MSTRG.6769	BBA_08031	XM_008603128.1;MSTRG.6769.1	NA	NA	NA	NA	29.2347	31.2902	32.0104	16.453	14.8552	11.7285	1.10444	0.000216468	0.00103936	up	hypothetical protein BBA_08031 [Beauveria bassiana ARSEF 2860]
MSTRG.2949	BBA_03413	XM_008598510.1	GO:0000179(rRNA (adenine-N6,N6-)-dimethyltransferase activity);GO:0005759(mitochondrial matrix)	NA	NA	NA	19.675	22.6131	21.9193	7.26699	12.3406	10.2101	1.10657	7.79741e-05	0.000409772	up	dimethyladenosine transferase [Beauveria bassiana ARSEF 2860]
MSTRG.4999	BBA_05859	XM_008600956.1;MSTRG.4999.1	NA	NA	NA	NA	19.7498	24.1572	33.1126	14.6469	8.69285	12.4271	1.1066	0.0023669	0.00847304	up	hypothetical protein BBA_05859 [Beauveria bassiana ARSEF 2860]
MSTRG.4097	BBA_04801	XM_008599898.1	GO:0031310(intrinsic component of vacuolar membrane);GO:0042144(vacuole fusion, non-autophagic)	03030(DNA replication);04111(Cell cycle - yeast);04113(Meiosis - yeast)	K02212	EC:3.6.4.12	87.0043	59.6991	50.3629	29.3751	32.6109	29.4945	1.10715	0.000444822	0.00195116	up	vacuolar transporter chaperone 1 [Beauveria bassiana ARSEF 2860]
MSTRG.4046	BBA_04730	XM_008599827.1	GO:0003674(molecular_function);GO:0005575(cellular_component);GO:0008150(biological_process)	NA	NA	NA	14.9994	16.9584	19.54	7.11341	9.18542	7.59656	1.10778	2.2099e-05	0.000132881	up	hypothetical protein BBA_04730 [Beauveria bassiana ARSEF 2860]
MSTRG.3999	new	MSTRG.3999.1	NA	NA	NA	NA	6155.28	4986.78	5743.52	2000.5	3955.92	1877.68	1.10795	0.00100336	0.00403003	up
MSTRG.6007	BBA_07068	MSTRG.6007.1;XM_008602165.1	GO:0005575(cellular_component)	00650(Butanoate metabolism);00250(Alanine, aspartate and glutamate metabolism);00410(beta-Alanine metabolism);00430(Taurine and hypotaurine metabolism)	K01580	EC:4.1.1.15	46.3897	36.4916	37.4426	15.2678	20.4154	20.1346	1.10813	6.91616e-05	0.000368043	up	pyridoxal-dependent decarboxylase [Beauveria bassiana ARSEF 2860]
MSTRG.4923	BBA_05784	MSTRG.4923.1;XM_008600881.1	GO:0005575(cellular_component)	03015(mRNA surveillance pathway)	K14405	NA	152.564	171.634	205.702	59.8006	106.129	79.858	1.10831	0.000214165	0.00103043	up	chaperonin 10 kDa subunit [Beauveria bassiana ARSEF 2860]
MSTRG.2632	BBA_03026	XM_008598123.1	GO:0004806(triglyceride lipase activity);GO:0005576(extracellular region);GO:0016042(lipid catabolic process);GO:0016298(lipase activity)	NA	NA	NA	9.40549	8.21532	9.56218	3.19617	5.32121	4.0903	1.1084	0.000478578	0.00208544	up	Secretory lipase family protein [Beauveria bassiana ARSEF 2860]
MSTRG.4652	BBA_05467	XM_008600564.1	GO:0005575(cellular_component)	03018(RNA degradation)	K04077	NA	82.0812	86.6859	87.7045	28.6754	50.5734	39.612	1.10953	0.000121423	0.00061246	up	chaperonin GroL [Beauveria bassiana ARSEF 2860]
MSTRG.3586	BBA_04194	XM_008599291.1	NA	NA	NA	NA	19.6857	26.4067	21.8485	8.61823	12.5245	10.3292	1.11021	0.000202619	0.000981491	up	hypothetical protein BBA_04194 [Beauveria bassiana ARSEF 2860]
MSTRG.3943	BBA_04582	XM_008599679.1	GO:0005737(cytoplasm)	NA	NA	NA	13.4993	15.2299	15.5477	5.12111	8.80635	6.57264	1.11092	2.51594e-05	0.000148904	up	WD repeat-containing protein [Beauveria bassiana ARSEF 2860]
MSTRG.7284	BBA_08623	XM_008603720.1	NA	NA	NA	NA	2825.55	2328.05	2425.4	927.876	1573.13	1004.47	1.1124	0.000105881	0.000540821	up	hypothetical protein BBA_08623 [Beauveria bassiana ARSEF 2860]
MSTRG.1847	BBA_02092	XM_008597189.1	GO:0005575(cellular_component)	04111(Cell cycle - yeast)	K08866	EC:2.7.12.1	21.9653	23.9564	25.1358	9.92005	11.5245	11.4174	1.11257	1.26368e-05	7.99898e-05	up	serine/threonine-protein kinase MPS1 [Beauveria bassiana ARSEF 2860]
MSTRG.1149	BBA_01283	XM_008596380.1	GO:0006810(transport)	03018(RNA degradation)	K12604	NA	14.8962	13.3067	12.2812	4.77866	8.08858	5.85002	1.11298	0.000158546	0.00078187	up	major facilitator superfamily transporter [Beauveria bassiana ARSEF 2860]
MSTRG.4936	BBA_05794	XM_008600891.1	GO:0004674(protein serine/threonine kinase activity);GO:0005634(nucleus);GO:0005737(cytoplasm);GO:0006468(protein phosphorylation);GO:0035556(intracellular signal transduction)	04011(MAPK signaling pathway - yeast);04139(Regulation of mitophagy - yeast)	K11229	EC:2.7.11.1	10.0138	11.1954	10.6566	4.32402	5.30888	5.09638	1.11332	0.0003958	0.00175688	up	putative serine/threonine protein kinase [Beauveria bassiana ARSEF 2860]
MSTRG.8118	BBA_09734	MSTRG.8118.1;XM_008604831.1;MSTRG.8118.2	GO:0005737(cytoplasm);GO:0008150(biological_process);GO:0016798(hydrolase activity, acting on glycosyl bonds)	00240(Pyrimidine metabolism)	K16330	EC:4.2.1.70;EC:2.7.1.83	52.381	62.8033	63.5499	21.4476	36.1003	25.0358	1.11389	0.000146387	0.000726538	up	indigoidine synthase A like protein [Beauveria bassiana ARSEF 2860]
MSTRG.8345	BBA_10040	MSTRG.8345.2;XM_008605137.1;MSTRG.8345.3;MSTRG.8345.5;MSTRG.8345.1	GO:0004252(serine-type endopeptidase activity)	NA	NA	NA	76.4541	104.241	100.843	37.9119	49.2642	42.7383	1.11577	4.07512e-05	0.00022976	up	intracellular serine protease [Beauveria bassiana ARSEF 2860]
MSTRG.2291	BBA_02607	MSTRG.2291.1	NA	NA	NA	NA	5.07117	6.2575	5.11853	1.66823	3.33393	2.58598	1.11602	0.00589425	0.0187702	up
MSTRG.3540	BBA_04141	MSTRG.3540.1;XM_008599238.1	GO:0005575(cellular_component)	04113(Meiosis - yeast)	K04345	EC:2.7.11.11	51.8407	55.8732	60.5959	21.1935	27.9403	28.5017	1.11633	2.45433e-05	0.000145624	up	serine/threonine-protein kinase ark1 [Beauveria bassiana ARSEF 2860]
MSTRG.5227	BBA_06124	XM_008601221.1	GO:0003883(CTP synthase activity);GO:0005737(cytoplasm);GO:0006241(CTP biosynthetic process);GO:0008654(phospholipid biosynthetic process);GO:0019856(pyrimidine nucleobase biosynthetic process);GO:0070317(negative regulation of G0 to G1 transition);GO:0097268(cytoophidium)	00240(Pyrimidine metabolism)	K01937	EC:6.3.4.2	36.124	41.1416	38.0481	13.5953	20.9722	18.5152	1.11925	3.22108e-05	0.000185795	up	UTP-ammonia ligase [Beauveria bassiana ARSEF 2860]
MSTRG.8560	BBA_10302	MSTRG.8560.1;XM_008605399.1	GO:0003824(catalytic activity);GO:0005575(cellular_component);GO:0008270(zinc ion binding);GO:0016491(oxidoreductase activity);GO:0016740(transferase activity);GO:0016747(transferase activity, transferring acyl groups other than amino-acyl groups);GO:0031177(phosphopantetheine binding);GO:0045461(sterigmatocystin biosynthetic process);GO:0055114(oxidation-reduction process);GO:1900554(asperfurano…	00254(Aflatoxin biosynthesis)	K15316	EC:2.3.1.221	7.04011	7.67415	7.47626	2.09833	4.63308	3.48146	1.11956	0.000267816	0.0012585	up	polyketide synthase [Beauveria bassiana ARSEF 2860]
MSTRG.8216	BBA_09886	XM_008604983.1	GO:0003674(molecular_function);GO:0008150(biological_process)	NA	NA	NA	9.9293	9.384	9.859	3.90996	5.35977	4.14644	1.12063	0.000675256	0.00284244	up	YeeE/YedE family protein [Beauveria bassiana ARSEF 2860]
MSTRG.3719	BBA_04331	XM_008599428.1	GO:0000122(negative regulation of transcription from RNA polymerase II promoter);GO:0003674(molecular_function);GO:0005886(plasma membrane);GO:0006882(cellular zinc ion homeostasis);GO:0009636(response to toxic substance);GO:0016021(integral component of membrane)	NA	NA	NA	7.22154	4.34747	3.77103	1.97742	2.62	2.45609	1.12089	0.0109717	0.0319282	up	adiponectin receptor protein [Beauveria bassiana ARSEF 2860]
MSTRG.6679	BBA_07932	XM_008603029.1	GO:0003674(molecular_function);GO:0005730(nucleolus);GO:0030686(90S preribosome);GO:0042274(ribosomal small subunit biogenesis);GO:0070317(negative regulation of G0 to G1 transition)	03008(Ribosome biogenesis in eukaryotes)	K14521	EC:2.3.1.-	6.97707	7.26513	7.45281	2.68242	3.84648	3.44555	1.12105	2.73846e-05	0.000161047	up	N-acetyltransferase [Beauveria bassiana ARSEF 2860]
MSTRG.4971	BBA_05830	XM_008600927.1	GO:0003674(molecular_function)	NA	NA	NA	33.6644	33.5303	35.7584	13.0579	19.9684	14.2448	1.12296	1.07106e-05	6.87001e-05	up	CHCH domain-containing protein [Beauveria bassiana ARSEF 2860]
MSTRG.7203	BBA_08527	XM_008603624.1	NA	NA	NA	NA	6.15174	7.35116	6.36409	1.8782	3.44861	3.79247	1.12338	0.00523389	0.0169877	up	hypothetical protein BBA_08527 [Beauveria bassiana ARSEF 2860]
MSTRG.3746	BBA_04358	XM_008599455.1	GO:0006508(proteolysis);GO:0043581(mycelium development)	NA	NA	NA	2049.95	1982.88	1994.73	872.542	1021.42	872.668	1.12344	1.22119e-05	7.76708e-05	up	sublitisin-like protease [Beauveria bassiana ARSEF 2860]
19891810	BBA_08798	XM_008603895.1	GO:0005887(integral component of plasma membrane);GO:0009992(cellular water homeostasis);GO:0015250(water channel activity);GO:0015254(glycerol channel activity);GO:0034220(ion transmembrane transport)	NA	NA	NA	4.04415	3.28636	3.51485	1.55815	1.7383	1.68031	1.1238	0.00408446	0.0136335	up	Aquaporin-like protein [Beauveria bassiana ARSEF 2860]
MSTRG.4403	BBA_05168	XM_008600265.1	GO:0005575(cellular_component);GO:0008150(biological_process)	NA	NA	NA	6.20085	7.67863	6.49304	3.18628	2.7914	3.36955	1.12401	0.00281515	0.00985354	up	Acyl-CoA N-acyltransferase [Beauveria bassiana ARSEF 2860]
MSTRG.2292	BBA_02609	XM_008597706.1	GO:0003674(molecular_function);GO:0005575(cellular_component);GO:0008150(biological_process)	NA	NA	NA	19.5209	16.4104	15.2837	7.19848	9.36516	6.91727	1.12508	3.76997e-05	0.000214378	up	major facilitator superfamily transporter [Beauveria bassiana ARSEF 2860]
MSTRG.3401	BBA_03977	XM_008599074.1	GO:0000460(maturation of 5.8S rRNA);GO:0000470(maturation of LSU-rRNA);GO:0003676(nucleic acid binding);GO:0005730(nucleolus);GO:0030687(preribosome, large subunit precursor)	NA	NA	NA	34.259	34.5119	32.4009	13.3957	17.89	15.0226	1.12746	3.81176e-06	2.66938e-05	up	MAK16 protein, putative [Beauveria bassiana ARSEF 2860]
MSTRG.2866	BBA_03312	XM_008598409.1	GO:0005575(cellular_component)	04111(Cell cycle - yeast)	K06647	NA	19.8347	20.7455	18.0785	6.84748	9.60614	10.3728	1.12869	1.15269e-05	7.35157e-05	up	transcription factor MBP1 [Beauveria bassiana ARSEF 2860]
MSTRG.7531	BBA_08946	XM_008604043.1	GO:0005525(GTP binding);GO:0005739(mitochondrion);GO:0008150(biological_process)	03008(Ribosome biogenesis in eukaryotes)	K14538	NA	31.1501	20.1041	18.4119	9.71317	12.2966	9.83417	1.12944	0.000575619	0.00245982	up	mitochondrial GTPase (YlqF), putative [Beauveria bassiana ARSEF 2860]
MSTRG.736	BBA_00832	MSTRG.736.1;XM_008595929.1	GO:0003674(molecular_function);GO:0005634(nucleus);GO:0008150(biological_process)	04111(Cell cycle - yeast);04113(Meiosis - yeast)	K06659	NA	28.5879	30.1572	31.2311	12.3779	15.3341	13.4136	1.12951	1.16292e-05	7.41175e-05	up	cyclin domain-containing protein [Beauveria bassiana ARSEF 2860]
MSTRG.6428	BBA_07643	XM_008602740.1	GO:0000997(mitochondrial RNA polymerase core promoter sequence-specific DNA binding);GO:0001065(mitochondrial single subunit type RNA polymerase activity);GO:0005829(cytosol);GO:0006390(transcription from mitochondrial promoter);GO:0034245(mitochondrial DNA-directed RNA polymerase complex)	NA	NA	NA	8.30419	8.88226	9.46362	3.07091	4.8869	4.21453	1.13053	7.88771e-06	5.1947e-05	up	DNA-dependent RNA polymerase [Beauveria bassiana ARSEF 2860]
MSTRG.6199	BBA_07310;BBA_07309	MSTRG.6199.1;XM_008602406.1;XM_008602407.1	GO:0005575(cellular_component);GO:0008150(biological_process);GO:0016788(hydrolase activity, acting on ester bonds);GO:0000724(double-strand break repair via homologous recombination);GO:0003677(DNA binding);GO:0005634(nucleus);GO:0005694(chromosome);GO:0005737(cytoplasm);GO:0009378(four-way junction helicase activity);GO:0043140(ATP-dependent 3'-5' DNA helicase activity)	00562(Inositol phosphate metabolism);00564(Glycerophospholipid metabolism);00565(Ether lipid metabolism);03440(Homologous recombination)	K01114;K10901	EC:3.1.4.3;EC:3.6.4.12	27.4819	19.0576	16.7222	7.74996	11.3732	9.76242	1.13098	0.000282966	0.00131577	up	Phosphoesterase-like protein [Beauveria bassiana ARSEF 2860];ATP-dependent DNA helicase recQ [Beauveria bassiana ARSEF 2860]
MSTRG.7098	BBA_08389	XM_008603486.1	GO:0000079(regulation of cyclin-dependent protein serine/threonine kinase activity);GO:0005634(nucleus);GO:0005829(cytosol);GO:0019901(protein kinase binding)	NA	NA	NA	9.53607	9.3332	12.0758	4.55265	4.88955	4.68426	1.13131	0.000292486	0.0013553	up	Cyclin-related 2 [Beauveria bassiana ARSEF 2860]
MSTRG.2211	BBA_02507	MSTRG.2211.1;XM_008597604.1	GO:0000981(RNA polymerase II transcription factor activity, sequence-specific DNA binding);GO:0003677(DNA binding);GO:0005634(nucleus);GO:0005829(cytosol);GO:0006351(transcription, DNA-templated);GO:0008270(zinc ion binding);GO:1901522(positive regulation of transcription from RNA polymerase II promoter involved in cellular response to chemical stimulus)	NA	NA	NA	28.6748	27.5622	23.8048	10.8692	12.3494	13.28	1.13291	2.38749e-05	0.000142026	up	fungal specific transcription factor [Beauveria bassiana ARSEF 2860]
MSTRG.719	BBA_00818	XM_008595915.1	GO:0003777(microtubule motor activity);GO:0005871(kinesin complex);GO:0007018(microtubule-based movement);GO:0016887(ATPase activity);GO:0030705(cytoskeleton-dependent intracellular transport)	04144(Endocytosis)	K10396	NA	44.247	43.1504	48.2053	14.9552	23.6782	23.194	1.13307	3.78968e-05	0.000215367	up	kinesin-like protein [Beauveria bassiana ARSEF 2860]
MSTRG.3420	BBA_04003	XM_008599100.1	GO:0005575(cellular_component);GO:0008150(biological_process)	03040(Spliceosome)	K12811	EC:3.6.4.13	21.9211	22.6464	24.1114	8.28452	12.373	10.6498	1.13337	5.58224e-06	3.78094e-05	up	DEAD/DEAH box helicase [Beauveria bassiana ARSEF 2860]
MSTRG.2150	BBA_02445;BBA_02444	MSTRG.2150.1;XM_008597541.1	GO:0003674(molecular_function);GO:0005575(cellular_component)	01200(Carbon metabolism);00030(Pentose phosphate pathway)	K00851	EC:2.7.1.12	14.0074	12.1951	13.8136	4.77511	7.57609	5.88181	1.13403	1.76678e-05	0.000108508	up	OHCU decarboxylase [Beauveria bassiana ARSEF 2860]
MSTRG.1849	BBA_02094	XM_008597191.1	GO:0005575(cellular_component);GO:0008152(metabolic process);GO:0016787(hydrolase activity);GO:0016813(hydrolase activity, acting on carbon-nitrogen (but not peptide) bonds, in linear amidines)	00052(Galactose metabolism);00600(Sphingolipid metabolism);00511(Other glycan degradation)	K01190	EC:3.2.1.23	11.7535	13.8919	13.1198	4.69196	6.83688	6.12919	1.13444	4.61625e-05	0.000256225	up	hydantoinase/carbamoylase family amidase [Beauveria bassiana ARSEF 2860]
MSTRG.218	BBA_00286	XM_008595383.1	GO:0019748(secondary metabolic process);GO:0051213(dioxygenase activity)	NA	NA	NA	60.4014	62.3283	55.1351	21.4171	30.2346	29.3399	1.13494	2.00856e-05	0.000121587	up	2OG-Fe(II) oxygenase superfamily protein [Beauveria bassiana ARSEF 2860]
MSTRG.7355	BBA_08736	XM_008603833.1	GO:0016491(oxidoreductase activity);GO:0055114(oxidation-reduction process)	NA	NA	NA	20.0114	19.4043	23.02	8.93417	9.67408	9.82031	1.13503	5.86637e-05	0.000317788	up	cytochrome b561 [Beauveria bassiana ARSEF 2860]
MSTRG.5861	BBA_06908	XM_008602005.1	GO:0003674(molecular_function)	03008(Ribosome biogenesis in eukaryotes)	K14554	NA	15.7774	17.0805	18.1404	6.39821	8.76455	8.05708	1.13509	4.04313e-06	2.80602e-05	up	WD domain-containing protein [Beauveria bassiana ARSEF 2860]
MSTRG.237	BBA_00305	XM_008595402.1	GO:0005506(iron ion binding);GO:0005575(cellular_component);GO:0009055(electron carrier activity);GO:0016705(oxidoreductase activity, acting on paired donors, with incorporation or reduction of molecular oxygen);GO:0020037(heme binding);GO:0055114(oxidation-reduction process)	00404(Staurosporine biosynthesis)	K17475	EC:1.14.13.176	30.0504	33.172	33.2701	9.48934	20.4083	14.0195	1.13563	0.000112682	0.000572725	up	Cytochrome P450 CYP628A2 [Beauveria bassiana ARSEF 2860]
MSTRG.6296	BBA_07477	XM_008602574.1	GO:0005575(cellular_component);GO:0008150(biological_process);GO:0016884(carbon-nitrogen ligase activity, with glutamine as amido-N-donor)	00330(Arginine and proline metabolism);00360(Phenylalanine metabolism);00380(Tryptophan metabolism)	K01426	EC:3.5.1.4	17.0913	18.773	20.5801	7.0411	11.6441	6.99525	1.13616	4.55766e-05	0.00025358	up	amidase-like protein [Beauveria bassiana ARSEF 2860]
MSTRG.7377	new	MSTRG.7377.1;MSTRG.7377.2	NA	NA	NA	NA	17.865	20.4763	14.8293	9.86096	5.46725	8.85397	1.13669	0.00244209	0.00871197	up
MSTRG.1323	BBA_01488	XM_008596585.1	GO:0000778(condensed nuclear chromosome kinetochore);GO:0000790(nuclear chromatin);GO:0000799(nuclear condensin complex);GO:0005524(ATP binding);GO:0005730(nucleolus);GO:0005737(cytoplasm);GO:0007076(mitotic chromosome condensation);GO:0016887(ATPase activity);GO:0034506(chromosome, centromeric core domain)	04111(Cell cycle - yeast)	K06674	NA	15.5459	16.6195	18.6514	5.9406	8.43223	8.73656	1.13682	1.82333e-05	0.000111391	up	condensin complex component SMC2 [Beauveria bassiana ARSEF 2860]
MSTRG.987	BBA_01105	XM_008596202.1	GO:0006664(glycolipid metabolic process);GO:0012505(endomembrane system);GO:0046527(glucosyltransferase activity)	NA	NA	NA	18.8147	20.3612	22.0372	7.2623	10.1824	10.3909	1.13691	4.62805e-06	3.17401e-05	up	capsule-associated protein CAP1 [Beauveria bassiana ARSEF 2860]
MSTRG.3250	BBA_03777	XM_008598874.1	GO:0003674(molecular_function);GO:0005575(cellular_component)	04011(MAPK signaling pathway - yeast)	K19841	NA	55.0226	51.8787	59.2396	26.5978	25.0075	23.8776	1.13819	3.86127e-05	0.0002189	up	SAM domain-containing protein [Beauveria bassiana ARSEF 2860]
MSTRG.5865	BBA_06911	XM_008602008.1	GO:0008150(biological_process)	NA	NA	NA	8.48083	7.84916	8.67932	3.54624	4.41134	3.40053	1.13874	4.70331e-05	0.000260124	up	obg family GTPase CgtA [Beauveria bassiana ARSEF 2860]
MSTRG.6203	BBA_07311;BBA_07312	XM_008602408.1;MSTRG.6203.1;XM_008602409.1	GO:0005507(copper ion binding);GO:0005575(cellular_component);GO:0016491(oxidoreductase activity);GO:0055114(oxidation-reduction process);GO:0005351(sugar:proton symporter activity);GO:0005355(glucose transmembrane transporter activity);GO:0005887(integral component of plasma membrane);GO:0035428(hexose transmembrane transport);GO:0046323(glucose import)	03060(Protein export);04113(Meiosis - yeast)	K03107;K08139	NA	20.8335	15.0501	11.789	6.18768	7.87014	7.58546	1.13924	0.000312908	0.00143916	up	ferro-O2-oxidoreductase [Beauveria bassiana ARSEF 2860];sugar transporter [Beauveria bassiana ARSEF 2860]
MSTRG.168	BBA_00227	MSTRG.168.1;XM_008595324.1	GO:0005575(cellular_component);GO:0008150(biological_process)	03013(RNA transport);03015(mRNA surveillance pathway);03018(RNA degradation)	K13126	NA	83.5833	111.641	109.528	38.2103	53.2069	46.8843	1.13982	4.44489e-05	0.000248198	up	cutinase negative acting protein [Beauveria bassiana ARSEF 2860]
MSTRG.7013	BBA_08294	XM_008603391.1;MSTRG.7013.1	GO:0003674(molecular_function);GO:0005575(cellular_component);GO:0008150(biological_process)	NA	NA	NA	156.669	140.146	125.146	56.0548	72.9043	62.4816	1.14021	4.11597e-05	0.000231502	up	hypothetical protein BBA_08294 [Beauveria bassiana ARSEF 2860]
MSTRG.1432	BBA_01607	XM_008596704.1	GO:0003746(translation elongation factor activity);GO:0003924(GTPase activity);GO:0005739(mitochondrion);GO:0070125(mitochondrial translational elongation)	03008(Ribosome biogenesis in eukaryotes)	K14536	EC:3.6.5.-	29.2798	28.6416	31.8607	9.56068	17.03	14.1369	1.14042	5.11619e-05	0.00028062	up	translation elongation factor G [Beauveria bassiana ARSEF 2860]
MSTRG.6676	BBA_07928	XM_008603025.1	GO:0003674(molecular_function);GO:0005743(mitochondrial inner membrane);GO:0006067(ethanol metabolic process);GO:0016021(integral component of membrane)	04146(Peroxisome)	K13348	NA	104.978	104.079	109.815	43.109	56.7817	44.6308	1.14169	1.08415e-05	6.94786e-05	up	Mpv17/PMP22 family protein [Beauveria bassiana ARSEF 2860]
MSTRG.1094	BBA_01224	XM_008596321.1;MSTRG.1094.1	GO:0005509(calcium ion binding);GO:0005575(cellular_component);GO:0008150(biological_process)	NA	NA	NA	40.9319	42.7572	49.1943	15.871	21.9042	22.4289	1.14222	6.97092e-06	4.65028e-05	up	EF hand domain containing protein [Beauveria bassiana ARSEF 2860]
19884001	BBA_00989	XM_008596086.1	GO:0004252(serine-type endopeptidase activity);GO:0005739(mitochondrion);GO:0006508(proteolysis)	NA	NA	NA	2.27424	2.33178	2.5549	1.02453	0.876096	1.34341	1.14235	0.00588539	0.0187496	up	glycoprotease family protein [Beauveria bassiana ARSEF 2860]
MSTRG.219	BBA_00287	XM_008595384.1	GO:0003674(molecular_function);GO:0005575(cellular_component)	03008(Ribosome biogenesis in eukaryotes)	K14552	NA	10.4419	9.45394	10.1232	3.61336	5.49674	4.48801	1.14247	7.53645e-06	4.98103e-05	up	WD domain-containing protein [Beauveria bassiana ARSEF 2860]
MSTRG.7620	BBA_09067	MSTRG.7620.1;MSTRG.7620.2;XM_008604164.1;MSTRG.7620.3	NA	NA	NA	NA	51.305	14.5307	20.1023	12.744	13.5708	12.6133	1.14248	0.0173473	0.0470327	up	hypothetical protein BBA_09067 [Beauveria bassiana ARSEF 2860]
MSTRG.6229	new	MSTRG.6229.1	NA	NA	NA	NA	90.0673	126.632	105.616	21.0404	72.9707	51.9659	1.14273	0.00454286	0.0149592	up
MSTRG.19	BBA_00027	XM_008595124.1	GO:0003674(molecular_function)	NA	NA	NA	93.613	106.716	102.535	35.5045	51.0992	50.5014	1.14339	1.44189e-05	9.06525e-05	up	Mitochondrial glycoprotein [Beauveria bassiana ARSEF 2860]
MSTRG.7843	BBA_09383	XM_008604480.1	GO:0000281(mitotic cytokinesis);GO:0000778(condensed nuclear chromosome kinetochore);GO:0004674(protein serine/threonine kinase activity);GO:0004713(protein tyrosine kinase activity);GO:0005524(ATP binding);GO:0005829(cytosol);GO:0007034(vacuolar transport);GO:0007094(mitotic spindle assembly checkpoint);GO:0034501(protein localization to kinetochore);GO:0034503(protein localization to nucleolar …	04113(Meiosis - yeast)	K04345	EC:2.7.11.11	7.96868	9.10206	11.9145	3.93872	4.23207	4.94965	1.1435	0.0021129	0.0076762	up	serine/threonine-protein kinase [Beauveria bassiana ARSEF 2860]
MSTRG.3203	BBA_03721	XM_008598818.1	GO:0005575(cellular_component)	00790(Folate biosynthesis)	K01077	EC:3.1.3.1	17.7811	15.2401	14.7039	5.8526	7.77629	7.96557	1.14409	1.05415e-05	6.7837e-05	up	alkaline phosphatase [Beauveria bassiana ARSEF 2860]
MSTRG.1353	BBA_01517	XM_008596614.1	GO:0003674(molecular_function)	03008(Ribosome biogenesis in eukaryotes)	K14557	NA	19.7589	17.91	19.1724	6.79223	9.36178	9.55633	1.14459	2.48257e-05	0.000147117	up	U3 small nucleolar RNA-associated protein 6 [Beauveria bassiana ARSEF 2860]
MSTRG.2010	BBA_02288	XM_008597385.1	GO:0003677(DNA binding);GO:0003700(transcription factor activity, sequence-specific DNA binding);GO:0005575(cellular_component);GO:0006355(regulation of transcription, DNA-templated);GO:0043565(sequence-specific DNA binding)	NA	NA	NA	8.52148	4.85482	4.63199	2.72967	2.57571	2.83125	1.14616	0.00905664	0.0272168	up	homeobox domain-containing protein [Beauveria bassiana ARSEF 2860]
MSTRG.6379	BBA_07582	XM_008602679.1	GO:0000307(cyclin-dependent protein kinase holoenzyme complex);GO:0005979(regulation of glycogen biosynthetic process);GO:0005981(regulation of glycogen catabolic process);GO:0016538(cyclin-dependent protein serine/threonine kinase regulator activity)	NA	NA	NA	98.6208	54.8208	46.5074	29.7028	31.6303	29.0031	1.14626	0.00170875	0.00642091	up	cyclin-like protein [Beauveria bassiana ARSEF 2860]
MSTRG.6271	BBA_07437	XM_008602534.1	NA	NA	NA	NA	11.5022	10.2066	9.16687	3.64731	5.37864	4.92206	1.14641	0.00257889	0.00914028	up	beta-1,4-glucosidase [Beauveria bassiana ARSEF 2860]
MSTRG.3256	BBA_03787	XM_008598884.1	GO:0008150(biological_process);GO:0043581(mycelium development)	NA	NA	NA	5.63209	5.82619	5.291	1.8818	3.25678	2.42678	1.14662	5.62695e-05	0.000305924	up	ATPase protein [Beauveria bassiana ARSEF 2860]
MSTRG.931	BBA_01043	XM_008596140.1	GO:0005634(nucleus);GO:0005829(cytosol);GO:0008150(biological_process);GO:0008270(zinc ion binding)	NA	NA	NA	45.5771	38.0917	32.9377	17.0864	19.2376	16.3216	1.14726	5.56941e-05	0.000303151	up	PHD-finger domain-containing protein [Beauveria bassiana ARSEF 2860]
MSTRG.563	BBA_00651	XM_008595748.1	GO:0005575(cellular_component)	NA	NA	NA	31.0408	37.2715	39.3034	11.9515	19.3195	17.2992	1.14774	1.29995e-05	8.22295e-05	up	zinc carboxypeptidase [Beauveria bassiana ARSEF 2860]
19884222	BBA_01210	XM_008596307.1	GO:0003674(molecular_function);GO:0008150(biological_process)	NA	NA	NA	2.46703	3.41134	2.89869	1.10066	1.7265	1.13322	1.1481	0.00204812	0.00748477	up	coiled-coil domain-containing protein MTMR15 [Beauveria bassiana ARSEF 2860]
MSTRG.5658	BBA_06650	XM_008601747.1	GO:0005575(cellular_component);GO:0043581(mycelium development)	03030(DNA replication);03420(Nucleotide excision repair);03430(Mismatch repair)	K10755	NA	124.937	95.6226	77.2284	46.9222	42.2085	45.1403	1.14914	0.00028052	0.00130637	up	putative aspartic endopeptidase [Beauveria bassiana ARSEF 2860]
MSTRG.6603	BBA_07838	XM_008602935.1;MSTRG.6603.1	NA	NA	NA	NA	6.62137	7.66052	7.98109	3.62176	3.18656	3.22736	1.14951	0.000396486	0.00175909	up	hypothetical protein BBA_07838 [Beauveria bassiana ARSEF 2860]
MSTRG.3285	BBA_03832	XM_008598929.1	NA	NA	NA	NA	288.431	366.308	368.223	123.146	167.87	169.968	1.14996	9.92803e-06	6.43797e-05	up	PAN domain containing protein [Beauveria bassiana ARSEF 2860]
MSTRG.3674	BBA_04287	XM_008599384.1	GO:0000790(nuclear chromatin);GO:0010485(H4 histone acetyltransferase activity);GO:0042393(histone binding)	NA	NA	NA	20.9262	23.3178	21.9524	8.13969	11.2718	10.3944	1.15115	3.28703e-06	2.32293e-05	up	histone acetyltransferase type B catalytic subunit [Beauveria bassiana ARSEF 2860]
MSTRG.1282	BBA_01439	XM_008596536.1	GO:0003674(molecular_function);GO:0005575(cellular_component)	04120(Ubiquitin mediated proteolysis);04111(Cell cycle - yeast);04113(Meiosis - yeast)	K03363	NA	64.9065	77.5707	87.1416	28.0283	39.8377	35.4932	1.15157	1.94232e-05	0.000118116	up	WD domain-containing protein [Beauveria bassiana ARSEF 2860]
MSTRG.681	BBA_00774	XM_008595871.1	GO:0006287(base-excision repair, gap-filling);GO:0006297(nucleotide-excision repair, DNA gap filling);GO:0008296(3'-5'-exodeoxyribonuclease activity);GO:0043625(delta DNA polymerase complex);GO:0045004(DNA replication proofreading)	00230(Purine metabolism);00240(Pyrimidine metabolism);03030(DNA replication);03410(Base excision repair);03420(Nucleotide excision repair);03430(Mismatch repair);03440(Homologous recombination)	K02327	EC:2.7.7.7	7.22763	6.67801	6.98245	2.32275	3.60369	3.47059	1.15241	3.17893e-05	0.000184037	up	DNA polymerase family B [Beauveria bassiana ARSEF 2860]
MSTRG.5423	BBA_06358	XM_008601455.1	GO:0003993(acid phosphatase activity);GO:0005576(extracellular region);GO:0009405(pathogenesis);GO:0009986(cell surface);GO:0030287(cell wall-bounded periplasmic space)	00230(Purine metabolism);00240(Pyrimidine metabolism);00760(Nicotinate and nicotinamide metabolism)	K03787	EC:3.1.3.5	12.6522	20.7961	16.4378	7.34066	8.01847	7.07437	1.15298	0.000256926	0.00121354	up	acid phosphatase [Beauveria bassiana ARSEF 2860]
19883403	BBA_00391	XM_008595488.1	GO:0003674(molecular_function);GO:0005575(cellular_component);GO:0008150(biological_process)	NA	NA	NA	3.36542	3.65052	3.31058	1.29309	1.83565	1.51468	1.1531	0.00175781	0.0065792	up	hypothetical protein BBA_00391 [Beauveria bassiana ARSEF 2860]
MSTRG.6747	BBA_08018	XM_008603115.1	GO:0000124(SAGA complex);GO:0003712(transcription cofactor activity);GO:0006357(regulation of transcription from RNA polymerase II promoter);GO:0016573(histone acetylation)	NA	NA	NA	50.4179	65.7157	64.1579	22.1834	31.1082	27.7516	1.15357	1.68816e-05	0.000104231	up	WD domain-containing protein [Beauveria bassiana ARSEF 2860]
MSTRG.1162	BBA_01296	MSTRG.1162.1	NA	NA	NA	NA	14.2965	20.2907	26.2919	10.2698	9.48204	7.59695	1.15447	0.00710809	0.0220829	up
MSTRG.6821	BBA_08083	XM_008603180.1	GO:0005575(cellular_component);GO:0008150(biological_process);GO:0046983(protein dimerization activity)	NA	NA	NA	159.998	152.417	145.858	60.3646	81.8275	63.5424	1.15542	2.55989e-05	0.000151216	up	helix-loop-helix DNA-binding domain-containing protein [Beauveria bassiana ARSEF 2860]
MSTRG.3969	BBA_04623	XM_008599720.1	GO:0003735(structural constituent of ribosome);GO:0005763(mitochondrial small ribosomal subunit);GO:0006412(translation)	03010(Ribosome)	K02954	NA	178.465	185.081	200.732	71.0166	97.9057	84.3154	1.15592	1.05751e-05	6.8006e-05	up	ribosomal protein S14p/S29e [Beauveria bassiana ARSEF 2860]
MSTRG.318	BBA_00392	XM_008595489.1	GO:0003674(molecular_function);GO:0008150(biological_process)	NA	NA	NA	16.5508	16.6895	17.8757	5.47657	8.342	9.1117	1.15652	2.28488e-05	0.000136534	up	signal transducer [Beauveria bassiana ARSEF 2860]
MSTRG.5826	BBA_06869	XM_008601966.1	GO:0005737(cytoplasm);GO:0008757(S-adenosylmethionine-dependent methyltransferase activity);GO:0032259(methylation)	00100(Steroid biosynthesis)	K00559	EC:2.1.1.41	0.957216	1.58229	1.43322	0.507848	0.802217	0.470982	1.1574	0.0173289	0.0470102	up	CgERG6-2 protein [Beauveria bassiana ARSEF 2860]
MSTRG.8486	BBA_10208	XM_008605305.1	GO:0005575(cellular_component)	NA	NA	NA	66.491	71.9933	74.881	23.7601	36.3123	35.5816	1.15743	1.57916e-05	9.82848e-05	up	30 kDa heat shock protein [Beauveria bassiana ARSEF 2860]
MSTRG.6384	BBA_07590	XM_008602687.1	GO:0003674(molecular_function);GO:0005576(extracellular region);GO:0016021(integral component of membrane);GO:0055085(transmembrane transport)	00230(Purine metabolism)	K01952	EC:6.3.5.3	11.791	12.0589	13.3373	4.49709	6.50663	5.65869	1.15821	1.61955e-05	0.000100462	up	MFS drug efflux transporter, putative [Beauveria bassiana ARSEF 2860]
MSTRG.7760	BBA_09275	MSTRG.7760.1;XM_008604372.1	GO:0000754(adaptation of signaling pathway by response to pheromone involved in conjugation with cellular fusion);GO:0005634(nucleus);GO:0010969(regulation of pheromone-dependent signal transduction involved in conjugation with cellular fusion);GO:0017017(MAP kinase tyrosine/serine/threonine phosphatase activity)	04011(MAPK signaling pathway - yeast)	K11240	EC:3.1.3.48	70.304	83.8411	79.2196	37.1762	34.144	33.2128	1.15863	2.32774e-05	0.000138649	up	dual specificity phosphatase [Beauveria bassiana ARSEF 2860]
MSTRG.448	BBA_00522	XM_008595619.1	GO:0005575(cellular_component)	00230(Purine metabolism);00220(Arginine biosynthesis);00791(Atrazine degradation)	K01427	EC:3.5.1.5	24.4801	24.0303	29.0186	7.6747	12.2069	14.837	1.15903	0.000121332	0.000612331	up	Urease, alpha subunit [Beauveria bassiana ARSEF 2860]
MSTRG.5567	BBA_06526	MSTRG.5567.1	NA	NA	NA	NA	5.30339	6.47181	6.58136	1.88322	3.27228	3.06434	1.15911	0.00179291	0.00667417	up
MSTRG.1345	BBA_01508	XM_008596605.1;MSTRG.1345.1	GO:0005575(cellular_component);GO:0043581(mycelium development)	03018(RNA degradation)	K04043	NA	102.661	135.094	144.841	46.3272	68.0974	56.8877	1.15919	2.54321e-05	0.000150326	up	hsp70-like protein [Beauveria bassiana ARSEF 2860]
MSTRG.5588	BBA_06548	MSTRG.5588.1	NA	NA	NA	NA	61.5577	58.6748	61.9945	28.4913	30.681	22.4204	1.15923	6.22299e-05	0.000334414	up
MSTRG.5742	BBA_06764	XM_008601861.1	GO:0003674(molecular_function);GO:0005575(cellular_component);GO:0008150(biological_process);GO:0009405(pathogenesis);GO:0044409(entry into host);GO:0052372(modulation by symbiont of entry into host)	NA	NA	NA	9.28891	9.36287	8.78945	3.75612	4.6503	3.87827	1.15948	0.00139908	0.0054065	up	tetraspanin-like protein [Beauveria bassiana ARSEF 2860]
MSTRG.3305	BBA_03857	XM_008598954.1	GO:0003674(molecular_function);GO:0005575(cellular_component);GO:0043581(mycelium development)	NA	NA	NA	20.3325	16.5972	22.0331	9.7944	8.45582	8.12891	1.16041	3.18482e-05	0.000184263	up	hypothetical protein BBA_03857 [Beauveria bassiana ARSEF 2860]
19887663	BBA_04651	XM_008599748.1	GO:0003674(molecular_function);GO:0016021(integral component of membrane);GO:0055085(transmembrane transport)	NA	NA	NA	3.79186	3.8764	4.41782	1.23286	2.41511	1.75811	1.16069	0.00295356	0.0102837	up	MFS transporter [Beauveria bassiana ARSEF 2860]
MSTRG.6864	BBA_08136	XM_008603233.1	GO:0004497(monooxygenase activity);GO:0005506(iron ion binding);GO:0005575(cellular_component);GO:0009055(electron carrier activity);GO:0016705(oxidoreductase activity, acting on paired donors, with incorporation or reduction of molecular oxygen);GO:0016712(oxidoreductase activity, acting on paired donors, with incorporation or reduction of molecular oxygen, reduced flavin or flavoprotein as one …	00071(Fatty acid degradation);00380(Tryptophan metabolism)	K00493	EC:1.14.14.1	4.38206	3.11452	2.43213	1.32503	1.22459	1.89034	1.16106	0.00932474	0.0278583	up	Cytochrome P450 CYP52T1 [Beauveria bassiana ARSEF 2860]
MSTRG.1107	BBA_01240	XM_008596337.1	GO:0005575(cellular_component);GO:0008150(biological_process);GO:0016747(transferase activity, transferring acyl groups other than amino-acyl groups)	NA	NA	NA	7.48604	3.36673	4.2159	1.79107	1.88835	3.05059	1.16287	0.013178	0.0373881	up	LysR family regulatory protein [Beauveria bassiana ARSEF 2860]
MSTRG.8596	BBA_10340	MSTRG.8596.1;XM_008605437.1	GO:0003676(nucleic acid binding);GO:0003677(DNA binding);GO:0004386(helicase activity);GO:0005524(ATP binding);GO:0005634(nucleus);GO:0006281(DNA repair);GO:0006311(meiotic gene conversion);GO:0007131(reciprocal meiotic recombination);GO:0016817(hydrolase activity, acting on acid anhydrides);GO:0030437(ascospore formation);GO:0035861(site of double-strand break);GO:0072686(mitotic spindle)	03440(Homologous recombination)	K10875	EC:3.6.4.-	26.5742	30.4128	30.2776	9.90422	15.602	13.4589	1.16322	1.40836e-05	8.88455e-05	up	DNA repair protein, SNF2 family [Beauveria bassiana ARSEF 2860]
MSTRG.4226	BBA_04954	XM_008600051.1	GO:0005887(integral component of plasma membrane);GO:0015116(sulfate transmembrane transporter activity)	NA	NA	NA	19.2398	17.1589	16.5421	7.00374	8.2403	8.38025	1.16411	2.26717e-06	1.64862e-05	up	sulfate permease [Beauveria bassiana ARSEF 2860]
MSTRG.5746	BBA_06772	XM_008601869.1	GO:0003674(molecular_function)	NA	NA	NA	16.081	19.3903	22.3569	5.68599	10.7694	9.34319	1.16448	0.000134128	0.000671437	up	pre-rRNA-processing protein IPI1 [Beauveria bassiana ARSEF 2860]
MSTRG.8277	BBA_09961	XM_008605058.1	NA	NA	NA	NA	1040.86	1001.48	1129.3	349.119	613.548	452.159	1.16461	1.77218e-05	0.000108767	up	hypothetical protein BBA_09961 [Beauveria bassiana ARSEF 2860]
MSTRG.5329	new	MSTRG.5329.1	NA	NA	NA	NA	5.16921	6.949	5.70459	2.83164	2.33022	2.78371	1.1655	0.00171373	0.00643237	up
MSTRG.3022	BBA_03507	XM_008598604.1	NA	00230(Purine metabolism);00240(Pyrimidine metabolism);03030(DNA replication);03410(Base excision repair);03420(Nucleotide excision repair);03430(Mismatch repair);03440(Homologous recombination)	K03504	NA	19.1308	20.542	19.0079	7.33291	10.2253	8.57928	1.16676	7.92985e-06	5.21875e-05	up	DNA polymerase subunit Cdc27 [Beauveria bassiana ARSEF 2860]
MSTRG.4769	BBA_05590	XM_008600687.1	GO:0005575(cellular_component)	03030(DNA replication)	K10743	EC:3.1.26.4	18.8249	15.9009	17.7029	6.30966	8.21263	8.82433	1.16714	2.83223e-05	0.000165514	up	ribonuclease HII [Beauveria bassiana ARSEF 2860]
MSTRG.1163	BBA_01296	XM_008596393.1	GO:0003777(microtubule motor activity);GO:0005871(kinesin complex);GO:0007018(microtubule-based movement);GO:0016887(ATPase activity)	04141(Protein processing in endoplasmic reticulum)	K14007	NA	25.6311	25.817	29.452	7.93426	14.2744	13.8062	1.16755	2.30566e-05	0.000137654	up	kinesin heavy chain [Beauveria bassiana ARSEF 2860]
MSTRG.5605	BBA_06571;BBA_06570	MSTRG.5605.1;XM_008601667.1	GO:0003674(molecular_function);GO:0005575(cellular_component);GO:0008150(biological_process)	NA	NA	NA	7.58099	4.27963	3.68605	1.70052	2.96543	2.25468	1.16763	0.00182383	0.00677445	up	Ankyrin repeat protein [Beauveria bassiana ARSEF 2860]
MSTRG.5833	BBA_06874	MSTRG.5833.1;MSTRG.5833.2	NA	NA	NA	NA	50.7492	45.9407	52.4067	27.9395	18.8639	19.5516	1.16797	0.000172309	0.0008457	up
MSTRG.327	BBA_00399	XM_008595496.1;MSTRG.327.1	GO:0001965(G-protein alpha-subunit binding);GO:0005085(guanyl-nucleotide exchange factor activity);GO:0005096(GTPase activator activity);GO:0005829(cytosol);GO:0007186(G-protein coupled receptor signaling pathway)	NA	NA	NA	779.359	1110.24	1029.71	330.942	551.05	417.078	1.16815	3.26838e-05	0.000188043	up	guanine nucleotide exchange factor synembryn [Beauveria bassiana ARSEF 2860]
MSTRG.6304	BBA_07489;BBA_07488	MSTRG.6304.1;XM_008602586.1;XM_008602585.1	GO:0003674(molecular_function);GO:0005575(cellular_component);GO:0008150(biological_process);GO:0003674(molecular_function)	NA	NA	NA	15.7386	13.1802	13.1987	5.50807	6.33563	6.89576	1.16834	4.98712e-06	3.40517e-05	up	hypothetical protein BBA_07489 [Beauveria bassiana ARSEF 2860];DASH complex subunit Dad2 [Beauveria bassiana ARSEF 2860]
MSTRG.5036	BBA_05904	XM_008601001.1	GO:0000166(nucleotide binding);GO:0003676(nucleic acid binding);GO:0005575(cellular_component);GO:0008150(biological_process)	NA	NA	NA	21.819	23.4891	26.5947	8.85315	13.5861	9.54181	1.16883	1.41315e-05	8.90867e-05	up	RNA recognition domain-containing protein [Beauveria bassiana ARSEF 2860]
MSTRG.7672	BBA_09142	XM_008604239.1	NA	NA	NA	NA	19.7863	25.8019	25.5732	5.59499	16.1481	9.89007	1.16966	0.00567108	0.0182094	up	hypothetical protein BBA_09142 [Beauveria bassiana ARSEF 2860]
MSTRG.4369	BBA_05129	XM_008600226.1;MSTRG.4369.1	NA	NA	NA	NA	176.767	159.881	165.629	56.9784	91.4352	74.8322	1.16985	2.72498e-05	0.000160356	up	hypothetical protein BBA_05129 [Beauveria bassiana ARSEF 2860]
MSTRG.8267	BBA_09953	XM_008605050.1	NA	NA	NA	NA	2.05657	2.27302	2.27284	0.827447	0.781704	1.32354	1.17077	0.00498603	0.0162743	up	HET domain protein [Beauveria bassiana ARSEF 2860]
MSTRG.6746	BBA_08018	MSTRG.6746.1	NA	NA	NA	NA	36.9172	43.1291	61.4564	21.4046	23.6097	17.7873	1.17196	0.000213723	0.00102884	up
MSTRG.6969	BBA_08241	XM_008603338.1	GO:0005351(sugar:proton symporter activity);GO:0005355(glucose transmembrane transporter activity);GO:0005887(integral component of plasma membrane);GO:0035428(hexose transmembrane transport);GO:0046323(glucose import)	01200(Carbon metabolism);00010(Glycolysis / Gluconeogenesis);00020(Citrate cycle (TCA cycle));00620(Pyruvate metabolism);00630(Glyoxylate and dicarboxylate metabolism);00640(Propanoate metabolism);00260(Glycine, serine and threonine metabolism);00280(Valine, leucine and isoleucine degradation)	K00382	EC:1.8.1.4	12.4168	13.1036	11.5546	4.55949	6.73628	5.15586	1.17221	1.65408e-05	0.000102262	up	general alpha-glucoside permease [Beauveria bassiana ARSEF 2860]
MSTRG.668	BBA_00759	XM_008595856.1	GO:0003674(molecular_function);GO:0004129(cytochrome-c oxidase activity);GO:0005634(nucleus);GO:0005737(cytoplasm);GO:0005739(mitochondrion);GO:0005758(mitochondrial intermembrane space);GO:0006878(cellular copper ion homeostasis);GO:0033617(mitochondrial respiratory chain complex IV assembly)	NA	NA	NA	15.3515	18.9884	16.4168	6.57591	8.47832	7.46173	1.17265	0.00060918	0.00258895	up	Cytochrome c oxidase, subunit VIb [Beauveria bassiana ARSEF 2860]
MSTRG.3473	BBA_04065	MSTRG.3473.2;XM_008599162.1	GO:0005575(cellular_component)	NA	NA	NA	11.6003	11.5726	10.1986	4.11506	5.85525	4.82196	1.17378	1.41997e-05	8.93955e-05	up	monooxygenase-like protein [Beauveria bassiana ARSEF 2860]
MSTRG.7226	BBA_08555	MSTRG.7226.1;XM_008603652.1	GO:0005793(endoplasmic reticulum-Golgi intermediate compartment);GO:0015786(UDP-glucose transport)	NA	NA	NA	105.49	88.9761	74.6945	40.9762	43.5777	34.6878	1.17458	7.84249e-05	0.000411675	up	triose-phosphate transporter [Beauveria bassiana ARSEF 2860]
MSTRG.3206	BBA_03729	MSTRG.3206.1	NA	NA	NA	NA	12.2832	13.3166	13.6191	5.24728	7.61796	4.49875	1.17545	0.0021777	0.00789001	up
MSTRG.1186	BBA_01320	XM_008596417.1	GO:0000753(cell morphogenesis involved in conjugation with cellular fusion);GO:0032220(plasma membrane fusion involved in cytogamy);GO:0043332(mating projection tip)	03430(Mismatch repair)	K10746	EC:3.1.-.-	115.51	125.495	131.338	52.1411	55.6428	56.9962	1.17609	4.82752e-06	3.30349e-05	up	hypothetical protein BBA_01320 [Beauveria bassiana ARSEF 2860]
MSTRG.3162	BBA_03673	XM_008598770.1	NA	NA	NA	NA	15.3906	18.204	14.8706	5.75639	7.30506	8.37322	1.177	6.02536e-06	4.04859e-05	up	hypothetical protein BBA_03673 [Beauveria bassiana ARSEF 2860]
MSTRG.4929	BBA_05787	MSTRG.4929.3;MSTRG.4929.2;MSTRG.4929.1;XM_008600884.1	GO:0005575(cellular_component);GO:0008150(biological_process);GO:0008270(zinc ion binding)	NA	NA	NA	198.31	141.67	235.005	87.3979	76.1121	90.6284	1.17791	0.000157328	0.000776952	up	AN1-type zinc finger protein [Beauveria bassiana ARSEF 2860]
19885562	BBA_02550	XM_008597647.1	GO:0003674(molecular_function);GO:0005575(cellular_component);GO:0008150(biological_process)	NA	NA	NA	1.86339	1.94385	1.93251	0.64448	1.07813	0.814137	1.17801	0.00517681	0.0168319	up	atmA protein [Beauveria bassiana ARSEF 2860]
MSTRG.993	BBA_01111	XM_008596208.1	GO:0005575(cellular_component)	01200(Carbon metabolism);01230(Biosynthesis of amino acids);00920(Sulfur metabolism);00270(Cysteine and methionine metabolism)	K01738	EC:2.5.1.47	39.7505	46.4988	42.0071	17.3032	19.7689	19.6109	1.17804	1.46245e-06	1.09873e-05	up	Cysteine synthase [Beauveria bassiana ARSEF 2860]
MSTRG.4192	BBA_04906	XM_008600003.1	GO:0003674(molecular_function);GO:0005737(cytoplasm);GO:0008150(biological_process)	NA	NA	NA	32.855	36.0867	34.5129	11.3025	18.9062	15.4759	1.17922	7.43083e-06	4.92174e-05	up	Nicotinamide N-methyltransferase, putative [Beauveria bassiana ARSEF 2860]
MSTRG.2993	BBA_03462	XM_008598559.1	GO:0004004(ATP-dependent RNA helicase activity);GO:0010501(RNA secondary structure unwinding)	03040(Spliceosome)	K12858	EC:3.6.4.13	15.0625	15.0943	13.2656	4.91301	7.76347	6.48319	1.18037	4.45656e-06	3.06545e-05	up	ATP-dependent RNA helicase MSS116 [Beauveria bassiana ARSEF 2860]
MSTRG.6287	BBA_07467	MSTRG.6287.1	NA	NA	NA	NA	10.6572	8.64291	4.64412	1.99767	6.0866	2.47651	1.18097	0.0094203	0.0281005	up
MSTRG.546	BBA_00630	XM_008595727.1	GO:0003824(catalytic activity);GO:0005575(cellular_component);GO:0008152(metabolic process)	04146(Peroxisome)	K01796	EC:5.1.99.4	16.2207	10.435	8.17293	3.24015	6.85272	5.26786	1.18103	0.00169163	0.00637344	up	CoA-transferase family III [Beauveria bassiana ARSEF 2860]
MSTRG.1896	BBA_02151	XM_008597248.1	GO:0003674(molecular_function);GO:0005575(cellular_component);GO:0009405(pathogenesis);GO:0009847(spore germination);GO:0030437(ascospore formation);GO:0048315(conidium formation)	NA	NA	NA	5.43222	5.37809	4.9429	1.74499	2.32741	2.86521	1.18313	4.02472e-05	0.000227748	up	hypothetical protein BBA_02151 [Beauveria bassiana ARSEF 2860]
MSTRG.6432	BBA_07647	XM_008602744.1	NA	NA	NA	NA	7.01941	5.92187	6.62201	2.67342	2.84491	3.09651	1.18325	0.00162148	0.00615577	up	hypothetical protein BBA_07647 [Beauveria bassiana ARSEF 2860]
MSTRG.2251	BBA_02557	XM_008597654.1	GO:0003677(DNA binding);GO:0005634(nucleus);GO:0006351(transcription, DNA-templated);GO:0008270(zinc ion binding)	NA	NA	NA	0.56179	0.622606	0.698882	0.191386	0.353349	0.283517	1.1851	0.0125835	0.035943	up	C6 transcription factor [Beauveria bassiana ARSEF 2860]
MSTRG.4230	new	MSTRG.4230.1	NA	NA	NA	NA	12.548	15.7007	16.3872	5.31731	8.2964	5.9987	1.18644	5.6705e-06	3.83513e-05	up
MSTRG.4638	BBA_05452	XM_008600549.1;MSTRG.4638.1	GO:0003674(molecular_function);GO:0005575(cellular_component);GO:0008150(biological_process)	NA	NA	NA	82.0244	85.8874	72.37	24.6285	48.0446	32.8878	1.18665	8.6994e-05	0.000452057	up	T-complex protein 11 [Beauveria bassiana ARSEF 2860]
MSTRG.1829	BBA_02076	XM_008597173.1	GO:0001302(replicative cell aging);GO:0005739(mitochondrion);GO:0005743(mitochondrial inner membrane);GO:0006457(protein folding);GO:0045861(negative regulation of proteolysis)	NA	NA	NA	164.121	177.116	162.93	67.2953	76.7859	77.3318	1.18716	4.78101e-06	3.27649e-05	up	SPFH domain/Band 7 family protein [Beauveria bassiana ARSEF 2860]
MSTRG.7197	BBA_08509	XM_008603606.1	GO:0005773(vacuole);GO:0005887(integral component of plasma membrane);GO:0015179(L-amino acid transmembrane transporter activity);GO:0015297(antiporter activity)	NA	NA	NA	11.6572	13.4343	12.9909	3.54114	7.18614	5.97665	1.18894	8.51719e-05	0.000443333	up	amino acid permease [Beauveria bassiana ARSEF 2860]
MSTRG.640	BBA_00732	XM_008595829.1	GO:0005575(cellular_component);GO:0016491(oxidoreductase activity);GO:0050660(flavin adenine dinucleotide binding);GO:0055114(oxidation-reduction process)	NA	NA	NA	2.82438	3.66741	2.38419	1.51612	1.17968	1.19577	1.18956	0.00549326	0.0177193	up	apoptosis-inducing factor, putative [Beauveria bassiana ARSEF 2860]
MSTRG.5272	BBA_06168	XM_008601265.1	NA	NA	NA	NA	31.6802	26.8494	25.6348	8.27642	13.7392	14.8682	1.19022	1.9904e-05	0.000120566	up	hypothetical protein BBA_06168 [Beauveria bassiana ARSEF 2860]
MSTRG.24	BBA_00029	XM_008595126.1	GO:0005575(cellular_component);GO:0008150(biological_process)	NA	NA	NA	14.9902	11.5298	10.2627	4.8104	5.64722	5.63169	1.19293	1.7615e-05	0.000108326	up	pumilio-family RNA binding repeat domain-containing protein [Beauveria bassiana ARSEF 2860]
MSTRG.885	BBA_00991	MSTRG.885.1;XM_008596088.1	GO:0000009(alpha-1,6-mannosyltransferase activity);GO:0000136(alpha-1,6-mannosyltransferase complex);GO:0006487(protein N-linked glycosylation)	00513(Various types of N-glycan biosynthesis)	K05531	EC:2.4.1.-	35.3329	32.3473	32.3486	11.3906	17.236	15.0776	1.19457	6.29679e-06	4.21876e-05	up	galactosyl transferase GMA12/MNN10 family protein [Beauveria bassiana ARSEF 2860]
MSTRG.3998	BBA_04661	MSTRG.3998.1;XM_008599758.1	NA	NA	NA	NA	1643.92	1510.41	1552.11	416.773	1146.16	492.581	1.19513	0.00117591	0.00463085	up	hypothetical protein BBA_04661 [Beauveria bassiana ARSEF 2860]
19887508	BBA_04496	XM_008599593.1	GO:0005353(fructose transmembrane transporter activity);GO:0005355(glucose transmembrane transporter activity);GO:0005886(plasma membrane);GO:0009267(cellular response to starvation);GO:0010255(glucose mediated signaling pathway);GO:0015578(mannose transmembrane transporter activity);GO:0015753(D-xylose transport);GO:0015755(fructose transport);GO:0015761(mannose transport);GO:0016021(integral co…	04113(Meiosis - yeast)	K08139	NA	2.21736	1.86006	1.47242	0.811765	0.926974	0.68486	1.1953	0.0107899	0.0314879	up	putative sugar transporter [Beauveria bassiana ARSEF 2860]
MSTRG.4177	BBA_04886;BBA_04887	XM_008599983.1;MSTRG.4177.1;XM_008599984.1	GO:0005575(cellular_component)	04011(MAPK signaling pathway - yeast);04139(Regulation of mitophagy - yeast)	K11244	NA	164.756	151.446	145.214	62.0047	78.1497	61.3427	1.19531	5.27047e-06	3.59073e-05	up	hypothetical protein BBA_04886 [Beauveria bassiana ARSEF 2860];transmembrane alpha-helix domain-containing protein [Beauveria bassiana ARSEF 2860]
19890531	BBA_07519	XM_008602616.1	GO:0005575(cellular_component);GO:0008150(biological_process)	NA	NA	NA	2.3278	2.15108	2.29763	0.832352	1.09751	1.02826	1.19586	0.00207944	0.00757241	up	glucose sorbosone dehydrogenase [Beauveria bassiana ARSEF 2860]
MSTRG.538	BBA_00619	MSTRG.538.1;MSTRG.538.2	NA	NA	NA	NA	107.585	131.337	119.406	53.0017	45.8691	57.4993	1.19632	1.66185e-05	0.000102674	up
MSTRG.5670	BBA_06668	XM_008601765.1	GO:0000981(RNA polymerase II transcription factor activity, sequence-specific DNA binding);GO:0005634(nucleus);GO:0006355(regulation of transcription, DNA-templated);GO:0008270(zinc ion binding);GO:0071467(cellular response to pH)	NA	NA	NA	9.58771	9.01813	7.45826	4.3643	3.62137	3.38299	1.197	0.000257178	0.00121411	up	C6 finger domain protein, putative [Beauveria bassiana ARSEF 2860]
19884973	BBA_01961	XM_008597058.1	NA	NA	NA	NA	2.59633	1.73127	1.72236	0.79339	0.823701	1.0211	1.19738	0.00597915	0.0189885	up	hypothetical protein BBA_01961 [Beauveria bassiana ARSEF 2860]
MSTRG.2732	BBA_03155	XM_008598252.1	GO:0000910(cytokinesis);GO:0000915(actomyosin contractile ring assembly);GO:0000935(barrier septum);GO:0001411(hyphal tip);GO:0003924(GTPase activity);GO:0005525(GTP binding);GO:0005938(cell cortex);GO:0006886(intracellular protein transport);GO:0006913(nucleocytoplasmic transport);GO:0007097(nuclear migration);GO:0007165(signal transduction);GO:0007264(small GTPase mediated signal transduction);…	04011(MAPK signaling pathway - yeast);04144(Endocytosis)	K04513	NA	30.6327	40.1095	39.2797	12.3287	17.6708	17.9627	1.19782	4.61917e-06	3.17026e-05	up	Ras family protein [Beauveria bassiana ARSEF 2860]
MSTRG.6414	BBA_07623	XM_008602720.1	GO:0004555(alpha,alpha-trehalase activity);GO:0005993(trehalose catabolic process)	00500(Starch and sucrose metabolism)	K01194	EC:3.2.1.28	1.58792	1.31098	1.51208	0.487748	0.602303	0.832746	1.1979	0.00371102	0.0125357	up	trehalase-like protein [Beauveria bassiana ARSEF 2860]
MSTRG.2430	BBA_02784	MSTRG.2430.1;XM_008597881.1	NA	NA	NA	NA	6.94182	7.70211	7.52957	3.78001	2.83667	3.04327	1.19875	0.000217066	0.00104169	up	hypothetical protein BBA_02784 [Beauveria bassiana ARSEF 2860]
MSTRG.2972	BBA_03433	XM_008598530.1	GO:0000132(establishment of mitotic spindle orientation);GO:0000778(condensed nuclear chromosome kinetochore);GO:0005200(structural constituent of cytoskeleton);GO:0007052(mitotic spindle organization);GO:0031262(Ndc80 complex);GO:0051315(attachment of mitotic spindle microtubules to kinetochore)	NA	NA	NA	12.1943	12.5861	14.038	4.69286	6.1554	6.05044	1.19983	8.02251e-07	6.25853e-06	up	HEC/Ndc80p family protein [Beauveria bassiana ARSEF 2860]
MSTRG.1238	BBA_01378	MSTRG.1238.1;XM_008596475.1	GO:0005871(kinesin complex);GO:0007018(microtubule-based movement);GO:0007059(chromosome segregation);GO:0008574(ATP-dependent microtubule motor activity, plus-end-directed);GO:0090307(mitotic spindle assembly)	04144(Endocytosis)	K10396	NA	9.00491	10.9947	11.44	3.84403	4.94474	4.89742	1.19986	7.80735e-07	6.10776e-06	up	kinesin motor domain-containing protein [Beauveria bassiana ARSEF 2860]
MSTRG.4870	BBA_05714	XM_008600811.1	GO:0005575(cellular_component);GO:0008150(biological_process)	NA	NA	NA	89.9902	64.651	50.951	31.3608	32.7977	25.3393	1.19986	0.00013464	0.000673637	up	diadenosine hexaphosphate hydrolase [Beauveria bassiana ARSEF 2860]
MSTRG.5242	BBA_06138	XM_008601235.1	GO:0000453(enzyme-directed rRNA 2'-O-methylation);GO:0003723(RNA binding);GO:0005739(mitochondrion);GO:0070039(rRNA (guanosine-2'-O-)-methyltransferase activity)	NA	NA	NA	9.01633	8.82058	9.97624	2.82348	5.56999	3.71295	1.2	8.95935e-05	0.000464526	up	rRNA (guanine-N1-)-methyltransferase [Beauveria bassiana ARSEF 2860]
MSTRG.7094	BBA_08381	MSTRG.7094.1;XM_008603478.1	GO:0005783(endoplasmic reticulum);GO:0005886(plasma membrane);GO:0006824(cobalt ion transport);GO:0015087(cobalt ion transmembrane transporter activity);GO:0016021(integral component of membrane);GO:0034254(regulation of urea catabolic process);GO:0044750(high-affinity nickel cation transmembrane transporter activity);GO:0046872(metal ion binding);GO:0098716(nickel cation import across plasma mem…	NA	NA	NA	366.729	471.859	528.158	159.441	215.494	219.469	1.20123	5.51809e-06	3.74842e-05	up	Ni2+-Co2+ transporter transition metal uptake transporter [Beauveria bassiana ARSEF 2860]
MSTRG.402	BBA_00476	MSTRG.402.1;XM_008595573.1	GO:0003674(molecular_function);GO:0005575(cellular_component)	NA	NA	NA	15.8218	17.8225	17.7242	4.42346	9.5239	8.38591	1.20169	7.43018e-05	0.000391804	up	SH3 domain-containing protein [Beauveria bassiana ARSEF 2860]
MSTRG.5821	BBA_06863	XM_008601960.1	NA	NA	NA	NA	21.5894	18.6561	17.0232	9.33643	6.66238	8.89606	1.2019	7.87047e-05	0.000412677	up	hypothetical protein BBA_06863 [Beauveria bassiana ARSEF 2860]
19891535	BBA_08523	XM_008603620.1	GO:0000982(transcription factor activity, RNA polymerase II core promoter proximal region sequence-specific binding);GO:0003677(DNA binding);GO:0005634(nucleus);GO:0005829(cytosol);GO:0006351(transcription, DNA-templated);GO:0008270(zinc ion binding);GO:0035690(cellular response to drug);GO:0045944(positive regulation of transcription from RNA polymerase II promoter)	NA	NA	NA	4.06197	5.66377	4.93069	1.32705	2.49404	2.54733	1.20253	0.000909727	0.00369865	up	fungal specific transcription factor domain protein [Beauveria bassiana ARSEF 2860]
MSTRG.3457	BBA_04047	XM_008599144.1	GO:0000083(regulation of transcription involved in G1/S transition of mitotic cell cycle);GO:0000209(protein polyubiquitination);GO:0006270(DNA replication initiation);GO:0030174(regulation of DNA-dependent DNA replication initiation);GO:0030674(protein binding, bridging);GO:0031146(SCF-dependent proteasomal ubiquitin-dependent protein catabolic process);GO:0042762(regulation of sulfur metabolic …	04120(Ubiquitin mediated proteolysis);04111(Cell cycle - yeast)	K10259	NA	25.2773	20.0736	18.8598	9.16732	8.69347	10.0025	1.20445	7.31584e-06	4.85249e-05	up	WD domain-containing protein [Beauveria bassiana ARSEF 2860]
MSTRG.1765	BBA_02001	MSTRG.1765.1;XM_008597098.1	GO:0003674(molecular_function);GO:0005575(cellular_component);GO:0008150(biological_process)	NA	NA	NA	142.205	161.078	143.067	72.7446	61.9132	58.9063	1.20536	1.94089e-05	0.000118107	up	WSC domain-containing protein [Beauveria bassiana ARSEF 2860]
MSTRG.1368	BBA_01534	XM_008596631.1	GO:0005515(protein binding)	00190(Oxidative phosphorylation)	K02128	NA	1648.78	1451.04	1668.89	604.935	800.845	661.054	1.20618	1.56209e-06	1.16886e-05	up	ATP synthase protein 9 [Beauveria bassiana ARSEF 2860]
MSTRG.4719	BBA_05534	MSTRG.4719.1;XM_008600631.1	GO:0005575(cellular_component)	NA	NA	NA	26.2416	29.8039	33.9139	9.58578	15.328	14.0314	1.20783	1.81887e-05	0.000111338	up	chromosome segregation ATPase [Beauveria bassiana ARSEF 2860]
MSTRG.3763	BBA_04371	XM_008599468.1	GO:0003674(molecular_function);GO:0016021(integral component of membrane);GO:0055085(transmembrane transport)	00240(Pyrimidine metabolism);00260(Glycine, serine and threonine metabolism)	K16066	EC:1.1.1.381;EC:1.1.1.-	5.3442	7.50525	7.5239	1.73871	4.43759	2.63613	1.20907	0.00167946	0.00633706	up	MFS multidrug transporter, putative [Beauveria bassiana ARSEF 2860]
MSTRG.7798	BBA_09325	XM_008604422.1;MSTRG.7798.1	GO:0003674(molecular_function);GO:0005575(cellular_component);GO:0008150(biological_process)	NA	NA	NA	13.6129	10.5415	8.72926	3.71641	5.02498	5.47572	1.20974	8.11882e-05	0.00042474	up	choline transport protein [Beauveria bassiana ARSEF 2860]
MSTRG.3608	BBA_04215	XM_008599312.1	GO:0003674(molecular_function);GO:0005575(cellular_component)	NA	NA	NA	10.0031	10.0983	9.73363	3.67918	4.94361	4.26647	1.21083	7.90102e-07	6.17583e-06	up	WD domain-containing protein [Beauveria bassiana ARSEF 2860]
MSTRG.5332	BBA_06253	XM_008601350.1	GO:0003674(molecular_function);GO:0005634(nucleus);GO:0008150(biological_process)	NA	NA	NA	9.36327	10.9916	11.6489	3.30855	5.1027	5.36658	1.2159	6.03323e-05	0.000325086	up	hypothetical protein BBA_06253 [Beauveria bassiana ARSEF 2860]
MSTRG.2490	BBA_02858	XM_008597955.1	GO:0003674(molecular_function);GO:0005575(cellular_component)	NA	NA	NA	11.4333	12.9334	11.3895	4.28496	6.45354	4.63131	1.21809	4.71814e-05	0.000260634	up	mucin-like protein [Beauveria bassiana ARSEF 2860]
MSTRG.2504	BBA_02873	MSTRG.2504.1;XM_008597970.1	GO:0005575(cellular_component);GO:0016491(oxidoreductase activity);GO:0055114(oxidation-reduction process)	00260(Glycine, serine and threonine metabolism);00310(Lysine degradation);04146(Peroxisome)	K00306	EC:1.5.3.1;EC:1.5.3.7	391.925	221.721	132.762	99.9305	112.303	108.556	1.21834	0.00241177	0.00861706	up	sarcosine oxidase [Beauveria bassiana ARSEF 2860]
MSTRG.8383	BBA_10093	XM_008605190.1;MSTRG.8383.1	GO:0005575(cellular_component);GO:0005975(carbohydrate metabolic process)	00520(Amino sugar and nucleotide sugar metabolism)	K01183	EC:3.2.1.14	7.94426	7.78566	10.8563	5.37239	2.47409	3.57926	1.21839	0.00302363	0.0105119	up	endo-N-acetyl-beta-D-glucosaminidase precursor [Beauveria bassiana ARSEF 2860]
MSTRG.5727	BBA_06750	XM_008601847.1	NA	NA	NA	NA	537.042	314.232	328.933	149.237	203.506	154.3	1.21886	0.000159704	0.000787159	up	hypothetical protein BBA_06750 [Beauveria bassiana ARSEF 2860]
MSTRG.805	BBA_00903	XM_008596000.1	GO:0003674(molecular_function);GO:0008150(biological_process)	NA	NA	NA	11.4653	13.0667	10.6356	4.51533	5.57547	5.01712	1.21894	1.23469e-06	9.35949e-06	up	ribosome biogenesis protein Rix1 [Beauveria bassiana ARSEF 2860]
MSTRG.6780	BBA_08042	XM_008603139.1	GO:0000022(mitotic spindle elongation);GO:0000086(G2/M transition of mitotic cell cycle);GO:0004672(protein kinase activity);GO:0004713(protein tyrosine kinase activity);GO:0005524(ATP binding);GO:0005634(nucleus);GO:0005829(cytosol);GO:0006468(protein phosphorylation);GO:0007034(vacuolar transport);GO:0030448(hyphal growth);GO:0031028(septation initiation signaling);GO:0031031(positive regulatio…	04111(Cell cycle - yeast);04113(Meiosis - yeast)	K06660	EC:2.7.11.21	28.0721	30.0398	32.1282	10.3687	14.8367	13.5029	1.22113	1.93658e-06	1.4295e-05	up	serine/threonine-protein kinase plo1 [Beauveria bassiana ARSEF 2860]
MSTRG.4038	BBA_04716	XM_008599813.1;MSTRG.4038.2	GO:0016021(integral component of membrane);GO:0042626(ATPase activity, coupled to transmembrane movement of substances);GO:0055085(transmembrane transport)	02010(ABC transporters)	K05658	EC:3.6.3.44	5.25569	5.71312	5.74667	1.77133	3.02913	2.36293	1.22247	8.57204e-06	5.60563e-05	up	ABC transporter transmembrane region [Beauveria bassiana ARSEF 2860]
MSTRG.4034	BBA_04713	MSTRG.4034.1;MSTRG.4034.2;MSTRG.4034.3;XM_008599810.1	GO:0005575(cellular_component);GO:0009405(pathogenesis)	04113(Meiosis - yeast)	K12763	NA	256.69	184.24	156.874	63.325	83.4377	109.315	1.22309	9.75257e-05	0.000502845	up	KilA-N domain-containing protein [Beauveria bassiana ARSEF 2860]
MSTRG.3636	BBA_04247	XM_008599344.1	GO:0000462(maturation of SSU-rRNA from tricistronic rRNA transcript (SSU-rRNA, 5.8S rRNA, LSU-rRNA));GO:0005730(nucleolus);GO:0030692(Noc4p-Nop14p complex);GO:0032040(small-subunit processome)	NA	NA	NA	15.9442	17.1144	13.9776	5.3953	7.06257	7.63665	1.22697	2.04886e-06	1.50401e-05	up	CBF/Mak21 family protein [Beauveria bassiana ARSEF 2860]
MSTRG.5932	BBA_06986	MSTRG.5932.1;XM_008602083.1	NA	NA	NA	NA	433.397	403.298	351.547	189.75	184.714	132.671	1.22839	3.95649e-05	0.000224161	up
MSTRG.1151	BBA_01289	XM_008596386.1	GO:0000790(nuclear chromatin);GO:0003896(DNA primase activity);GO:0005737(cytoplasm);GO:0006269(DNA replication, synthesis of RNA primer)	00230(Purine metabolism);00240(Pyrimidine metabolism);03030(DNA replication)	K02684	EC:2.7.7.-	26.8226	24.7493	23.076	8.6599	12.5285	10.6577	1.22899	5.89111e-07	4.71593e-06	up	eukaryotic and archaeal DNA primase small subunit [Beauveria bassiana ARSEF 2860]
MSTRG.8450	BBA_10170	MSTRG.8450.1;XM_008605267.1	GO:0016442(RISC complex);GO:0033168(conversion of ds siRNA to ss siRNA involved in RNA interference);GO:0035197(siRNA binding)	NA	NA	NA	10.4592	10.5966	11.8388	3.10351	5.14231	5.76186	1.23163	4.50508e-06	3.09424e-05	up	RNA interference and silencing protein (Qde2) [Beauveria bassiana ARSEF 2860]
MSTRG.1016	BBA_01137	XM_008596234.1	GO:0005575(cellular_component)	00230(Purine metabolism)	K07127	EC:3.5.2.17	61.0271	63.4473	71.9224	21.6772	33.4681	28.4717	1.2319	1.37852e-06	1.03988e-05	up	hydroxyisourate hydrolase [Beauveria bassiana ARSEF 2860]
MSTRG.1327	BBA_01489	XM_008596586.1;MSTRG.1327.1	GO:0003674(molecular_function);GO:0005575(cellular_component);GO:0008150(biological_process)	NA	NA	NA	26.1092	27.0101	29.5669	8.84765	13.1427	13.154	1.23435	2.7252e-06	1.95264e-05	up	inner centromere protein [Beauveria bassiana ARSEF 2860]
MSTRG.4459	BBA_05235	MSTRG.4459.1;XM_008600332.1	NA	NA	NA	NA	21.6306	22.8436	25.1887	8.9723	10.6851	9.90728	1.23652	1.05523e-06	8.0782e-06	up	rhoptry protein [Beauveria bassiana ARSEF 2860]
MSTRG.4873	BBA_05715	MSTRG.4873.1;XM_008600812.1	GO:0004057(arginyltransferase activity);GO:0005737(cytoplasm);GO:0016598(protein arginylation)	03018(RNA degradation)	K12589	NA	20.7079	13.3258	7.20608	5.37119	6.13168	5.99153	1.23714	0.00174647	0.00654205	up	arginine-tRNA-protein transferase [Beauveria bassiana ARSEF 2860]
19883159	BBA_00147	XM_008595244.1	GO:0003674(molecular_function);GO:0005575(cellular_component);GO:0008150(biological_process)	NA	NA	NA	6.32245	8.2111	9.28844	3.09995	3.09719	3.89337	1.23929	0.00149921	0.00573929	up	cutinase-2 protein [Beauveria bassiana ARSEF 2860]
MSTRG.6466	BBA_07677	XM_008602774.1	GO:0003674(molecular_function);GO:0005575(cellular_component);GO:0008150(biological_process)	00310(Lysine degradation)	K11429	EC:2.1.1.43	8.61192	8.41053	9.18642	2.93067	4.7684	3.38621	1.24141	4.43777e-05	0.000248064	up	phosphotransferase family protein [Beauveria bassiana ARSEF 2860]
MSTRG.3248	BBA_03772	MSTRG.3248.1;XM_008598869.1	GO:0005575(cellular_component);GO:0043581(mycelium development)	NA	NA	NA	48.1858	49.6102	52.2598	13.1766	27.5575	22.6449	1.24342	3.97845e-05	0.000225267	up	NADPH oxidase regulator NoxR [Beauveria bassiana ARSEF 2860]
MSTRG.4274	BBA_05015	XM_008600112.1	GO:0000166(nucleotide binding);GO:0005524(ATP binding);GO:0006810(transport);GO:0016020(membrane);GO:0016021(integral component of membrane);GO:0016887(ATPase activity);GO:0017111(nucleoside-triphosphatase activity);GO:0042626(ATPase activity, coupled to transmembrane movement of substances)	02010(ABC transporters)	K08711	NA	23.1212	30.4955	29.6219	13.5575	10.4028	11.1773	1.24423	2.895e-05	0.000168863	up	multidrug resistance protein CDR1 [Beauveria bassiana ARSEF 2860]
MSTRG.6677	BBA_07929	XM_008603026.1	NA	NA	NA	NA	7.18634	8.72182	9.55662	2.4965	3.89304	4.34554	1.24617	0.000918733	0.00373037	up	nucleosome binding protein [Beauveria bassiana ARSEF 2860]
MSTRG.3813	BBA_04437	XM_008599534.1	GO:0015266(protein channel activity);GO:0042721(mitochondrial inner membrane protein insertion complex);GO:0045039(protein import into mitochondrial inner membrane)	NA	NA	NA	27.1851	24.4067	21.892	7.59732	11.8632	11.5058	1.24672	1.49158e-06	1.1179e-05	up	TIM complex component Tim54 [Beauveria bassiana ARSEF 2860]
MSTRG.7206	BBA_08535	XM_008603632.1	GO:0005575(cellular_component)	00561(Glycerolipid metabolism)	K06116	EC:3.1.3.21	10.7833	11.1473	9.17075	3.96574	5.35255	3.78576	1.24696	0.000373579	0.00167264	up	haloacid dehalogenase-like hydrolase [Beauveria bassiana ARSEF 2860]
MSTRG.3490	BBA_04084	XM_008599181.1	GO:0004190(aspartic-type endopeptidase activity);GO:0005615(extracellular space);GO:0005764(lysosome);GO:0006508(proteolysis);GO:0030163(protein catabolic process)	NA	NA	NA	85.2123	85.7841	103.458	27.0024	49.3045	39.2241	1.24828	8.28832e-06	5.42774e-05	up	putative aspartic protease [Beauveria bassiana ARSEF 2860]
MSTRG.5758	BBA_06783	XM_008601880.1	GO:0003674(molecular_function);GO:0005575(cellular_component);GO:0008150(biological_process)	00310(Lysine degradation)	K01843	EC:5.4.3.2	20.2941	21.5918	22.5873	7.46502	9.81785	9.83109	1.24966	1.05301e-07	9.5865e-07	up	HET domain-containing protein [Beauveria bassiana ARSEF 2860]
MSTRG.385	BBA_00458	MSTRG.385.1;XM_008595555.1	NA	NA	NA	NA	48.5977	37.1962	36.7458	14.8532	20.1398	16.5138	1.25041	1.45223e-06	1.09194e-05	up	hypothetical protein BBA_00458 [Beauveria bassiana ARSEF 2860]
19883357	BBA_00345	XM_008595442.1	GO:0005506(iron ion binding);GO:0005575(cellular_component);GO:0006725(cellular aromatic compound metabolic process);GO:0016491(oxidoreductase activity);GO:0016708(oxidoreductase activity, acting on paired donors, with incorporation or reduction of molecular oxygen, NAD(P)H as one donor, and incorporation of two atoms of oxygen into one donor);GO:0019439(aromatic compound catabolic process);GO:00…	NA	NA	NA	5.77343	6.02997	4.61547	1.40344	3.14504	2.35084	1.25083	0.00220258	0.00796001	up	iron-sulfur cluster-binding protein [Beauveria bassiana ARSEF 2860]
19885287	BBA_02275	XM_008597372.1	GO:0005506(iron ion binding);GO:0009055(electron carrier activity);GO:0010430(fatty acid omega-oxidation);GO:0016712(oxidoreductase activity, acting on paired donors, with incorporation or reduction of molecular oxygen, reduced flavin or flavoprotein as one donor, and incorporation of one atom of oxygen);GO:0018685(alkane 1-monooxygenase activity);GO:0019825(oxygen binding);GO:0020037(heme bindin…	00071(Fatty acid degradation);00380(Tryptophan metabolism)	K00493	EC:1.14.14.1	3.35918	2.84829	2.89358	1.07197	1.60406	1.14369	1.25257	0.000937134	0.00379513	up	Cytochrome P450 CYP5202A1 [Beauveria bassiana ARSEF 2860]
MSTRG.457	BBA_00530	XM_008595627.1	GO:0003674(molecular_function);GO:0030446(hyphal cell wall);GO:0030448(hyphal growth);GO:0045230(capsule organization)	NA	NA	NA	246.639	400.093	349.857	127.501	138.839	151.545	1.25389	9.99862e-06	6.47018e-05	up	Hydrophobin 2 [Beauveria bassiana ARSEF 2860]
19890493	BBA_07481	XM_008602578.1	GO:0005315(inorganic phosphate transmembrane transporter activity);GO:0005887(integral component of plasma membrane);GO:0015319(sodium:inorganic phosphate symporter activity)	NA	NA	NA	2.08573	2.04891	1.65149	0.797468	0.888487	0.740094	1.25399	0.00164078	0.0062189	up	phosphate permease [Beauveria bassiana ARSEF 2860]
MSTRG.901	BBA_01009	XM_008596106.1	GO:0005773(vacuole);GO:0005887(integral component of plasma membrane);GO:0015179(L-amino acid transmembrane transporter activity);GO:0015297(antiporter activity)	NA	NA	NA	18.2311	13.9477	14.1368	5.68544	7.20302	6.52184	1.25468	1.77559e-06	1.31905e-05	up	amino acid permease [Beauveria bassiana ARSEF 2860]
MSTRG.2192	BBA_02488	XM_008597585.1	NA	NA	NA	NA	8.44379	8.04379	9.30972	2.80502	4.30368	3.69813	1.25528	6.95911e-07	5.47183e-06	up	protamine P1 [Beauveria bassiana ARSEF 2860]
MSTRG.748	BBA_00845	XM_008595942.1	GO:0000324(fungal-type vacuole)	NA	NA	NA	34.4417	29.1314	28.1798	13.3951	11.6457	13.3593	1.25664	4.35015e-06	2.99892e-05	up	LCCL domain-containing protein [Beauveria bassiana ARSEF 2860]
MSTRG.740	BBA_00836	XM_008595933.1	GO:0005575(cellular_component)	NA	NA	NA	25.3108	15.4855	15.8335	5.68267	10.1349	7.87702	1.25701	0.000209617	0.00101117	up	Cystinosin/ERS1p [Beauveria bassiana ARSEF 2860]
MSTRG.391	BBA_00461	MSTRG.391.1	NA	NA	NA	NA	13.0494	12.8138	13.2499	4.66992	6.23637	5.434	1.25922	5.97684e-07	4.77633e-06	up
MSTRG.647	BBA_00740	XM_008595837.1;MSTRG.647.1;MSTRG.647.2	GO:0000981(RNA polymerase II transcription factor activity, sequence-specific DNA binding);GO:0005634(nucleus);GO:0006355(regulation of transcription, DNA-templated);GO:0008270(zinc ion binding)	NA	NA	NA	34.4974	38.19	33.4376	12.6341	14.5787	17.0963	1.26009	1.29489e-06	9.77592e-06	up	C6 transcription factor OefC [Beauveria bassiana ARSEF 2860]
MSTRG.5787	BBA_06828	XM_008601925.1	GO:0000166(nucleotide binding);GO:0000790(nuclear chromatin);GO:0003677(DNA binding);GO:0003678(DNA helicase activity);GO:0005524(ATP binding);GO:0005829(cytosol);GO:0006260(DNA replication);GO:0006270(DNA replication initiation);GO:0017111(nucleoside-triphosphatase activity);GO:0042555(MCM complex);GO:0051097(negative regulation of helicase activity)	03030(DNA replication);04111(Cell cycle - yeast);04113(Meiosis - yeast)	K02541	EC:3.6.4.12	25.4874	27.4772	23.9729	7.91783	13.4166	10.7458	1.262	3.04819e-06	2.16734e-05	up	MCM2/3/5 family protein [Beauveria bassiana ARSEF 2860]
MSTRG.533	BBA_00618	XM_008595715.1;MSTRG.533.1	GO:0000122(negative regulation of transcription from RNA polymerase II promoter);GO:0003674(molecular_function);GO:0005886(plasma membrane);GO:0006882(cellular zinc ion homeostasis);GO:0009636(response to toxic substance);GO:0016021(integral component of membrane)	NA	NA	NA	1060.59	1251.58	1093.93	448.924	460.822	509.782	1.26271	4.82381e-07	3.93274e-06	up	Hemolysin-III protein [Beauveria bassiana ARSEF 2860]
MSTRG.5379	BBA_06303;BBA_06304	MSTRG.5379.1;XM_008601400.1;XM_008601401.1	GO:0005887(integral component of plasma membrane);GO:0006874(cellular calcium ion homeostasis);GO:0019829(cation-transporting ATPase activity);GO:0043231(intracellular membrane-bounded organelle);GO:0005575(cellular_component);GO:0052051(interaction with host via protein secreted by type II secretion system)	00100(Steroid biosynthesis)	K00559	EC:2.1.1.41	115.092	80.5617	57.7724	34.8271	30.0338	40.7243	1.26316	0.000381737	0.0017026	up	methyltransferase domain-containing protein [Beauveria bassiana ARSEF 2860];lipocalin-like domain-containing protein [Beauveria bassiana ARSEF 2860]
MSTRG.2986	BBA_03449	MSTRG.2986.2;MSTRG.2986.1;XM_008598546.1	GO:0000981(RNA polymerase II transcription factor activity, sequence-specific DNA binding);GO:0005634(nucleus);GO:0006355(regulation of transcription, DNA-templated);GO:0008270(zinc ion binding)	00100(Steroid biosynthesis)	K01824	EC:5.3.3.5	16.3357	17.1523	10.6182	4.43394	7.83135	6.10518	1.26359	2.07931e-05	0.000125543	up	C6 zinc finger domain-containing protein [Beauveria bassiana ARSEF 2860]
MSTRG.6223	BBA_07359	XM_008602456.1	NA	NA	NA	NA	24.9979	22.3468	22.6657	7.62671	11.2505	10.2305	1.26617	2.06758e-07	1.79771e-06	up	hypothetical protein BBA_07359 [Beauveria bassiana ARSEF 2860]
MSTRG.6555	BBA_07781	XM_008602878.1	NA	04146(Peroxisome)	K13341	NA	16.8364	26.9594	25.3706	8.76405	11.5958	8.39458	1.26629	7.62337e-06	5.03132e-05	up	F-box and wd40 domain protein [Beauveria bassiana ARSEF 2860]
19892115	BBA_09103	XM_008604200.1	GO:0003674(molecular_function);GO:0005575(cellular_component);GO:0008150(biological_process)	NA	NA	NA	2.54403	2.62381	3.04266	0.696949	1.85507	0.860431	1.26666	0.00687268	0.0214088	up	glyoxalase-like protein [Beauveria bassiana ARSEF 2860]
19890791	BBA_07779	XM_008602876.1	GO:0004672(protein kinase activity);GO:0005524(ATP binding);GO:0005575(cellular_component);GO:0006468(protein phosphorylation)	04113(Meiosis - yeast)	K12765	EC:2.7.11.1	3.25101	4.91066	4.46652	1.17033	2.32963	1.74756	1.26694	0.0017886	0.00666234	up	serine-threonine protein kinase [Beauveria bassiana ARSEF 2860]
MSTRG.5278	BBA_06178	MSTRG.5278.1;XM_008601275.1	GO:0003674(molecular_function);GO:0005575(cellular_component);GO:0008150(biological_process)	NA	NA	NA	1.6991	1.83581	1.84696	0.432549	1.23002	0.572768	1.26761	0.00432313	0.0143425	up	hypothetical protein BBA_06178 [Beauveria bassiana ARSEF 2860]
MSTRG.799	BBA_00897	XM_008595994.1	GO:0003674(molecular_function);GO:0005575(cellular_component);GO:0008150(biological_process)	NA	NA	NA	4.76151	4.91755	5.95222	1.93367	2.50588	2.05273	1.26764	0.000570512	0.00244024	up	alpha/beta hydrolase [Beauveria bassiana ARSEF 2860]
MSTRG.1895	BBA_02150	MSTRG.1895.1;XM_008597247.1	GO:0003674(molecular_function);GO:0005575(cellular_component);GO:0008150(biological_process)	NA	NA	NA	5.37264	6.76916	7.64889	2.44033	2.63419	3.13169	1.27003	8.57088e-05	0.000445628	up	GNAT family acetyltransferase, putative [Beauveria bassiana ARSEF 2860]
MSTRG.4546	BBA_05345	XM_008600442.1	GO:0005575(cellular_component);GO:0008080(N-acetyltransferase activity);GO:0008150(biological_process)	NA	NA	NA	38.2554	43.0443	55.0174	14.8836	22.7424	18.8954	1.2701	1.71757e-06	1.27697e-05	up	Acyl-CoA N-acyltransferase [Beauveria bassiana ARSEF 2860]
MSTRG.3919	BBA_04559	XM_008599656.1	NA	NA	NA	NA	284.147	353.179	312.885	88.2464	183.622	121.96	1.27068	3.34226e-05	0.000191819	up	hypothetical protein BBA_04559 [Beauveria bassiana ARSEF 2860]
MSTRG.6613	BBA_07851	XM_008602948.1	GO:0003674(molecular_function);GO:0005575(cellular_component);GO:0008150(biological_process)	NA	NA	NA	11.5445	14.6302	15.9355	4.16942	6.25002	7.0322	1.2708	2.13331e-06	1.56229e-05	up	hypothetical protein BBA_07851 [Beauveria bassiana ARSEF 2860]
MSTRG.7303	BBA_08646	XM_008603743.1	NA	NA	NA	NA	54.7511	44.0369	30.7234	11.2668	26.8888	15.4704	1.27207	0.00070719	0.00296477	up	hypothetical protein BBA_08646 [Beauveria bassiana ARSEF 2860]
MSTRG.7052	BBA_08339	XM_008603436.1	GO:0005575(cellular_component);GO:0008150(biological_process)	NA	NA	NA	25.7993	30.6069	31.2119	9.54116	14.7454	11.9824	1.27249	1.16947e-06	8.92332e-06	up	tetratricopeptide repeat containing protein [Beauveria bassiana ARSEF 2860]
MSTRG.8557	BBA_10300	XM_008605397.1	GO:0003824(catalytic activity);GO:0005575(cellular_component);GO:0009116(nucleoside metabolic process)	NA	NA	NA	4.51963	7.97197	5.76059	1.92604	3.02155	2.59971	1.27404	0.000767385	0.00318549	up	penicillin-binding protein [Beauveria bassiana ARSEF 2860]
MSTRG.4604	BBA_05418	XM_008600515.1	GO:0003674(molecular_function);GO:0005575(cellular_component);GO:0008150(biological_process)	NA	NA	NA	53.1274	38.3382	37.163	16.6308	20.4205	16.0937	1.27521	1.04434e-05	6.72987e-05	up	vacuolar protein sorting-associated protein [Beauveria bassiana ARSEF 2860]
MSTRG.4224	BBA_04952	XM_008600049.1	NA	NA	NA	NA	15.9072	19.2566	16.2319	5.62848	7.43295	8.17111	1.27537	2.18883e-06	1.59791e-05	up	hypothetical protein BBA_04952 [Beauveria bassiana ARSEF 2860]
MSTRG.4684	BBA_05501	XM_008600598.1;MSTRG.4684.1	GO:0003674(molecular_function);GO:0005575(cellular_component);GO:0008150(biological_process)	NA	NA	NA	74.5642	83.0643	69.5621	29.3332	35.117	29.3604	1.27608	1.692e-06	1.25998e-05	up	velvet 1 [Beauveria bassiana ARSEF 2860]
MSTRG.6636	BBA_07887	XM_008602984.1	GO:0000166(nucleotide binding);GO:0000727(double-strand break repair via break-induced replication);GO:0003682(chromatin binding);GO:0003688(DNA replication origin binding);GO:0003697(single-stranded DNA binding);GO:0005524(ATP binding);GO:0005656(nuclear pre-replicative complex);GO:0005737(cytoplasm);GO:0006267(pre-replicative complex assembly involved in nuclear cell cycle DNA replication);GO:0…	03030(DNA replication);04111(Cell cycle - yeast);04113(Meiosis - yeast)	K02212	EC:3.6.4.12	27.2509	27.9121	24.9077	8.126	13.7331	11.1965	1.27638	2.15855e-06	1.57953e-05	up	MCM2/3/5 family protein [Beauveria bassiana ARSEF 2860]
MSTRG.6846	BBA_08111	MSTRG.6846.1;XM_008603208.1	GO:0004497(monooxygenase activity);GO:0005506(iron ion binding);GO:0005575(cellular_component);GO:0008202(steroid metabolic process);GO:0009055(electron carrier activity);GO:0016491(oxidoreductase activity);GO:0016705(oxidoreductase activity, acting on paired donors, with incorporation or reduction of molecular oxygen);GO:0020037(heme binding);GO:0055114(oxidation-reduction process)	00254(Aflatoxin biosynthesis)	K17645	EC:1.14.13.174	30.7477	30.0965	42.9453	6.66647	23.0301	13.0991	1.27812	0.00118345	0.00465461	up	Cytochrome P450 CYP537A4 [Beauveria bassiana ARSEF 2860]
MSTRG.5219	BBA_06115	XM_008601212.1	GO:0005575(cellular_component);GO:0008150(biological_process)	NA	NA	NA	22.749	22.2587	25.6879	7.51177	12.1179	9.51912	1.27818	4.096e-07	3.38695e-06	up	RNA recognition domain-containing protein [Beauveria bassiana ARSEF 2860]
19889217	BBA_06205	XM_008601302.1	GO:0016020(membrane);GO:0046873(metal ion transmembrane transporter activity);GO:0098655(cation transmembrane transport)	NA	NA	NA	1.87103	1.4501	1.50171	0.715327	0.678706	0.59368	1.27877	0.000792083	0.00327192	up	ankyrin repeat protein [Beauveria bassiana ARSEF 2860]
19885628	BBA_02616	XM_008597713.1	NA	NA	NA	NA	1.93034	3.13541	3.17338	1.09584	1.31989	0.9798	1.27885	0.00208127	0.00757316	up	receptor-interacting serine/threonine-protein kinase [Beauveria bassiana ARSEF 2860]
MSTRG.801	BBA_00899	MSTRG.801.1;XM_008595996.1	GO:0003690(double-stranded DNA binding);GO:0003700(transcription factor activity, sequence-specific DNA binding);GO:0005575(cellular_component);GO:0006355(regulation of transcription, DNA-templated);GO:0043565(sequence-specific DNA binding)	NA	NA	NA	91.8492	107.968	84.7212	35.984	39.609	41.528	1.28063	8.69178e-07	6.73722e-06	up	MeaB protein [Beauveria bassiana ARSEF 2860]
MSTRG.5724	BBA_06744	XM_008601841.1	GO:0003674(molecular_function);GO:0005575(cellular_component);GO:0008150(biological_process)	NA	NA	NA	190.298	196.783	160.155	41.2711	104.07	79.6069	1.28257	0.000129546	0.000650251	up	hypothetical protein BBA_06744 [Beauveria bassiana ARSEF 2860]
MSTRG.3304	BBA_03856	XM_008598953.1	NA	NA	NA	NA	26.733	26.8897	25.5165	9.97846	11.691	10.8586	1.28271	1.86711e-06	1.38041e-05	up	GATA zinc finger protein [Beauveria bassiana ARSEF 2860]
MSTRG.904	BBA_01012	XM_008596109.1	GO:0005575(cellular_component);GO:0008152(metabolic process);GO:0016747(transferase activity, transferring acyl groups other than amino-acyl groups);GO:0016758(transferase activity, transferring hexosyl groups)	00561(Glycerolipid metabolism)	K14458	EC:2.3.1.22	25.5224	27.4201	24.2772	8.23895	13.0666	10.4265	1.28303	1.6718e-07	1.4771e-06	up	UDP-glucoronosyl and UDP-glucosyl transferase family protein [Beauveria bassiana ARSEF 2860]
MSTRG.1799	BBA_02045	XM_008597142.1	GO:0003674(molecular_function);GO:0005575(cellular_component);GO:0016998(cell wall macromolecule catabolic process)	NA	NA	NA	1137.04	1192.77	954.559	457.315	458.51	433.316	1.28357	6.82407e-07	5.37932e-06	up	exo-beta-1,3-glucanase, putative [Beauveria bassiana ARSEF 2860]
MSTRG.4189	BBA_04903	XM_008600000.1	GO:0003674(molecular_function);GO:0005576(extracellular region);GO:0035690(cellular response to drug)	NA	NA	NA	898.967	906.356	863.935	316.091	433.907	345.801	1.28446	1.55259e-07	1.37965e-06	up	rasp f 7 allergen [Beauveria bassiana ARSEF 2860]
MSTRG.3762	BBA_04370	MSTRG.3762.2;XM_008599467.1	GO:0010430(fatty acid omega-oxidation);GO:0018685(alkane 1-monooxygenase activity);GO:0019825(oxygen binding)	00071(Fatty acid degradation);00380(Tryptophan metabolism)	K00493	EC:1.14.14.1	5.01336	5.15208	6.70103	1.69419	3.15036	2.07586	1.28523	0.000289595	0.00134459	up	Cytochrome P450 CYP584G1 [Beauveria bassiana ARSEF 2860]
MSTRG.2508	BBA_02876	XM_008597973.1;MSTRG.2508.1	GO:0005575(cellular_component);GO:0007165(signal transduction);GO:0043581(mycelium development)	NA	NA	NA	570.104	360.689	240.167	158.886	115.466	205.4	1.28733	0.00141177	0.00544877	up	vivid PAS protein VVD [Beauveria bassiana ARSEF 2860]
MSTRG.4740	BBA_05554	XM_008600651.1	GO:0004514(nicotinate-nucleotide diphosphorylase (carboxylating) activity);GO:0005737(cytoplasm);GO:0009435(NAD biosynthetic process);GO:0034213(quinolinate catabolic process)	00760(Nicotinate and nicotinamide metabolism)	K00767	EC:2.4.2.19	11.0363	9.85373	9.81937	2.61736	6.58467	3.3559	1.29008	0.00111238	0.00440306	up	nicotinate-nucleotide diphosphorylase [Beauveria bassiana ARSEF 2860]
MSTRG.5194	BBA_06086	XM_008601183.1	GO:0005575(cellular_component)	00564(Glycerophospholipid metabolism)	K18694	EC:3.1.4.-	2.11545	1.62064	1.77213	0.812199	0.977449	0.462664	1.29018	0.00758797	0.0233163	up	glycerophosphoryl diester phosphodiesterase family protein [Beauveria bassiana ARSEF 2860]
MSTRG.6652	BBA_07891	MSTRG.6652.1;XM_008602988.1	GO:0000909(sporocarp development involved in sexual reproduction);GO:0003677(DNA binding);GO:0003700(transcription factor activity, sequence-specific DNA binding);GO:0005634(nucleus);GO:0006355(regulation of transcription, DNA-templated);GO:0030448(hyphal growth);GO:0043565(sequence-specific DNA binding);GO:0048315(conidium formation);GO:0070787(conidiophore development);GO:0071998(ascospore rele…	NA	NA	NA	156.893	132.314	112.642	52.6605	56.3479	55.1988	1.29114	2.00941e-06	1.47621e-05	up	bZIP transcription factor [Beauveria bassiana ARSEF 2860]
MSTRG.8009	BBA_09614	XM_008604711.1	NA	NA	NA	NA	70.1279	65.6215	107.766	35.1769	36.036	28.256	1.2917	2.81879e-05	0.000164936	up	hypothetical protein BBA_09614 [Beauveria bassiana ARSEF 2860]
MSTRG.2602	BBA_02991	XM_008598088.1	GO:0005575(cellular_component);GO:0016491(oxidoreductase activity);GO:0044550(secondary metabolite biosynthetic process)	00860(Porphyrin and chlorophyll metabolism)	K00218	EC:1.3.1.33	83.7096	57.4507	55.0902	19.8604	32.6259	27.6456	1.29225	1.96116e-05	0.000119056	up	short-chain dehydrogenase [Beauveria bassiana ARSEF 2860]
MSTRG.5045	BBA_05915	XM_008601012.1	GO:0003674(molecular_function);GO:0005575(cellular_component);GO:0008150(biological_process)	00860(Porphyrin and chlorophyll metabolism)	K01845	EC:5.4.3.8	17.9951	19.7881	23.4991	7.47942	8.47001	9.06081	1.29295	1.69442e-07	1.49283e-06	up	hypothetical protein BBA_05915 [Beauveria bassiana ARSEF 2860]
MSTRG.4800	BBA_05629	XM_008600726.1	GO:0005575(cellular_component)	00520(Amino sugar and nucleotide sugar metabolism)	K01443	EC:3.5.1.25	12.052	7.74098	7.09332	2.73768	4.38964	3.83875	1.29382	0.000319962	0.00146724	up	carbohydrate esterase family 9 [Beauveria bassiana ARSEF 2860]
19890752	BBA_07740	XM_008602837.1	GO:0005575(cellular_component);GO:0008150(biological_process)	03015(mRNA surveillance pathway)	K14407	NA	0.661417	0.831091	0.763041	0.261502	0.452916	0.204221	1.29591	0.0087537	0.0264261	up	RNA recognition domain-containing protein [Beauveria bassiana ARSEF 2860]
MSTRG.7653	BBA_09124	XM_008604221.1	GO:0004672(protein kinase activity);GO:0005524(ATP binding);GO:0005575(cellular_component);GO:0006468(protein phosphorylation)	04111(Cell cycle - yeast)	K06641	EC:2.7.11.1	8.20885	10.9004	8.71366	2.95396	4.57829	3.79809	1.29608	4.66687e-05	0.000258571	up	protein kinase domain protein [Beauveria bassiana ARSEF 2860]
19889308	BBA_06296	XM_008601393.1	GO:0005576(extracellular region);GO:0008150(biological_process)	NA	NA	NA	3.47141	1.80635	1.0815	0.768794	0.782441	1.02962	1.30101	0.0177899	0.0480115	up	protein of unknown function DUF239 [Beauveria bassiana ARSEF 2860]
MSTRG.4771	BBA_05592	MSTRG.4771.1;MSTRG.4771.2;XM_008600689.1	GO:0005739(mitochondrion);GO:0005829(cytosol);GO:0006066(alcohol metabolic process);GO:0009437(carnitine metabolic process);GO:0016746(transferase activity, transferring acyl groups);GO:0045333(cellular respiration);GO:0045733(acetate catabolic process)	04146(Peroxisome)	K00624	EC:2.3.1.7	24.0986	22.1466	24.9492	8.38247	11.1569	9.35056	1.3012	2.48991e-07	2.1321e-06	up	choline/Carnitine O-acyltransferase [Beauveria bassiana ARSEF 2860]
MSTRG.7221	BBA_08551	XM_008603648.1	GO:0005575(cellular_component)	00350(Tyrosine metabolism);00360(Phenylalanine metabolism);00130(Ubiquinone and other terpenoid-quinone biosynthesis)	K00457	EC:1.13.11.27	218.92	69.7122	116.01	68.7463	38.7205	56.7319	1.3012	0.00685849	0.0213728	up	4-hydroxyphenylpyruvate dioxygenase [Beauveria bassiana ARSEF 2860]
MSTRG.7109	BBA_08404	XM_008603501.1	GO:0016020(membrane);GO:0042936(dipeptide transporter activity);GO:0042937(tripeptide transporter activity);GO:0042938(dipeptide transport);GO:0042939(tripeptide transport)	NA	NA	NA	109.864	111.133	113.482	30.1655	60.0532	45.3913	1.30245	6.49828e-06	4.3381e-05	up	putative peptide transporter [Beauveria bassiana ARSEF 2860]
MSTRG.5276	BBA_06176	XM_008601273.1	GO:0005507(copper ion binding);GO:0005743(mitochondrial inner membrane);GO:0005758(mitochondrial intermembrane space);GO:0005761(mitochondrial ribosome);GO:0005886(plasma membrane);GO:0006461(protein complex assembly);GO:0009060(aerobic respiration)	00190(Oxidative phosphorylation)	K02258	NA	23.0892	24.6277	27.212	10.326	10.0508	9.98545	1.30324	8.83764e-07	6.83968e-06	up	cytochrome c oxidase assembly protein CtaG/Cox11 [Beauveria bassiana ARSEF 2860]
MSTRG.7512	BBA_08922	XM_008604019.1;MSTRG.7512.1	GO:0003674(molecular_function);GO:0005575(cellular_component);GO:0008150(biological_process)	NA	NA	NA	86.3941	78.3652	93.9738	34.3617	32.9769	37.4185	1.30442	1.2706e-06	9.61594e-06	up	glucan 1, 4-alpha-glucosidase [Beauveria bassiana ARSEF 2860]
MSTRG.7983	BBA_09563	MSTRG.7983.1;XM_008604660.1	NA	NA	NA	NA	16.4516	15.4852	17.8022	5.81761	7.33424	6.97152	1.3055	2.11653e-08	2.13168e-07	up	hypothetical protein BBA_09563 [Beauveria bassiana ARSEF 2860]
MSTRG.3925	BBA_04566	XM_008599663.1	NA	00310(Lysine degradation)	K11429	EC:2.1.1.43	13.7665	16.2439	16.6179	4.80437	8.59312	5.45872	1.30617	5.69296e-06	3.84751e-05	up	phosphotransferase enzyme family protein [Beauveria bassiana ARSEF 2860]
MSTRG.5987	BBA_07048	XM_008602145.1	NA	NA	NA	NA	854.016	749.525	695.798	300.4	358.096	271.111	1.30653	9.75131e-07	7.49592e-06	up	hypothetical protein BBA_07048 [Beauveria bassiana ARSEF 2860]
MSTRG.5000	BBA_05860	XM_008600957.1	GO:0003674(molecular_function);GO:0005575(cellular_component);GO:0008150(biological_process)	NA	NA	NA	23.4123	21.1209	24.7783	7.16614	11.3701	9.46811	1.30744	2.07208e-07	1.79994e-06	up	putative exported protein [Beauveria bassiana ARSEF 2860]
MSTRG.7305	BBA_08649	MSTRG.7305.1	NA	NA	NA	NA	5.46691	8.56414	7.16023	2.59313	3.16561	2.7928	1.30921	0.00156659	0.00596693	up
MSTRG.3445	BBA_04026	XM_008599123.1	GO:0005575(cellular_component);GO:0015109(chromate transmembrane transporter activity);GO:0015703(chromate transport)	NA	NA	NA	9.54448	8.48153	8.35044	2.97628	4.24622	3.41561	1.31001	8.15225e-06	5.34995e-05	up	chromate transport protein ChrA [Beauveria bassiana ARSEF 2860]
MSTRG.3603	BBA_04208	XM_008599305.1;MSTRG.3603.1	NA	NA	NA	NA	97.1281	69.4946	125.111	32.7989	44.8487	39.8527	1.31199	1.82182e-05	0.000111391	up	hypothetical protein BBA_04208 [Beauveria bassiana ARSEF 2860]
MSTRG.5781	BBA_06815	MSTRG.5781.2;MSTRG.5781.1;XM_008601912.1	GO:0005739(mitochondrion);GO:0015039(NADPH-adrenodoxin reductase activity)	NA	NA	NA	18.1259	17.2081	23.2703	9.65988	4.43766	9.48882	1.31305	0.000547735	0.00235149	up	NADPH:adrenodoxin oxidoreductase [Beauveria bassiana ARSEF 2860]
MSTRG.2323	BBA_02647	XM_008597744.1	GO:0000981(RNA polymerase II transcription factor activity, sequence-specific DNA binding);GO:0005634(nucleus);GO:0006351(transcription, DNA-templated);GO:0008270(zinc ion binding);GO:0019626(short-chain fatty acid catabolic process);GO:0044212(transcription regulatory region DNA binding);GO:0045944(positive regulation of transcription from RNA polymerase II promoter)	NA	NA	NA	23.135	28.0527	23.2913	8.76164	10.5578	10.618	1.31488	2.70327e-07	2.30088e-06	up	cutinase transcription factor 1 beta [Beauveria bassiana ARSEF 2860]
MSTRG.3710	BBA_04320	XM_008599417.1	NA	NA	NA	NA	26.0959	29.0412	27.1346	9.03848	13.5255	10.492	1.31549	3.75924e-08	3.67376e-07	up	hypothetical protein BBA_04320 [Beauveria bassiana ARSEF 2860]
MSTRG.8178	BBA_09811	MSTRG.8178.1	NA	NA	NA	NA	4.20326	4.36188	4.47145	1.21429	2.25816	1.75655	1.31796	1.83259e-06	1.35922e-05	up
MSTRG.7041	BBA_08325	XM_008603422.1;MSTRG.7041.2	NA	NA	NA	NA	14.0416	15.5991	15.5201	4.37056	6.83254	6.90466	1.31846	9.65288e-07	7.43256e-06	up	hypothetical protein BBA_08325 [Beauveria bassiana ARSEF 2860]
MSTRG.5629	BBA_06610	XM_008601707.1	GO:0004672(protein kinase activity);GO:0005524(ATP binding);GO:0005575(cellular_component);GO:0006468(protein phosphorylation)	NA	NA	NA	13.6982	22.1441	20.2157	5.73634	9.73849	6.97051	1.3205	9.61538e-05	0.000497151	up	protein kinase [Beauveria bassiana ARSEF 2860]
MSTRG.584	BBA_00670	XM_008595767.1	NA	NA	NA	NA	16.1081	17.0129	19.3928	5.76498	9.1365	6.10934	1.32156	2.05428e-06	1.5068e-05	up	hypothetical protein BBA_00670 [Beauveria bassiana ARSEF 2860]
19891073	BBA_08061	XM_008603158.1	GO:0005524(ATP binding);GO:0005575(cellular_component);GO:0006040(amino sugar metabolic process);GO:0009254(peptidoglycan turnover);GO:0016773(phosphotransferase activity, alcohol group as acceptor)	NA	NA	NA	1.42764	2.99598	2.57283	0.636939	1.35673	0.804911	1.32193	0.00478047	0.0156805	up	UPF0075 domain protein [Beauveria bassiana ARSEF 2860]
MSTRG.3772	BBA_04391	XM_008599488.1	GO:0003674(molecular_function);GO:0005575(cellular_component);GO:0043581(mycelium development)	NA	NA	NA	30.5899	27.3958	39.8238	11.3327	15.8634	11.9144	1.32242	2.3435e-06	1.69881e-05	up	phospholipase/carboxylesterase family protein [Beauveria bassiana ARSEF 2860]
MSTRG.6202	BBA_07314	XM_008602411.1;MSTRG.6202.1	GO:0005576(extracellular region);GO:0008233(peptidase activity);GO:0008236(serine-type peptidase activity);GO:0008238(exopeptidase activity);GO:0008239(dipeptidyl-peptidase activity);GO:0016020(membrane);GO:0051603(proteolysis involved in cellular protein catabolic process)	NA	NA	NA	10.9355	8.53756	9.39184	3.07579	5.04262	3.41045	1.32407	5.45179e-07	4.4022e-06	up	extracellular dipeptidyl-peptidase Dpp4 [Beauveria bassiana ARSEF 2860]
19890890	BBA_07878	XM_008602975.1	GO:0005575(cellular_component);GO:0008150(biological_process)	NA	NA	NA	0.902145	0.81371	0.918326	0.150121	0.551638	0.348751	1.32626	0.00867682	0.0262367	up	multicopper oxidase [Beauveria bassiana ARSEF 2860]
19889836	BBA_06824	XM_008601921.1	GO:0005575(cellular_component)	00100(Steroid biosynthesis)	K05917	EC:1.14.13.70	0.906831	0.747691	0.753142	0.191298	0.440045	0.32853	1.32672	0.00543448	0.017559	up	Cytochrome P450 CYP51F2 [Beauveria bassiana ARSEF 2860]
MSTRG.2624	BBA_03016	XM_008598113.1;MSTRG.2624.1	GO:0005576(extracellular region);GO:0008152(metabolic process);GO:0016787(hydrolase activity)	01210(2-Oxocarboxylic acid metabolism);01230(Biosynthesis of amino acids);00220(Arginine biosynthesis)	K01438	EC:3.5.1.16	59.9048	61.6425	67.5571	20.8343	28.8495	25.6543	1.32773	1.1181e-07	1.01493e-06	up	peptidase family protein [Beauveria bassiana ARSEF 2860]
19885903	BBA_02891	XM_008597988.1	GO:0002161(aminoacyl-tRNA editing activity);GO:0004822(isoleucine-tRNA ligase activity);GO:0005524(ATP binding);GO:0005829(cytosol);GO:0006428(isoleucyl-tRNA aminoacylation)	00970(Aminoacyl-tRNA biosynthesis)	K01870	EC:6.1.1.5	5.2611	4.57692	4.32831	1.45433	2.51631	1.65919	1.3313	1.21813e-05	7.75297e-05	up	isoleucyl-tRNA synthetase ,cytoplasmic [Beauveria bassiana ARSEF 2860]
MSTRG.224	BBA_00292	XM_008595389.1	GO:0003674(molecular_function);GO:0005575(cellular_component);GO:0008150(biological_process)	04145(Phagosome)	K05692	NA	3.55049	4.03688	3.5346	1.14998	1.93301	1.33684	1.33135	3.82864e-06	2.67918e-05	up	WD domain-containing protein [Beauveria bassiana ARSEF 2860]
MSTRG.4934	BBA_05792	MSTRG.4934.1;XM_008600889.1	NA	NA	NA	NA	156.704	210.253	230.451	69.5887	78.2847	89.3109	1.33271	6.64926e-07	5.25043e-06	up	isoflavone reductase [Beauveria bassiana ARSEF 2860]
MSTRG.2799	BBA_03233	XM_008598330.1	GO:0005458(GDP-mannose transmembrane transporter activity);GO:0006486(protein glycosylation)	NA	NA	NA	6.90644	7.95098	9.21968	1.78154	4.47913	3.27056	1.33693	0.000601063	0.00255679	up	GDP-mannose transporter [Beauveria bassiana ARSEF 2860]
MSTRG.7833	BBA_09372	XM_008604469.1	GO:0003674(molecular_function);GO:0016021(integral component of membrane);GO:0055085(transmembrane transport)	NA	NA	NA	10.0058	9.16864	9.59793	3.91887	3.23992	4.21737	1.33867	7.14957e-06	4.7483e-05	up	major facilitator superfamily transporter [Beauveria bassiana ARSEF 2860]
MSTRG.2189	BBA_02487	XM_008597584.1	GO:0005575(cellular_component);GO:0008150(biological_process)	NA	NA	NA	11.5515	12.1481	13.9087	3.73516	5.43213	5.67831	1.34101	1.88469e-07	1.65262e-06	up	WD repeat domain-containing protein [Beauveria bassiana ARSEF 2860]
MSTRG.5082	BBA_05961	MSTRG.5082.1	NA	NA	NA	NA	9.23657	6.37649	5.47053	1.50184	3.3348	3.45194	1.34692	0.000204255	0.00098864	up
MSTRG.7628	BBA_09074	MSTRG.7628.1	NA	NA	NA	NA	2.88071	6.22106	9.19963	1.40108	3.46913	2.31301	1.34925	0.00402542	0.0134751	up
MSTRG.2794	BBA_03224	XM_008598321.1	GO:0005575(cellular_component)	NA	NA	NA	5.5366	6.04406	5.76536	1.98058	2.58307	2.2351	1.35126	1.02599e-05	6.63003e-05	up	Ribosomal RNA adenine methylase transferase [Beauveria bassiana ARSEF 2860]
MSTRG.4237	BBA_04969	XM_008600066.1	GO:0009758(carbohydrate utilization);GO:0016052(carbohydrate catabolic process);GO:0016861(intramolecular oxidoreductase activity, interconverting aldoses and ketoses);GO:0071322(cellular response to carbohydrate stimulus)	01200(Carbon metabolism);01230(Biosynthesis of amino acids);00030(Pentose phosphate pathway);00051(Fructose and mannose metabolism)	K01808	EC:5.3.1.6	383.923	375.995	458.036	144.109	181.744	151.368	1.35173	2.83412e-07	2.39906e-06	up	ribose 5-phosphate isomerase [Beauveria bassiana ARSEF 2860]
MSTRG.2009	new	MSTRG.2009.1	NA	NA	NA	NA	9.24505	4.77079	6.04505	2.50434	1.49897	3.85327	1.35241	0.0124364	0.0355994	up
MSTRG.7352	BBA_08733	XM_008603830.1	GO:0000256(allantoin catabolic process)	00230(Purine metabolism)	K01477	EC:3.5.3.4	29.1035	34.6764	45.2072	13.2136	15.7965	13.6466	1.35331	1.62116e-07	1.43783e-06	up	allantoicase-like protein [Beauveria bassiana ARSEF 2860]
MSTRG.1823	BBA_02069	MSTRG.1823.1;XM_008597166.1;MSTRG.1823.2	NA	NA	NA	NA	34.8265	28.5483	24.6849	11.8443	11.9023	10.6941	1.35437	3.40803e-07	2.84851e-06	up	hypothetical protein BBA_02069 [Beauveria bassiana ARSEF 2860]
MSTRG.3936	BBA_04575	XM_008599672.1	GO:0005381(iron ion transmembrane transporter activity);GO:0005783(endoplasmic reticulum);GO:0005794(Golgi apparatus);GO:0006827(high-affinity iron ion transmembrane transport);GO:0009405(pathogenesis);GO:0009986(cell surface);GO:0010106(cellular response to iron ion starvation);GO:0015093(ferrous iron transmembrane transporter activity);GO:0033215(iron assimilation by reduction and transport);GO…	NA	NA	NA	35.9209	47.6031	27.2189	11.606	17.3296	14.3441	1.35545	1.6197e-06	1.20807e-05	up	iron permease FTR1 family protein [Beauveria bassiana ARSEF 2860]
19892091	BBA_09079	XM_008604176.1	GO:0006820(anion transport);GO:0016021(integral component of membrane);GO:0022857(transmembrane transporter activity);GO:0055085(transmembrane transport)	00230(Purine metabolism);00250(Alanine, aspartate and glutamate metabolism)	K01939	EC:6.3.4.4	3.80313	3.16703	3.13502	1.2193	1.23303	1.49564	1.35591	0.000282802	0.00131568	up	major facilitator superfamily protein [Beauveria bassiana ARSEF 2860]
MSTRG.2313	BBA_02636	XM_008597733.1;MSTRG.2313.1	NA	NA	NA	NA	91.5278	97.9503	106.241	35.7878	39.1199	40.5039	1.35744	1.22625e-07	1.10768e-06	up	BNS1 protein [Beauveria bassiana ARSEF 2860]
MSTRG.2237	BBA_02537	XM_008597634.1	GO:0005658(alpha DNA polymerase:primase complex);GO:0006270(DNA replication initiation);GO:0046982(protein heterodimerization activity)	00230(Purine metabolism);00240(Pyrimidine metabolism);03030(DNA replication)	K02321	NA	8.65846	7.67839	7.06259	2.45939	3.19108	3.46581	1.35996	1.19906e-06	9.11171e-06	up	DNA polymerase alpha/epsilon subunit B [Beauveria bassiana ARSEF 2860]
MSTRG.7354	BBA_08735	XM_008603832.1	GO:0000278(mitotic cell cycle);GO:0004702(receptor signaling protein serine/threonine kinase activity);GO:0005737(cytoplasm);GO:0042981(regulation of apoptotic process)	04111(Cell cycle - yeast)	K06641	EC:2.7.11.1	51.6475	73.4533	74.7783	23.9628	29.6806	23.9408	1.36529	4.30339e-07	3.54581e-06	up	tousled-like kinase [Beauveria bassiana ARSEF 2860]
19887662	BBA_04650	XM_008599747.1	GO:0003824(catalytic activity);GO:0005575(cellular_component);GO:0016491(oxidoreductase activity);GO:0016740(transferase activity);GO:0016747(transferase activity, transferring acyl groups other than amino-acyl groups);GO:0019748(secondary metabolic process);GO:0031177(phosphopantetheine binding);GO:1900554(asperfuranone biosynthetic process);GO:1902086(fumagillin biosynthetic process)	02010(ABC transporters)	K05658	EC:3.6.3.44	0.161357	0.169882	0.254838	0.07441	0.088153	0.06476	1.36635	0.00382202	0.0128618	up	polyketide synthase, putative [Beauveria bassiana ARSEF 2860]
19888567	BBA_05555	XM_008600652.1	GO:0003824(catalytic activity);GO:0005575(cellular_component);GO:0008150(biological_process)	NA	NA	NA	4.14117	4.65072	4.72522	1.37923	1.92616	1.93346	1.36747	0.000126598	0.00063683	up	epoxide hydrolase [Beauveria bassiana ARSEF 2860]
MSTRG.7767	new	MSTRG.7767.1	NA	NA	NA	NA	9.83871	8.5358	10.7999	3.23119	4.75702	3.31879	1.36749	7.34669e-08	6.82213e-07	up
MSTRG.7159	BBA_08466	XM_008603563.1	NA	NA	NA	NA	2.30226	2.51601	2.2245	0.389812	1.41848	0.91976	1.36827	0.00373711	0.0126146	up	hypothetical protein BBA_08466 [Beauveria bassiana ARSEF 2860]
MSTRG.7468	BBA_08883	XM_008603980.1	NA	NA	NA	NA	15.9553	12.715	12.7037	2.72741	6.69489	6.56397	1.37189	0.00137482	0.00532829	up	hypothetical protein BBA_08883 [Beauveria bassiana ARSEF 2860]
19890696	BBA_07684	XM_008602781.1	GO:0005575(cellular_component);GO:0008150(biological_process)	04120(Ubiquitin mediated proteolysis);04111(Cell cycle - yeast);04113(Meiosis - yeast)	K03355	NA	1.87894	1.245	1.29552	0.305935	0.809295	0.592056	1.37217	0.00684497	0.021344	up	BTB/POZ domain protein [Beauveria bassiana ARSEF 2860]
MSTRG.1307	BBA_01466	XM_008596563.1	GO:0003674(molecular_function);GO:0005575(cellular_component);GO:0008150(biological_process)	NA	NA	NA	95.5291	97.3709	100.826	29.2416	44.1358	40.0752	1.37238	6.42953e-08	6.01255e-07	up	beta-glucosidase [Beauveria bassiana ARSEF 2860]
MSTRG.5292	BBA_06190	MSTRG.5292.1;XM_008601287.1	GO:0005887(integral component of plasma membrane);GO:0019829(cation-transporting ATPase activity);GO:0043231(intracellular membrane-bounded organelle)	00190(Oxidative phosphorylation)	K01541	EC:3.6.3.10	19.9358	13.104	12.1439	5.48776	5.90251	6.04321	1.37394	2.50471e-06	1.8072e-05	up	potassium/sodium efflux P-type ATPase [Beauveria bassiana ARSEF 2860]
MSTRG.4121	BBA_04827	XM_008599924.1	GO:0003824(catalytic activity);GO:0009405(pathogenesis);GO:0009847(spore germination);GO:0016023(cytoplasmic, membrane-bounded vesicle);GO:0031177(phosphopantetheine binding);GO:0031505(fungal-type cell wall organization);GO:0035690(cellular response to drug);GO:1900557(emericellamide biosynthetic process);GO:1900772(fumitremorgin B biosynthetic process);GO:1900781(fumiquinazoline C biosynthetic …	00404(Staurosporine biosynthesis)	K18281	NA	3.95964	4.33758	6.99076	1.27939	2.70642	1.90809	1.3751	2.4143e-05	0.000143345	up	peptide synthetase [Beauveria bassiana ARSEF 2860]
MSTRG.1059	BBA_01188	MSTRG.1059.1;XM_008596285.1	GO:0043581(mycelium development)	NA	NA	NA	219.46	223.355	199.811	62.431	107.122	77.5894	1.37864	2.3958e-07	2.06186e-06	up	ctr copper transporter [Beauveria bassiana ARSEF 2860]
MSTRG.3937	BBA_04576	XM_008599673.1	GO:0004322(ferroxidase activity);GO:0005381(iron ion transmembrane transporter activity);GO:0005507(copper ion binding);GO:0006826(iron ion transport);GO:0033215(iron assimilation by reduction and transport);GO:0033573(high-affinity iron permease complex)	NA	NA	NA	9.57655	12.7597	5.67937	2.44047	3.79774	4.53303	1.37905	0.000216414	0.00103936	up	multicopper oxidase [Beauveria bassiana ARSEF 2860]
MSTRG.4017	BBA_04687	XM_008599784.1	GO:0005543(phospholipid binding);GO:0005938(cell cortex);GO:0032065(cortical protein anchoring)	NA	NA	NA	20.8321	21.3994	22.235	5.6672	10.1685	8.94432	1.37937	3.10165e-07	2.60651e-06	up	nuclear migration protein [Beauveria bassiana ARSEF 2860]
MSTRG.2137	BBA_02427	XM_008597524.1	GO:0005575(cellular_component);GO:0008150(biological_process);GO:0008237(metallopeptidase activity)	NA	NA	NA	9.12469	8.27393	7.00189	3.23801	2.37085	3.77006	1.37942	0.000407667	0.00180438	up	conidiation-specific protein (con-13) [Beauveria bassiana ARSEF 2860]
MSTRG.4002	BBA_04662	MSTRG.4002.1	NA	NA	NA	NA	18.9064	18.4275	19.5147	6.24172	9.38593	6.20416	1.38069	0.000109992	0.000559665	up
MSTRG.3476	BBA_04071	MSTRG.3476.1;XM_008599168.1	GO:0004674(protein serine/threonine kinase activity);GO:0005634(nucleus);GO:0005737(cytoplasm);GO:0006468(protein phosphorylation);GO:0030003(cellular cation homeostasis);GO:0035556(intracellular signal transduction)	03440(Homologous recombination)	K10875	EC:3.6.4.-	260.908	203.317	148.279	88.3705	84.0843	62.6512	1.38141	1.54599e-05	9.63497e-05	up	serine/threonine-protein kinase hal4 [Beauveria bassiana ARSEF 2860]
19890790	BBA_07778	XM_008602875.1	GO:0005575(cellular_component);GO:0016706(oxidoreductase activity, acting on paired donors, with incorporation or reduction of molecular oxygen, 2-oxoglutarate as one donor, and incorporation of one atom each of oxygen into both donors);GO:0055114(oxidation-reduction process)	NA	NA	NA	1.07737	1.50917	1.62742	0.255543	0.778664	0.581728	1.3828	0.00433612	0.0143753	up	oxidoreductase, 2OG-Fe(II) oxygenase family protein [Beauveria bassiana ARSEF 2860]
MSTRG.6292	BBA_07473	XM_008602570.1	NA	NA	NA	NA	4.75225	5.5181	7.01555	2.40208	2.12115	2.10471	1.38296	0.000324764	0.00148706	up	hypothetical protein BBA_07473 [Beauveria bassiana ARSEF 2860]
19889811	BBA_06799	XM_008601896.1	NA	NA	NA	NA	3.03065	2.85948	2.79675	0.689309	1.60502	1.03611	1.38313	0.000293309	0.00135844	up	hypothetical protein BBA_06799 [Beauveria bassiana ARSEF 2860]
MSTRG.2290	BBA_02606	XM_008597703.1	GO:0000166(nucleotide binding);GO:0005524(ATP binding);GO:0016021(integral component of membrane);GO:0016887(ATPase activity);GO:0017111(nucleoside-triphosphatase activity);GO:0042626(ATPase activity, coupled to transmembrane movement of substances);GO:0055085(transmembrane transport)	02010(ABC transporters)	K05658	EC:3.6.3.44	0.214261	0.328009	0.235861	0.141223	0.088416	0.068578	1.38365	0.0119369	0.0343708	up	multidrug resistance protein MDR, putative [Beauveria bassiana ARSEF 2860]
MSTRG.6006	BBA_07067	XM_008602164.1	GO:0003674(molecular_function);GO:0005575(cellular_component);GO:0008150(biological_process)	NA	NA	NA	44.3649	42.013	40.4917	12.2974	17.1481	18.974	1.38969	1.03146e-05	6.66071e-05	up	hypothetical protein BBA_07067 [Beauveria bassiana ARSEF 2860]
MSTRG.679	BBA_00772	XM_008595869.1	GO:0003674(molecular_function);GO:0005575(cellular_component);GO:0008150(biological_process)	NA	NA	NA	39.7438	42.4844	43.7006	12.81	19.3091	15.9377	1.3898	6.40372e-08	6.00049e-07	up	hypothetical protein BBA_00772 [Beauveria bassiana ARSEF 2860]
MSTRG.7712	BBA_09195	MSTRG.7712.1	NA	NA	NA	NA	501.876	356.866	404.786	121.296	213.794	146.951	1.39023	8.29976e-07	6.44411e-06	up
MSTRG.7522	BBA_08940	XM_008604037.1;MSTRG.7522.1	GO:0005575(cellular_component)	00052(Galactose metabolism);00520(Amino sugar and nucleotide sugar metabolism)	K01784	EC:5.1.3.2	269.861	254.381	226.232	78.8027	108.922	98.3842	1.39124	3.95171e-08	3.84504e-07	up	UDP-glucose 4-epimerase Gal10 [Beauveria bassiana ARSEF 2860]
MSTRG.4035	BBA_04714	XM_008599811.1	GO:0000226(microtubule cytoskeleton organization);GO:0005737(cytoplasm);GO:0008283(cell proliferation);GO:0015630(microtubule cytoskeleton)	NA	NA	NA	17.9598	19.8534	20.9407	5.33596	8.85937	8.17749	1.39294	1.77311e-08	1.80935e-07	up	hypothetical protein BBA_04714 [Beauveria bassiana ARSEF 2860]
19890786	BBA_07774	XM_008602871.1	GO:0004672(protein kinase activity);GO:0005524(ATP binding);GO:0005575(cellular_component);GO:0006468(protein phosphorylation);GO:0016772(transferase activity, transferring phosphorus-containing groups)	NA	NA	NA	4.92276	8.04552	8.40007	2.39868	3.51345	2.224	1.39306	0.000588775	0.00251258	up	serine/threonine protein kinase [Beauveria bassiana ARSEF 2860]
MSTRG.7392	BBA_08778	XM_008603875.1;MSTRG.7392.1	GO:0003674(molecular_function);GO:0005575(cellular_component);GO:0008150(biological_process)	NA	NA	NA	3.53282	5.41933	6.23128	1.40311	2.54398	1.82734	1.39475	8.08177e-06	5.3112e-05	up	sex-determining protein fem-1 [Beauveria bassiana ARSEF 2860]
MSTRG.7632	BBA_09083	XM_008604180.1	GO:0003674(molecular_function);GO:0005575(cellular_component);GO:0008150(biological_process)	NA	NA	NA	52.6284	40.5593	31.25	15.8104	16.878	14.5642	1.39696	2.22708e-06	1.62329e-05	up	integral membrane protein [Beauveria bassiana ARSEF 2860]
MSTRG.2294	BBA_02611	XM_008597708.1	GO:0005634(nucleus);GO:0006334(nucleosome assembly);GO:0033186(CAF-1 complex)	NA	NA	NA	14.6581	14.9968	13.8116	5.12301	6.04653	5.33255	1.39726	1.65005e-08	1.69308e-07	up	chromatin assembly factor 1 subunit A [Beauveria bassiana ARSEF 2860]
MSTRG.5905	BBA_06960	XM_008602057.1	GO:0043581(mycelium development)	02010(ABC transporters)	K05658	EC:3.6.3.44	14.7627	18.5724	25.0632	5.95327	10.434	5.77506	1.39782	5.54457e-06	3.76091e-05	up	alternative oxidase [Beauveria bassiana ARSEF 2860]
MSTRG.3537	BBA_04139	MSTRG.3537.1;XM_008599236.1	GO:0004349(glutamate 5-kinase activity);GO:0005737(cytoplasm);GO:0006561(proline biosynthetic process)	01230(Biosynthesis of amino acids);00330(Arginine and proline metabolism);00332(Carbapenem biosynthesis)	K00931	EC:2.7.2.11	136.344	156.189	148.863	65.6405	52.2592	49.611	1.39782	9.09275e-07	7.01289e-06	up	glutamate 5-kinase [Beauveria bassiana ARSEF 2860]
MSTRG.5505	BBA_06458	XM_008601555.1	GO:0005215(transporter activity);GO:0006810(transport);GO:0016020(membrane)	NA	NA	NA	9.92011	12.4111	14.8546	4.3601	5.32331	4.42138	1.39857	2.80071e-07	2.37511e-06	up	POT family protein [Beauveria bassiana ARSEF 2860]
MSTRG.2193	BBA_02489	XM_008597586.1	GO:0005575(cellular_component);GO:0008150(biological_process);GO:0008440(inositol-1,4,5-trisphosphate 3-kinase activity)	00562(Inositol phosphate metabolism);04070(Phosphatidylinositol signaling system)	K00915	EC:2.7.1.140;EC:2.7.1.151	31.3403	12.079	8.83065	5.38042	7.66945	6.76074	1.39915	0.00230259	0.00827469	up	inositol polyphosphate kinase [Beauveria bassiana ARSEF 2860]
MSTRG.8512	BBA_10233	XM_008605330.1	GO:0000977(RNA polymerase II regulatory region sequence-specific DNA binding);GO:0001085(RNA polymerase II transcription factor binding);GO:0001228(transcriptional activator activity, RNA polymerase II transcription regulatory region sequence-specific binding);GO:0003682(chromatin binding);GO:0005634(nucleus);GO:0005667(transcription factor complex);GO:0030154(cell differentiation)	00270(Cysteine and methionine metabolism);00480(Glutathione metabolism)	K11204	EC:6.3.2.2	7.8829	10.2755	22.045	2.77881	8.6753	3.78522	1.39952	0.00860356	0.0260237	up	sexual development transcription factor NsdD [Beauveria bassiana ARSEF 2860]
19891947	BBA_08935	XM_008604032.1	GO:0005737(cytoplasm);GO:0008757(S-adenosylmethionine-dependent methyltransferase activity);GO:0032259(methylation)	03018(RNA degradation)	K12584	EC:3.6.1.59	1.10266	1.33978	1.14781	0.140331	0.540009	0.67621	1.40414	0.00952377	0.0283727	up	methyltransferase domain-containing protein [Beauveria bassiana ARSEF 2860]
MSTRG.7019	BBA_08300	XM_008603397.1	GO:0005575(cellular_component)	NA	NA	NA	9.79854	9.89506	10.0609	2.46177	3.79368	4.98249	1.40473	6.32963e-05	0.000339359	up	arylamine N-acetyltransferase 1 [Beauveria bassiana ARSEF 2860]
[truncated: 501 more rows]
