# Supplementary material for: A Small Cysteine-Free Protein Acts as a Novel Regulator of Fungal Insect-Pathogenic Lifecycle and Genomic Expression
Source: mSystems. 2021 Mar 23;6(2):e00098-21. doi: 10.1128/mSystems.00098-21 (PMC8546967; doi:10.1128/mSystems.00098-21)
Supplement: TABLE S2 [file msystems.00098-21-st002.xlsx]

## Sheet: Table S2
Tag locus	GO_ID	GO_Term	GO_function	GO_class	p-value	log2 R	Regulation	Annotation
BBA_00709	GO:0016491	oxidoreductase activity	molecular_function	4	7.19232e-07	-2.27539	down	FAD binding domain-containing protein [Beauveria bassiana ARSEF 2860]
BBA_02396	GO:0016491	oxidoreductase activity	molecular_function	4	7.19232e-07	-1.36301	down	NADPH-dependent FMN reductase [Beauveria bassiana ARSEF 2860]
BBA_03160	GO:0016491	oxidoreductase activity	molecular_function	4	7.19232e-07	-1.07192	down	dimeric dihydrodiol dehydrogenase [Beauveria bassiana ARSEF 2860]
BBA_03185	GO:0016491	oxidoreductase activity	molecular_function	4	7.19232e-07	-1.02175	down	dihydroflavonol-4-reductase protein [Beauveria bassiana ARSEF 2860]
BBA_03308	GO:0016491	oxidoreductase activity	molecular_function	4	7.19232e-07	-3.52645	down	fatty acid hydroxylase superfamily protein [Beauveria bassiana ARSEF 2860]
BBA_03642	GO:0016491	oxidoreductase activity	molecular_function	4	7.19232e-07	-1.3821	down	2-polyprenyl-6-methoxyphenol hydroxylase-like oxidoreductase [Beauveria bassiana ARSEF 2860]
BBA_03652	GO:0016491	oxidoreductase activity	molecular_function	4	7.19232e-07	-1.12048	down	short chain dehydrogenase [Beauveria bassiana ARSEF 2860]
BBA_04089	GO:0016491	oxidoreductase activity	molecular_function	4	7.19232e-07	-2.40056	down	zinc-binding dehydrogenase [Beauveria bassiana ARSEF 2860]
BBA_04090	GO:0016491	oxidoreductase activity	molecular_function	4	7.19232e-07	-5.57896	down	short-chain dehydrogenase [Beauveria bassiana ARSEF 2860]
BBA_04941	GO:0016491	oxidoreductase activity	molecular_function	4	7.19232e-07	-3.50232	down	radH flavin-dependent halogenase [Beauveria bassiana ARSEF 2860]
BBA_05606	GO:0016491	oxidoreductase activity	molecular_function	4	7.19232e-07	-1.23152	down	cytochrome c oxidase assembly protein COX16 [Beauveria bassiana ARSEF 2860];FHA domain-containing protein [Beauveria bassiana ARSEF 2860];short chain dehydrogenase [Beauveria bassiana ARSEF 2860]
BBA_05607	GO:0016491	oxidoreductase activity	molecular_function	4	7.19232e-07	-1.23152	down	cytochrome c oxidase assembly protein COX16 [Beauveria bassiana ARSEF 2860];FHA domain-containing protein [Beauveria bassiana ARSEF 2860];short chain dehydrogenase [Beauveria bassiana ARSEF 2860]
BBA_05608	GO:0016491	oxidoreductase activity	molecular_function	4	7.19232e-07	-1.23152	down	cytochrome c oxidase assembly protein COX16 [Beauveria bassiana ARSEF 2860];FHA domain-containing protein [Beauveria bassiana ARSEF 2860];short chain dehydrogenase [Beauveria bassiana ARSEF 2860]
BBA_06217	GO:0016491	oxidoreductase activity	molecular_function	4	7.19232e-07	-1.57149	down	quinone oxidoreductase [Beauveria bassiana ARSEF 2860]
BBA_06472	GO:0016491	oxidoreductase activity	molecular_function	4	7.19232e-07	-1.75798	down	Cytochrome P450 CYP5099A1 [Beauveria bassiana ARSEF 2860]
BBA_06993	GO:0016491	oxidoreductase activity	molecular_function	4	7.19232e-07	-1.65595	down	ABC transporter [Beauveria bassiana ARSEF 2860];short chain dehydrogenase [Beauveria bassiana ARSEF 2860]
BBA_06992	GO:0016491	oxidoreductase activity	molecular_function	4	7.19232e-07	-1.65595	down	ABC transporter [Beauveria bassiana ARSEF 2860];short chain dehydrogenase [Beauveria bassiana ARSEF 2860]
BBA_07533	GO:0016491	oxidoreductase activity	molecular_function	4	7.19232e-07	-1.44983	down	NADP-dependent alcohol dehydrogenase [Beauveria bassiana ARSEF 2860]
BBA_07640	GO:0016491	oxidoreductase activity	molecular_function	4	7.19232e-07	-1.28128	down	tyrosinase-like protein [Beauveria bassiana ARSEF 2860]
BBA_08003	GO:0016491	oxidoreductase activity	molecular_function	4	7.19232e-07	-1.56538	down	zinc-binding dehydrogenase family oxidoreductase, putative [Beauveria bassiana ARSEF 2860]
BBA_08182	GO:0016491	oxidoreductase activity	molecular_function	4	7.19232e-07	-3.45006	down	FAD binding domain-containing protein [Beauveria bassiana ARSEF 2860]
BBA_08219	GO:0016491	oxidoreductase activity	molecular_function	4	7.19232e-07	-1.93186	down	polyketide synthase, putative [Beauveria bassiana ARSEF 2860]
BBA_08370	GO:0016491	oxidoreductase activity	molecular_function	4	7.19232e-07	-1.40075	down	short-chain dehydrogenase/oxidoreductase [Beauveria bassiana ARSEF 2860]
BBA_08439	GO:0016491	oxidoreductase activity	molecular_function	4	7.19232e-07	-2.23812	down	zinc-binding dehydrogenase [Beauveria bassiana ARSEF 2860]
BBA_08541	GO:0016491	oxidoreductase activity	molecular_function	4	7.19232e-07	-1.91473	down	short-chain dehydrogenase [Beauveria bassiana ARSEF 2860]
BBA_09597	GO:0016491	oxidoreductase activity	molecular_function	4	7.19232e-07	-8.34317	down	oxidoreductase, short chain dehydrogenase/reductase family protein [Beauveria bassiana ARSEF 2860]
BBA_09598	GO:0016491	oxidoreductase activity	molecular_function	4	7.19232e-07	-6.03053	down	oxidoreductase, short-chain dehydrogenase/reductase family [Beauveria bassiana ARSEF 2860]
BBA_09672	GO:0016491	oxidoreductase activity	molecular_function	4	7.19232e-07	-1.55023	down	cell surface metalloreductase (FreA) [Beauveria bassiana ARSEF 2860]
BBA_09726	GO:0016491	oxidoreductase activity	molecular_function	4	7.19232e-07	-2.76041	down	2-dehydropantoate 2-reductase, putative [Beauveria bassiana ARSEF 2860]
BBA_09769	GO:0016491	oxidoreductase activity	molecular_function	4	7.19232e-07	-1.71881	down	fatty acid hydroxylase superfamily protein [Beauveria bassiana ARSEF 2860]
BBA_09892	GO:0016491	oxidoreductase activity	molecular_function	4	7.19232e-07	-1.10647	down	ferric-chelate reductase [Beauveria bassiana ARSEF 2860]
BBA_00059	GO:0016491	oxidoreductase activity	molecular_function	4	7.19232e-07	1.74363	up	FAD binding domain containing protein [Beauveria bassiana ARSEF 2860]
BBA_00213	GO:0016491	oxidoreductase activity	molecular_function	4	7.19232e-07	1.40869	up	nitrilotriacetate monooxygenase component B [Beauveria bassiana ARSEF 2860]
BBA_00345	GO:0016491	oxidoreductase activity	molecular_function	4	7.19232e-07	1.25083	up	iron-sulfur cluster-binding protein [Beauveria bassiana ARSEF 2860]
BBA_00528	GO:0016491	oxidoreductase activity	molecular_function	4	7.19232e-07	4.87188	up
BBA_00732	GO:0016491	oxidoreductase activity	molecular_function	4	7.19232e-07	1.18956	up	apoptosis-inducing factor, putative [Beauveria bassiana ARSEF 2860]
BBA_01010	GO:0016491	oxidoreductase activity	molecular_function	4	7.19232e-07	1.58356	up	lovastatin nonaketide synthase [Beauveria bassiana ARSEF 2860]
BBA_01964	GO:0016491	oxidoreductase activity	molecular_function	4	7.19232e-07	2.36039	up	ferric-chelate reductase [Beauveria bassiana ARSEF 2860]
BBA_02584	GO:0016491	oxidoreductase activity	molecular_function	4	7.19232e-07	1.79224	up	initiator tRNA phosphoribosyl transferase [Beauveria bassiana ARSEF 2860];oxidoreductase family protein [Beauveria bassiana ARSEF 2860]
BBA_02583	GO:0016491	oxidoreductase activity	molecular_function	4	7.19232e-07	1.79224	up	initiator tRNA phosphoribosyl transferase [Beauveria bassiana ARSEF 2860];oxidoreductase family protein [Beauveria bassiana ARSEF 2860]
BBA_02769	GO:0016491	oxidoreductase activity	molecular_function	4	7.19232e-07	2.55425	up	taurine catabolism dioxygenase TauD [Beauveria bassiana ARSEF 2860]
BBA_02873	GO:0016491	oxidoreductase activity	molecular_function	4	7.19232e-07	1.21834	up	sarcosine oxidase [Beauveria bassiana ARSEF 2860]
BBA_02991	GO:0016491	oxidoreductase activity	molecular_function	4	7.19232e-07	1.29225	up	short-chain dehydrogenase [Beauveria bassiana ARSEF 2860]
BBA_03237	GO:0016491	oxidoreductase activity	molecular_function	4	7.19232e-07	2.14742	up	sulfite reductase hemoprotein [Beauveria bassiana ARSEF 2860]
BBA_03283	GO:0016491	oxidoreductase activity	molecular_function	4	7.19232e-07	3.35261	up	taurine catabolism dioxygenase TauD [Beauveria bassiana ARSEF 2860]
BBA_03458	GO:0016491	oxidoreductase activity	molecular_function	4	7.19232e-07	inf	up	TfdA family Taurine catabolism dioxygenase TauD [Beauveria bassiana ARSEF 2860]
BBA_03542	GO:0016491	oxidoreductase activity	molecular_function	4	7.19232e-07	1.49434	up	FAD dependent oxidoreductase [Beauveria bassiana ARSEF 2860]
BBA_03585	GO:0016491	oxidoreductase activity	molecular_function	4	7.19232e-07	1.40824	up	UDP-glucoronosyl and UDP-glucosyl transferase family protein [Beauveria bassiana ARSEF 2860]
BBA_03823	GO:0016491	oxidoreductase activity	molecular_function	4	7.19232e-07	3.26745	up	naphthalene 1,2-dioxygenase subunit alpha [Beauveria bassiana ARSEF 2860]
BBA_04650	GO:0016491	oxidoreductase activity	molecular_function	4	7.19232e-07	1.36635	up	polyketide synthase, putative [Beauveria bassiana ARSEF 2860]
BBA_04685	GO:0016491	oxidoreductase activity	molecular_function	4	7.19232e-07	3.22292	up	2OG-Fe(II) oxygenase superfamily protein [Beauveria bassiana ARSEF 2860]
BBA_05271	GO:0016491	oxidoreductase activity	molecular_function	4	7.19232e-07	2.20403	up	fatty acid hydroxylase superfamily protein [Beauveria bassiana ARSEF 2860]
BBA_05559	GO:0016491	oxidoreductase activity	molecular_function	4	7.19232e-07	1.43116	up	transcriptional regulator, putative [Beauveria bassiana ARSEF 2860]
BBA_06151	GO:0016491	oxidoreductase activity	molecular_function	4	7.19232e-07	2.22504	up	ferric reductase like transmembrane component [Beauveria bassiana ARSEF 2860]
BBA_06348	GO:0016491	oxidoreductase activity	molecular_function	4	7.19232e-07	1.43279	up	fatty acid hydroxylase superfamily protein [Beauveria bassiana ARSEF 2860]
BBA_07114	GO:0016491	oxidoreductase activity	molecular_function	4	7.19232e-07	1.46588	up	aldo/keto reductase [Beauveria bassiana ARSEF 2860]
BBA_07283	GO:0016491	oxidoreductase activity	molecular_function	4	7.19232e-07	2.06758	up	alcohol dehydrogenase GroES-like domain-containing protein [Beauveria bassiana ARSEF 2860]
BBA_07285	GO:0016491	oxidoreductase activity	molecular_function	4	7.19232e-07	3.05824	up	Multicopper oxidase family protein [Beauveria bassiana ARSEF 2860]
BBA_07311	GO:0016491	oxidoreductase activity	molecular_function	4	7.19232e-07	1.13924	up	ferro-O2-oxidoreductase [Beauveria bassiana ARSEF 2860];sugar transporter [Beauveria bassiana ARSEF 2860]
BBA_07312	GO:0016491	oxidoreductase activity	molecular_function	4	7.19232e-07	1.13924	up	ferro-O2-oxidoreductase [Beauveria bassiana ARSEF 2860];sugar transporter [Beauveria bassiana ARSEF 2860]
BBA_08111	GO:0016491	oxidoreductase activity	molecular_function	4	7.19232e-07	1.27812	up	Cytochrome P450 CYP537A4 [Beauveria bassiana ARSEF 2860]
BBA_08131	GO:0016491	oxidoreductase activity	molecular_function	4	7.19232e-07	3.49062	up	TfdA family Taurine catabolism dioxygenase TauD [Beauveria bassiana ARSEF 2860]
BBA_08736	GO:0016491	oxidoreductase activity	molecular_function	4	7.19232e-07	1.13503	up	cytochrome b561 [Beauveria bassiana ARSEF 2860]
BBA_08996	GO:0016491	oxidoreductase activity	molecular_function	4	7.19232e-07	1.20837	up	NADH-cytochrome b5 reductase [Beauveria bassiana ARSEF 2860]
BBA_09299	GO:0016491	oxidoreductase activity	molecular_function	4	7.19232e-07	1.78652	up	sarcosine oxidase [Beauveria bassiana ARSEF 2860]
BBA_10009	GO:0016491	oxidoreductase activity	molecular_function	4	7.19232e-07	1.48183	up	6-hydroxy-D-nicotine oxidase [Beauveria bassiana ARSEF 2860]
BBA_10302	GO:0016491	oxidoreductase activity	molecular_function	4	7.19232e-07	1.11956	up	polyketide synthase [Beauveria bassiana ARSEF 2860]
BBA_00202	GO:0055114	oxidation-reduction process	biological_process	5	1.28909e-05	-1.82676	down	2OG-Fe(II) oxygenase family Oxidoreductase [Beauveria bassiana ARSEF 2860]
BBA_00709	GO:0055114	oxidation-reduction process	biological_process	5	1.28909e-05	-2.27539	down	FAD binding domain-containing protein [Beauveria bassiana ARSEF 2860]
BBA_00959	GO:0055114	oxidation-reduction process	biological_process	5	1.28909e-05	-1.30546	down	ferric-chelate reductase (Fre2) [Beauveria bassiana ARSEF 2860]
BBA_00965	GO:0055114	oxidation-reduction process	biological_process	5	1.28909e-05	-1.20095	down	Cytochrome P450 CYP52T1 [Beauveria bassiana ARSEF 2860]
BBA_02155	GO:0055114	oxidation-reduction process	biological_process	5	1.28909e-05	-2.08467	down	Cytochrome P450 CYP6003A1 [Beauveria bassiana ARSEF 2860]
BBA_02396	GO:0055114	oxidation-reduction process	biological_process	5	1.28909e-05	-1.36301	down	NADPH-dependent FMN reductase [Beauveria bassiana ARSEF 2860]
BBA_02698	GO:0055114	oxidation-reduction process	biological_process	5	1.28909e-05	-1.57708	down	Cytochrome P450 CYP5080B3 [Beauveria bassiana ARSEF 2860]
BBA_03160	GO:0055114	oxidation-reduction process	biological_process	5	1.28909e-05	-1.07192	down	dimeric dihydrodiol dehydrogenase [Beauveria bassiana ARSEF 2860]
BBA_03185	GO:0055114	oxidation-reduction process	biological_process	5	1.28909e-05	-1.02175	down	dihydroflavonol-4-reductase protein [Beauveria bassiana ARSEF 2860]
BBA_03308	GO:0055114	oxidation-reduction process	biological_process	5	1.28909e-05	-3.52645	down	fatty acid hydroxylase superfamily protein [Beauveria bassiana ARSEF 2860]
BBA_04089	GO:0055114	oxidation-reduction process	biological_process	5	1.28909e-05	-2.40056	down	zinc-binding dehydrogenase [Beauveria bassiana ARSEF 2860]
BBA_04618	GO:0055114	oxidation-reduction process	biological_process	5	1.28909e-05	-5.8961	down	glucose-methanol-choline (gmc) oxidoreductase [Beauveria bassiana ARSEF 2860]
BBA_04832	GO:0055114	oxidation-reduction process	biological_process	5	1.28909e-05	-4.74885	down	Cytochrome P450 CYP684B2 [Beauveria bassiana ARSEF 2860]
BBA_04951	GO:0055114	oxidation-reduction process	biological_process	5	1.28909e-05	-1.1248	down	fatty acid hydroxylase superfamily protein [Beauveria bassiana ARSEF 2860]
BBA_05173	GO:0055114	oxidation-reduction process	biological_process	5	1.28909e-05	-3.19519	down	Cytochrome P450 CYP52G6 [Beauveria bassiana ARSEF 2860]
BBA_05553	GO:0055114	oxidation-reduction process	biological_process	5	1.28909e-05	-1.53278	down	copper amine oxidase [Beauveria bassiana ARSEF 2860]
BBA_06472	GO:0055114	oxidation-reduction process	biological_process	5	1.28909e-05	-1.75798	down	Cytochrome P450 CYP5099A1 [Beauveria bassiana ARSEF 2860]
BBA_06533	GO:0055114	oxidation-reduction process	biological_process	5	1.28909e-05	-1.89518	down	alcohol oxidase [Beauveria bassiana ARSEF 2860]
BBA_07280	GO:0055114	oxidation-reduction process	biological_process	5	1.28909e-05	-1.22083	down	oxidoreductase 2-nitropropane dioxygenase family, putative [Beauveria bassiana ARSEF 2860]
BBA_07304	GO:0055114	oxidation-reduction process	biological_process	5	1.28909e-05	-2.40168	down	malate dehydrogenase, putative [Beauveria bassiana ARSEF 2860];calcium binding protein Caleosin [Beauveria bassiana ARSEF 2860]
BBA_07305	GO:0055114	oxidation-reduction process	biological_process	5	1.28909e-05	-2.40168	down	malate dehydrogenase, putative [Beauveria bassiana ARSEF 2860];calcium binding protein Caleosin [Beauveria bassiana ARSEF 2860]
BBA_07323	GO:0055114	oxidation-reduction process	biological_process	5	1.28909e-05	-5.57442	down	6-phosphogluconate dehydrogenase [Beauveria bassiana ARSEF 2860]
BBA_07335	GO:0055114	oxidation-reduction process	biological_process	5	1.28909e-05	-2.73014	down	Cytochrome P450 CYP655C1 [Beauveria bassiana ARSEF 2860]
BBA_07533	GO:0055114	oxidation-reduction process	biological_process	5	1.28909e-05	-1.44983	down	NADP-dependent alcohol dehydrogenase [Beauveria bassiana ARSEF 2860]
BBA_07664	GO:0055114	oxidation-reduction process	biological_process	5	1.28909e-05	-3.82742	down	stearoyl-CoA desaturase [Beauveria bassiana ARSEF 2860]
BBA_08003	GO:0055114	oxidation-reduction process	biological_process	5	1.28909e-05	-1.56538	down	zinc-binding dehydrogenase family oxidoreductase, putative [Beauveria bassiana ARSEF 2860]
BBA_08179	GO:0055114	oxidation-reduction process	biological_process	5	1.28909e-05	-3.80939	down	polyketide synthase [Beauveria bassiana ARSEF 2860]
BBA_08219	GO:0055114	oxidation-reduction process	biological_process	5	1.28909e-05	-1.93186	down	polyketide synthase, putative [Beauveria bassiana ARSEF 2860]
BBA_08402	GO:0055114	oxidation-reduction process	biological_process	5	1.28909e-05	-2.22343	down	monooxygenase-like protein [Beauveria bassiana ARSEF 2860]
BBA_08439	GO:0055114	oxidation-reduction process	biological_process	5	1.28909e-05	-2.23812	down	zinc-binding dehydrogenase [Beauveria bassiana ARSEF 2860]
BBA_09111	GO:0055114	oxidation-reduction process	biological_process	5	1.28909e-05	-3.57077	down	glucose-methanol-choline oxidoreductase [Beauveria bassiana ARSEF 2860]
BBA_09208	GO:0055114	oxidation-reduction process	biological_process	5	1.28909e-05	-2.21136	down	dimethylaniline monooxygenase [Beauveria bassiana ARSEF 2860]
BBA_09672	GO:0055114	oxidation-reduction process	biological_process	5	1.28909e-05	-1.55023	down	cell surface metalloreductase (FreA) [Beauveria bassiana ARSEF 2860]
BBA_09726	GO:0055114	oxidation-reduction process	biological_process	5	1.28909e-05	-2.76041	down	2-dehydropantoate 2-reductase, putative [Beauveria bassiana ARSEF 2860]
BBA_09769	GO:0055114	oxidation-reduction process	biological_process	5	1.28909e-05	-1.71881	down	fatty acid hydroxylase superfamily protein [Beauveria bassiana ARSEF 2860]
BBA_09892	GO:0055114	oxidation-reduction process	biological_process	5	1.28909e-05	-1.10647	down	ferric-chelate reductase [Beauveria bassiana ARSEF 2860]
BBA_00212	GO:0055114	oxidation-reduction process	biological_process	5	1.28909e-05	2.47506	up	proline dehydrogenase [Beauveria bassiana ARSEF 2860]
BBA_00213	GO:0055114	oxidation-reduction process	biological_process	5	1.28909e-05	1.40869	up	nitrilotriacetate monooxygenase component B [Beauveria bassiana ARSEF 2860]
BBA_00305	GO:0055114	oxidation-reduction process	biological_process	5	1.28909e-05	1.13563	up	Cytochrome P450 CYP628A2 [Beauveria bassiana ARSEF 2860]
BBA_00345	GO:0055114	oxidation-reduction process	biological_process	5	1.28909e-05	1.25083	up	iron-sulfur cluster-binding protein [Beauveria bassiana ARSEF 2860]
BBA_00346	GO:0055114	oxidation-reduction process	biological_process	5	1.28909e-05	1.03605	up	fructosyl amino acid oxidase [Beauveria bassiana ARSEF 2860]
BBA_00732	GO:0055114	oxidation-reduction process	biological_process	5	1.28909e-05	1.18956	up	apoptosis-inducing factor, putative [Beauveria bassiana ARSEF 2860]
BBA_01010	GO:0055114	oxidation-reduction process	biological_process	5	1.28909e-05	1.58356	up	lovastatin nonaketide synthase [Beauveria bassiana ARSEF 2860]
BBA_01964	GO:0055114	oxidation-reduction process	biological_process	5	1.28909e-05	2.36039	up	ferric-chelate reductase [Beauveria bassiana ARSEF 2860]
BBA_02382	GO:0055114	oxidation-reduction process	biological_process	5	1.28909e-05	1.10406	up	Cytochrome P450 CYP52T1 [Beauveria bassiana ARSEF 2860]
BBA_02584	GO:0055114	oxidation-reduction process	biological_process	5	1.28909e-05	1.79224	up	initiator tRNA phosphoribosyl transferase [Beauveria bassiana ARSEF 2860];oxidoreductase family protein [Beauveria bassiana ARSEF 2860]
BBA_02583	GO:0055114	oxidation-reduction process	biological_process	5	1.28909e-05	1.79224	up	initiator tRNA phosphoribosyl transferase [Beauveria bassiana ARSEF 2860];oxidoreductase family protein [Beauveria bassiana ARSEF 2860]
BBA_02769	GO:0055114	oxidation-reduction process	biological_process	5	1.28909e-05	2.55425	up	taurine catabolism dioxygenase TauD [Beauveria bassiana ARSEF 2860]
BBA_02873	GO:0055114	oxidation-reduction process	biological_process	5	1.28909e-05	1.21834	up	sarcosine oxidase [Beauveria bassiana ARSEF 2860]
BBA_02874	GO:0055114	oxidation-reduction process	biological_process	5	1.28909e-05	2.68726	up	Cytochrome P450 CYP505D4 [Beauveria bassiana ARSEF 2860]
BBA_03237	GO:0055114	oxidation-reduction process	biological_process	5	1.28909e-05	2.14742	up	sulfite reductase hemoprotein [Beauveria bassiana ARSEF 2860]
BBA_03283	GO:0055114	oxidation-reduction process	biological_process	5	1.28909e-05	3.35261	up	taurine catabolism dioxygenase TauD [Beauveria bassiana ARSEF 2860]
BBA_03458	GO:0055114	oxidation-reduction process	biological_process	5	1.28909e-05	inf	up	TfdA family Taurine catabolism dioxygenase TauD [Beauveria bassiana ARSEF 2860]
BBA_03542	GO:0055114	oxidation-reduction process	biological_process	5	1.28909e-05	1.49434	up	FAD dependent oxidoreductase [Beauveria bassiana ARSEF 2860]
BBA_03580	GO:0055114	oxidation-reduction process	biological_process	5	1.28909e-05	1.59533	up	FkbM family methyltransferase [Beauveria bassiana ARSEF 2860]
BBA_03585	GO:0055114	oxidation-reduction process	biological_process	5	1.28909e-05	1.40824	up	UDP-glucoronosyl and UDP-glucosyl transferase family protein [Beauveria bassiana ARSEF 2860]
BBA_03823	GO:0055114	oxidation-reduction process	biological_process	5	1.28909e-05	3.26745	up	naphthalene 1,2-dioxygenase subunit alpha [Beauveria bassiana ARSEF 2860]
BBA_04685	GO:0055114	oxidation-reduction process	biological_process	5	1.28909e-05	3.22292	up	2OG-Fe(II) oxygenase superfamily protein [Beauveria bassiana ARSEF 2860]
BBA_04825	GO:0055114	oxidation-reduction process	biological_process	5	1.28909e-05	2.60606	up	oxidoreductase, 2OG-Fe(II) oxygenase family [Beauveria bassiana ARSEF 2860]
BBA_05271	GO:0055114	oxidation-reduction process	biological_process	5	1.28909e-05	2.20403	up	fatty acid hydroxylase superfamily protein [Beauveria bassiana ARSEF 2860]
BBA_05291	GO:0055114	oxidation-reduction process	biological_process	5	1.28909e-05	2.10201	up	thiol-specific monooxygenase [Beauveria bassiana ARSEF 2860]
BBA_05559	GO:0055114	oxidation-reduction process	biological_process	5	1.28909e-05	1.43116	up	transcriptional regulator, putative [Beauveria bassiana ARSEF 2860]
BBA_05689	GO:0055114	oxidation-reduction process	biological_process	5	1.28909e-05	1.78528	up	extracellular dioxygenase [Beauveria bassiana ARSEF 2860]
BBA_05741	GO:0055114	oxidation-reduction process	biological_process	5	1.28909e-05	2.88003	up	4-hydroxyacetophenone monooxygenase [Beauveria bassiana ARSEF 2860]
BBA_06151	GO:0055114	oxidation-reduction process	biological_process	5	1.28909e-05	2.22504	up	ferric reductase like transmembrane component [Beauveria bassiana ARSEF 2860]
BBA_06348	GO:0055114	oxidation-reduction process	biological_process	5	1.28909e-05	1.43279	up	fatty acid hydroxylase superfamily protein [Beauveria bassiana ARSEF 2860]
BBA_06862	GO:0055114	oxidation-reduction process	biological_process	5	1.28909e-05	3.53886	up	dimethylaniline monooxygenase [Beauveria bassiana ARSEF 2860]
BBA_07234	GO:0055114	oxidation-reduction process	biological_process	5	1.28909e-05	4.76993	up	monooxygenase-like protein [Beauveria bassiana ARSEF 2860]
BBA_07283	GO:0055114	oxidation-reduction process	biological_process	5	1.28909e-05	2.06758	up	alcohol dehydrogenase GroES-like domain-containing protein [Beauveria bassiana ARSEF 2860]
BBA_07285	GO:0055114	oxidation-reduction process	biological_process	5	1.28909e-05	3.05824	up	Multicopper oxidase family protein [Beauveria bassiana ARSEF 2860]
BBA_07311	GO:0055114	oxidation-reduction process	biological_process	5	1.28909e-05	1.13924	up	ferro-O2-oxidoreductase [Beauveria bassiana ARSEF 2860];sugar transporter [Beauveria bassiana ARSEF 2860]
BBA_07312	GO:0055114	oxidation-reduction process	biological_process	5	1.28909e-05	1.13924	up	ferro-O2-oxidoreductase [Beauveria bassiana ARSEF 2860];sugar transporter [Beauveria bassiana ARSEF 2860]
BBA_07651	GO:0055114	oxidation-reduction process	biological_process	5	1.28909e-05	4.92133	up	TfdA family Taurine catabolism dioxygenase TauD [Beauveria bassiana ARSEF 2860]
BBA_07778	GO:0055114	oxidation-reduction process	biological_process	5	1.28909e-05	1.3828	up	oxidoreductase, 2OG-Fe(II) oxygenase family protein [Beauveria bassiana ARSEF 2860]
BBA_08111	GO:0055114	oxidation-reduction process	biological_process	5	1.28909e-05	1.27812	up	Cytochrome P450 CYP537A4 [Beauveria bassiana ARSEF 2860]
BBA_08131	GO:0055114	oxidation-reduction process	biological_process	5	1.28909e-05	3.49062	up	TfdA family Taurine catabolism dioxygenase TauD [Beauveria bassiana ARSEF 2860]
BBA_08135	GO:0055114	oxidation-reduction process	biological_process	5	1.28909e-05	3.07004	up	alcohol dehydrogenase, putative [Beauveria bassiana ARSEF 2860]
BBA_08136	GO:0055114	oxidation-reduction process	biological_process	5	1.28909e-05	1.16106	up	Cytochrome P450 CYP52T1 [Beauveria bassiana ARSEF 2860]
BBA_08736	GO:0055114	oxidation-reduction process	biological_process	5	1.28909e-05	1.13503	up	cytochrome b561 [Beauveria bassiana ARSEF 2860]
BBA_08758	GO:0055114	oxidation-reduction process	biological_process	5	1.28909e-05	1.72921	up	FAD binding domain-containing protein [Beauveria bassiana ARSEF 2860];FAD dependent oxidoreductase [Beauveria bassiana ARSEF 2860]
BBA_08757	GO:0055114	oxidation-reduction process	biological_process	5	1.28909e-05	1.72921	up	FAD binding domain-containing protein [Beauveria bassiana ARSEF 2860];FAD dependent oxidoreductase [Beauveria bassiana ARSEF 2860]
BBA_08996	GO:0055114	oxidation-reduction process	biological_process	5	1.28909e-05	1.20837	up	NADH-cytochrome b5 reductase [Beauveria bassiana ARSEF 2860]
BBA_09022	GO:0055114	oxidation-reduction process	biological_process	5	1.28909e-05	2.02979	up	Cytochrome P450 CYP52T1 [Beauveria bassiana ARSEF 2860]
BBA_09299	GO:0055114	oxidation-reduction process	biological_process	5	1.28909e-05	1.78652	up	sarcosine oxidase [Beauveria bassiana ARSEF 2860]
BBA_09986	GO:0055114	oxidation-reduction process	biological_process	5	1.28909e-05	1.09813	up	ketoreductase, putative [Beauveria bassiana ARSEF 2860]
BBA_10009	GO:0055114	oxidation-reduction process	biological_process	5	1.28909e-05	1.48183	up	6-hydroxy-D-nicotine oxidase [Beauveria bassiana ARSEF 2860]
BBA_10302	GO:0055114	oxidation-reduction process	biological_process	5	1.28909e-05	1.11956	up	polyketide synthase [Beauveria bassiana ARSEF 2860]
BBA_00096	GO:0005575	cellular_component	cellular_component	2	3.18139e-05	-1.24698	down	hypothetical protein BBA_00096 [Beauveria bassiana ARSEF 2860]
BBA_00095	GO:0005575	cellular_component	cellular_component	2	3.18139e-05	-1.30696	down	oxidoreductase molybdopterin binding domain-containing protein [Beauveria bassiana ARSEF 2860]
BBA_00163	GO:0005575	cellular_component	cellular_component	2	3.18139e-05	-1.00212	down	hypothetical protein BBA_00163 [Beauveria bassiana ARSEF 2860]
BBA_00192	GO:0005575	cellular_component	cellular_component	2	3.18139e-05	-1.27565	down	Ribonuclease H1 [Beauveria bassiana ARSEF 2860]
BBA_00202	GO:0005575	cellular_component	cellular_component	2	3.18139e-05	-1.82676	down	2OG-Fe(II) oxygenase family Oxidoreductase [Beauveria bassiana ARSEF 2860]
BBA_00341	GO:0005575	cellular_component	cellular_component	2	3.18139e-05	-1.07386	down	hypothetical protein BBA_00341 [Beauveria bassiana ARSEF 2860]
BBA_00446	GO:0005575	cellular_component	cellular_component	2	3.18139e-05	-1.50233	down	oxidoreductase-like protein [Beauveria bassiana ARSEF 2860]
BBA_00448	GO:0005575	cellular_component	cellular_component	2	3.18139e-05	-1.87477	down	hypothetical protein BBA_00448 [Beauveria bassiana ARSEF 2860]
BBA_00486	GO:0005575	cellular_component	cellular_component	2	3.18139e-05	-1.62586	down	fatty acid hydroxylase superfamily protein [Beauveria bassiana ARSEF 2860]
BBA_00525	GO:0005575	cellular_component	cellular_component	2	3.18139e-05	-4.2278	down	GPI anchored cell wall protein [Beauveria bassiana ARSEF 2860]
BBA_00546	GO:0005575	cellular_component	cellular_component	2	3.18139e-05	-1.23596	down	calcium-dependent protein kinase [Beauveria bassiana ARSEF 2860]
BBA_00555	GO:0005575	cellular_component	cellular_component	2	3.18139e-05	-1.26725	down	F-box domain-containing protein [Beauveria bassiana ARSEF 2860]
BBA_00559	GO:0005575	cellular_component	cellular_component	2	3.18139e-05	-1.15363	down	oxidoreductase molybdopterin binding domain-containing protein [Beauveria bassiana ARSEF 2860]
BBA_00647	GO:0005575	cellular_component	cellular_component	2	3.18139e-05	-1.19685	down	hypothetical protein BBA_00647 [Beauveria bassiana ARSEF 2860]
BBA_00673	GO:0005575	cellular_component	cellular_component	2	3.18139e-05	-4.5258	down	Beta-lactamase-type transpeptidase [Beauveria bassiana ARSEF 2860]
BBA_00709	GO:0005575	cellular_component	cellular_component	2	3.18139e-05	-2.27539	down	FAD binding domain-containing protein [Beauveria bassiana ARSEF 2860]
BBA_00718	GO:0005575	cellular_component	cellular_component	2	3.18139e-05	-2.28777	down	mismatched base pair and cruciform dna recognition protein [Beauveria bassiana ARSEF 2860]
BBA_00731	GO:0005575	cellular_component	cellular_component	2	3.18139e-05	-1.63167	down	GNAT family acetyltransferase, putative [Beauveria bassiana ARSEF 2860]
BBA_00733	GO:0005575	cellular_component	cellular_component	2	3.18139e-05	-1.20443	down	SAM-dependent methyltransferase [Beauveria bassiana ARSEF 2860]
BBA_00734	GO:0005575	cellular_component	cellular_component	2	3.18139e-05	-1.66825	down	hypothetical protein BBA_00734 [Beauveria bassiana ARSEF 2860]
BBA_00792	GO:0005575	cellular_component	cellular_component	2	3.18139e-05	-1.02708	down	beta-1, 3 exoglucanase precursor [Beauveria bassiana ARSEF 2860]
BBA_00807	GO:0005575	cellular_component	cellular_component	2	3.18139e-05	-2.54773	down	glucose repressible protein Grg1 [Beauveria bassiana ARSEF 2860]
BBA_00965	GO:0005575	cellular_component	cellular_component	2	3.18139e-05	-1.20095	down	Cytochrome P450 CYP52T1 [Beauveria bassiana ARSEF 2860]
BBA_01001	GO:0005575	cellular_component	cellular_component	2	3.18139e-05	-2.29598	down	phospholipase/carboxylesterase [Beauveria bassiana ARSEF 2860]
BBA_01032	GO:0005575	cellular_component	cellular_component	2	3.18139e-05	-2.02931	down	nmrA-like family protein [Beauveria bassiana ARSEF 2860]
BBA_01189	GO:0005575	cellular_component	cellular_component	2	3.18139e-05	-1.06067	down	3-hydroxyanthranilic acid dioxygenase [Beauveria bassiana ARSEF 2860]
BBA_01231	GO:0005575	cellular_component	cellular_component	2	3.18139e-05	-2.85548	down	hypothetical protein BBA_01231 [Beauveria bassiana ARSEF 2860]
BBA_01232	GO:0005575	cellular_component	cellular_component	2	3.18139e-05	-1.33828	down	IKI3 family protein [Beauveria bassiana ARSEF 2860]
BBA_01257	GO:0005575	cellular_component	cellular_component	2	3.18139e-05	-2.80273	down	mosquitocidal toxin protein [Beauveria bassiana ARSEF 2860]
BBA_01361	GO:0005575	cellular_component	cellular_component	2	3.18139e-05	-3.21151	down	hypothetical protein BBA_01361 [Beauveria bassiana ARSEF 2860]
BBA_01362	GO:0005575	cellular_component	cellular_component	2	3.18139e-05	-2.45074	down	RHS Repeat protein [Beauveria bassiana ARSEF 2860]
BBA_01537	GO:0005575	cellular_component	cellular_component	2	3.18139e-05	-3.85855	down	hypothetical protein BBA_01537 [Beauveria bassiana ARSEF 2860]
BBA_01658	GO:0005575	cellular_component	cellular_component	2	3.18139e-05	-1.27592	down	CAS1-like protein [Beauveria bassiana ARSEF 2860]
BBA_01715	GO:0005575	cellular_component	cellular_component	2	3.18139e-05	-2.33331	down	metallo-beta-lactamase domain protein, putative [Beauveria bassiana ARSEF 2860]
BBA_01752	GO:0005575	cellular_component	cellular_component	2	3.18139e-05	-1.06717	down	tetrahydrofolylpolyglutamate synthase [Beauveria bassiana ARSEF 2860]
BBA_01838	GO:0005575	cellular_component	cellular_component	2	3.18139e-05	-2.61066	down	hypothetical protein BBA_01838 [Beauveria bassiana ARSEF 2860]
BBA_02015	GO:0005575	cellular_component	cellular_component	2	3.18139e-05	-1.6254	down	hypothetical protein BBA_02015 [Beauveria bassiana ARSEF 2860]
BBA_02096	GO:0005575	cellular_component	cellular_component	2	3.18139e-05	-1.2581	down	hypothetical protein BBA_02096 [Beauveria bassiana ARSEF 2860]
BBA_02097	GO:0005575	cellular_component	cellular_component	2	3.18139e-05	-6.07581	down	gll2891-like protein [Beauveria bassiana ARSEF 2860]
BBA_02126	GO:0005575	cellular_component	cellular_component	2	3.18139e-05	-2.06084	down	fumarylacetoacetate hydrolase [Beauveria bassiana ARSEF 2860]
BBA_02140	GO:0005575	cellular_component	cellular_component	2	3.18139e-05	-inf	down
BBA_02155	GO:0005575	cellular_component	cellular_component	2	3.18139e-05	-2.08467	down	Cytochrome P450 CYP6003A1 [Beauveria bassiana ARSEF 2860]
BBA_02214	GO:0005575	cellular_component	cellular_component	2	3.18139e-05	-1.4439	down	subtilase-like protein [Beauveria bassiana ARSEF 2860]
BBA_02233	GO:0005575	cellular_component	cellular_component	2	3.18139e-05	-2.25839	down	Glycoside hydrolase, catalytic core [Beauveria bassiana ARSEF 2860]
BBA_02311	GO:0005575	cellular_component	cellular_component	2	3.18139e-05	-1.11675	down
BBA_02310	GO:0005575	cellular_component	cellular_component	2	3.18139e-05	-1.82191	down	Cytochrome P450 CYP621A2 [Beauveria bassiana ARSEF 2860];eukaryotic aspartyl protease [Beauveria bassiana ARSEF 2860];Cu/Zn superoxide dismutase [Beauveria bassiana ARSEF 2860]
BBA_02312	GO:0005575	cellular_component	cellular_component	2	3.18139e-05	-1.82191	down	Cytochrome P450 CYP621A2 [Beauveria bassiana ARSEF 2860];eukaryotic aspartyl protease [Beauveria bassiana ARSEF 2860];Cu/Zn superoxide dismutase [Beauveria bassiana ARSEF 2860]
BBA_02338	GO:0005575	cellular_component	cellular_component	2	3.18139e-05	-2.3793	down	hypothetical protein BBA_02338 [Beauveria bassiana ARSEF 2860]
BBA_02340	GO:0005575	cellular_component	cellular_component	2	3.18139e-05	-3.76308	down	hypothetical protein BBA_02340 [Beauveria bassiana ARSEF 2860]
BBA_02396	GO:0005575	cellular_component	cellular_component	2	3.18139e-05	-1.36301	down	NADPH-dependent FMN reductase [Beauveria bassiana ARSEF 2860]
BBA_02481	GO:0005575	cellular_component	cellular_component	2	3.18139e-05	-1.78993	down	DUF636 domain-containing protein [Beauveria bassiana ARSEF 2860]
BBA_02541	GO:0005575	cellular_component	cellular_component	2	3.18139e-05	-1.48258	down	dihydroxyacetone kinase [Beauveria bassiana ARSEF 2860]
BBA_02593	GO:0005575	cellular_component	cellular_component	2	3.18139e-05	-1.18228	down	glutathione peroxidase [Beauveria bassiana ARSEF 2860]
BBA_02627	GO:0005575	cellular_component	cellular_component	2	3.18139e-05	-5.16822	down	hypothetical protein BBA_02627 [Beauveria bassiana ARSEF 2860]
BBA_02628	GO:0005575	cellular_component	cellular_component	2	3.18139e-05	-1.10555	down	Putative heterokaryon incompatibility protein [Beauveria bassiana ARSEF 2860]
BBA_02698	GO:0005575	cellular_component	cellular_component	2	3.18139e-05	-1.57708	down	Cytochrome P450 CYP5080B3 [Beauveria bassiana ARSEF 2860]
BBA_02765	GO:0005575	cellular_component	cellular_component	2	3.18139e-05	-1.00636	down	DJ-1/PfpI family protein [Beauveria bassiana ARSEF 2860]
BBA_02766	GO:0005575	cellular_component	cellular_component	2	3.18139e-05	-5.17143	down	BTB domain transcription factor [Beauveria bassiana ARSEF 2860]
BBA_02819	GO:0005575	cellular_component	cellular_component	2	3.18139e-05	-1.61294	down	endoribonuclease L-PSP [Beauveria bassiana ARSEF 2860]
BBA_02926	GO:0005575	cellular_component	cellular_component	2	3.18139e-05	-3.11713	down	cupin domain protein [Beauveria bassiana ARSEF 2860]
BBA_02945	GO:0005575	cellular_component	cellular_component	2	3.18139e-05	-3.22641	down	LysM domain-containing protein [Beauveria bassiana ARSEF 2860]
BBA_02971	GO:0005575	cellular_component	cellular_component	2	3.18139e-05	-2.30713	down	RNA polymerase II-associated protein [Beauveria bassiana ARSEF 2860];mitochondrial carrier protein LEU5 [Beauveria bassiana ARSEF 2860]
BBA_02972	GO:0005575	cellular_component	cellular_component	2	3.18139e-05	-2.30713	down	RNA polymerase II-associated protein [Beauveria bassiana ARSEF 2860];mitochondrial carrier protein LEU5 [Beauveria bassiana ARSEF 2860]
BBA_03000	GO:0005575	cellular_component	cellular_component	2	3.18139e-05	-1.47696	down	isochorismatase-like protein [Beauveria bassiana ARSEF 2860]
BBA_03007	GO:0005575	cellular_component	cellular_component	2	3.18139e-05	-2.13879	down	hypothetical protein BBA_03007 [Beauveria bassiana ARSEF 2860]
BBA_03039	GO:0005575	cellular_component	cellular_component	2	3.18139e-05	-1.08201	down	flavin containing amine oxidoreductase [Beauveria bassiana ARSEF 2860]
BBA_03058	GO:0005575	cellular_component	cellular_component	2	3.18139e-05	-4.19015	down	DUF1348 domain protein [Beauveria bassiana ARSEF 2860]
BBA_03059	GO:0005575	cellular_component	cellular_component	2	3.18139e-05	-2.28026	down	ThiF family protein [Beauveria bassiana ARSEF 2860]
BBA_03073	GO:0005575	cellular_component	cellular_component	2	3.18139e-05	-3.15458	down	DJ-1/PfpI family protein [Beauveria bassiana ARSEF 2860]
BBA_03138	GO:0005575	cellular_component	cellular_component	2	3.18139e-05	-3.20193	down	LysM domain-containing protein [Beauveria bassiana ARSEF 2860]
BBA_03201	GO:0005575	cellular_component	cellular_component	2	3.18139e-05	-1.71555	down	aminotransferase class-V [Beauveria bassiana ARSEF 2860]
BBA_03262	GO:0005575	cellular_component	cellular_component	2	3.18139e-05	-1.13468	down	MYB DNA-binding domain-containing protein [Beauveria bassiana ARSEF 2860]
BBA_03278	GO:0005575	cellular_component	cellular_component	2	3.18139e-05	-2.33802	down	NAD dependent epimerase/dehydratase [Beauveria bassiana ARSEF 2860]
BBA_03308	GO:0005575	cellular_component	cellular_component	2	3.18139e-05	-3.52645	down	fatty acid hydroxylase superfamily protein [Beauveria bassiana ARSEF 2860]
BBA_03338	GO:0005575	cellular_component	cellular_component	2	3.18139e-05	-1.00587	down	Bys1 family protein [Beauveria bassiana ARSEF 2860]
BBA_03393	GO:0005575	cellular_component	cellular_component	2	3.18139e-05	-1.67341	down	hypothetical protein BBA_03393 [Beauveria bassiana ARSEF 2860]
BBA_03398	GO:0005575	cellular_component	cellular_component	2	3.18139e-05	-4.65036	down	pyridoxal-dependent decarboxylase domain protein [Beauveria bassiana ARSEF 2860]
BBA_03426	GO:0005575	cellular_component	cellular_component	2	3.18139e-05	-1.03831	down	BCS1 protein precursor [Beauveria bassiana ARSEF 2860]
BBA_03436	GO:0005575	cellular_component	cellular_component	2	3.18139e-05	-0.726176	down
BBA_03434	GO:0005575	cellular_component	cellular_component	2	3.18139e-05	-2.81002	down	ribonucleoprotein-associated protein [Beauveria bassiana ARSEF 2860];hypothetical protein BBA_03436 [Beauveria bassiana ARSEF 2860];NAPE-hydrolyzing phospholipase D [Beauveria bassiana ARSEF 2860]
BBA_03435	GO:0005575	cellular_component	cellular_component	2	3.18139e-05	-2.81002	down	ribonucleoprotein-associated protein [Beauveria bassiana ARSEF 2860];hypothetical protein BBA_03436 [Beauveria bassiana ARSEF 2860];NAPE-hydrolyzing phospholipase D [Beauveria bassiana ARSEF 2860]
BBA_03437	GO:0005575	cellular_component	cellular_component	2	3.18139e-05	-1.99614	down	meiotically up-regulated 65 protein [Beauveria bassiana ARSEF 2860]
BBA_03649	GO:0005575	cellular_component	cellular_component	2	3.18139e-05	-4.21609	down	glucose-repressible protein [Beauveria bassiana ARSEF 2860]
BBA_03720	GO:0005575	cellular_component	cellular_component	2	3.18139e-05	-5.859	down	hypothetical protein BBA_03720 [Beauveria bassiana ARSEF 2860]
BBA_03852	GO:0005575	cellular_component	cellular_component	2	3.18139e-05	-1.50314	down	penicillin-binding protein [Beauveria bassiana ARSEF 2860]
BBA_03898	GO:0005575	cellular_component	cellular_component	2	3.18139e-05	-1.63077	down	small secreted protein [Beauveria bassiana ARSEF 2860]
BBA_03922	GO:0005575	cellular_component	cellular_component	2	3.18139e-05	-1.2442	down	transmembrane amino acid transporter [Beauveria bassiana ARSEF 2860]
BBA_03935	GO:0005575	cellular_component	cellular_component	2	3.18139e-05	-9.16525	down	hypothetical protein BBA_03935 [Beauveria bassiana ARSEF 2860]
BBA_03952	GO:0005575	cellular_component	cellular_component	2	3.18139e-05	-3.9219	down	glutathione-dependent formaldehyde-activating, GFA [Beauveria bassiana ARSEF 2860]
BBA_03995	GO:0005575	cellular_component	cellular_component	2	3.18139e-05	-1.76223	down	PAP2 superfamily protein [Beauveria bassiana ARSEF 2860]
BBA_04088	GO:0005575	cellular_component	cellular_component	2	3.18139e-05	-4.28504	down	hypothetical protein BBA_04088 [Beauveria bassiana ARSEF 2860]
BBA_04090	GO:0005575	cellular_component	cellular_component	2	3.18139e-05	-5.57896	down	short-chain dehydrogenase [Beauveria bassiana ARSEF 2860]
BBA_04104	GO:0005575	cellular_component	cellular_component	2	3.18139e-05	-4.25509	down	DNA-binding protein [Beauveria bassiana ARSEF 2860]
BBA_04164	GO:0005575	cellular_component	cellular_component	2	3.18139e-05	-1.6877	down	phosphorylcholine phosphatase [Beauveria bassiana ARSEF 2860]
BBA_04197	GO:0005575	cellular_component	cellular_component	2	3.18139e-05	-1.62589	down	hypothetical protein BBA_04197 [Beauveria bassiana ARSEF 2860]
BBA_04252	GO:0005575	cellular_component	cellular_component	2	3.18139e-05	-3.97524	down	F1F0-ATP synthase regulatory factor Stf2 [Beauveria bassiana ARSEF 2860]
BBA_04256	GO:0005575	cellular_component	cellular_component	2	3.18139e-05	-1.80465	down	fungal specific transcription factor [Beauveria bassiana ARSEF 2860]
BBA_04259	GO:0005575	cellular_component	cellular_component	2	3.18139e-05	-1.32297	down	hypothetical protein BBA_04259 [Beauveria bassiana ARSEF 2860]
BBA_04267	GO:0005575	cellular_component	cellular_component	2	3.18139e-05	-4.89964	down	GABA permease [Beauveria bassiana ARSEF 2860]
BBA_04327	GO:0005575	cellular_component	cellular_component	2	3.18139e-05	-3.83672	down	amino acid adenylation domain protein [Beauveria bassiana ARSEF 2860]
BBA_04449	GO:0005575	cellular_component	cellular_component	2	3.18139e-05	-1.18577	down	helix-loop-helix DNA-binding domain-containing protein [Beauveria bassiana ARSEF 2860]
BBA_04473	GO:0005575	cellular_component	cellular_component	2	3.18139e-05	-2.50998	down	hypothetical protein BBA_04473 [Beauveria bassiana ARSEF 2860]
BBA_04500	GO:0005575	cellular_component	cellular_component	2	3.18139e-05	-1.62706	down	Glycoside hydrolase, family 31 [Beauveria bassiana ARSEF 2860]
BBA_04502	GO:0005575	cellular_component	cellular_component	2	3.18139e-05	-1.19093	down	patatin-like phospholipase [Beauveria bassiana ARSEF 2860]
BBA_04618	GO:0005575	cellular_component	cellular_component	2	3.18139e-05	-5.8961	down	glucose-methanol-choline (gmc) oxidoreductase [Beauveria bassiana ARSEF 2860]
BBA_04627	GO:0005575	cellular_component	cellular_component	2	3.18139e-05	-1.74308	down	ACC deaminase [Beauveria bassiana ARSEF 2860]
BBA_04696	GO:0005575	cellular_component	cellular_component	2	3.18139e-05	-1.32136	down	short chain dehydrogenase/reductase [Beauveria bassiana ARSEF 2860]
BBA_04746	GO:0005575	cellular_component	cellular_component	2	3.18139e-05	-1.88688	down	HypA protein [Beauveria bassiana ARSEF 2860]
BBA_04754	GO:0005575	cellular_component	cellular_component	2	3.18139e-05	-1.39661	down	hypothetical protein BBA_04754 [Beauveria bassiana ARSEF 2860]
BBA_04832	GO:0005575	cellular_component	cellular_component	2	3.18139e-05	-4.74885	down	Cytochrome P450 CYP684B2 [Beauveria bassiana ARSEF 2860]
BBA_04941	GO:0005575	cellular_component	cellular_component	2	3.18139e-05	-3.50232	down	radH flavin-dependent halogenase [Beauveria bassiana ARSEF 2860]
BBA_04984	GO:0005575	cellular_component	cellular_component	2	3.18139e-05	-1.21625	down	fatty acid hydroxylase [Beauveria bassiana ARSEF 2860]
BBA_04998	GO:0005575	cellular_component	cellular_component	2	3.18139e-05	-1.20417	down	Cupin, RmlC-type [Beauveria bassiana ARSEF 2860]
BBA_05008	GO:0005575	cellular_component	cellular_component	2	3.18139e-05	-1.96644	down	hypothetical protein BBA_05008 [Beauveria bassiana ARSEF 2860]
BBA_05012	GO:0005575	cellular_component	cellular_component	2	3.18139e-05	-3.66613	down	Carbohydrate kinase, thermoresistant glucokinase [Beauveria bassiana ARSEF 2860]
BBA_05117	GO:0005575	cellular_component	cellular_component	2	3.18139e-05	-2.18134	down	SET domain-containing protein [Beauveria bassiana ARSEF 2860]
BBA_05173	GO:0005575	cellular_component	cellular_component	2	3.18139e-05	-3.19519	down	Cytochrome P450 CYP52G6 [Beauveria bassiana ARSEF 2860]
BBA_05174	GO:0005575	cellular_component	cellular_component	2	3.18139e-05	-1.8119	down	hypothetical protein BBA_05174 [Beauveria bassiana ARSEF 2860]
BBA_05175	GO:0005575	cellular_component	cellular_component	2	3.18139e-05	-1.23813	down	LCCL domain-containing protein [Beauveria bassiana ARSEF 2860]
BBA_05180	GO:0005575	cellular_component	cellular_component	2	3.18139e-05	-1.18051	down	hypothetical protein BBA_05180 [Beauveria bassiana ARSEF 2860]
BBA_05359	GO:0005575	cellular_component	cellular_component	2	3.18139e-05	-4.47157	down	hypothetical protein BBA_05359 [Beauveria bassiana ARSEF 2860]
BBA_05377	GO:0005575	cellular_component	cellular_component	2	3.18139e-05	-1.29661	down	phytanoyl-CoA dioxygenase [Beauveria bassiana ARSEF 2860]
BBA_05436	GO:0005575	cellular_component	cellular_component	2	3.18139e-05	-3.845	down
BBA_05551	GO:0005575	cellular_component	cellular_component	2	3.18139e-05	-3.08943	down	Beta-lactamase-type transpeptidase [Beauveria bassiana ARSEF 2860]
BBA_05606	GO:0005575	cellular_component	cellular_component	2	3.18139e-05	-1.23152	down	cytochrome c oxidase assembly protein COX16 [Beauveria bassiana ARSEF 2860];FHA domain-containing protein [Beauveria bassiana ARSEF 2860];short chain dehydrogenase [Beauveria bassiana ARSEF 2860]
BBA_05607	GO:0005575	cellular_component	cellular_component	2	3.18139e-05	-1.23152	down	cytochrome c oxidase assembly protein COX16 [Beauveria bassiana ARSEF 2860];FHA domain-containing protein [Beauveria bassiana ARSEF 2860];short chain dehydrogenase [Beauveria bassiana ARSEF 2860]
BBA_05608	GO:0005575	cellular_component	cellular_component	2	3.18139e-05	-1.23152	down	cytochrome c oxidase assembly protein COX16 [Beauveria bassiana ARSEF 2860];FHA domain-containing protein [Beauveria bassiana ARSEF 2860];short chain dehydrogenase [Beauveria bassiana ARSEF 2860]
BBA_05631	GO:0005575	cellular_component	cellular_component	2	3.18139e-05	-2.06342	down	glucosamine-6-phosphate isomerase [Beauveria bassiana ARSEF 2860]
BBA_05647	GO:0005575	cellular_component	cellular_component	2	3.18139e-05	-1.77642	down	NAD/FAD-binding protein [Beauveria bassiana ARSEF 2860]
BBA_05680	GO:0005575	cellular_component	cellular_component	2	3.18139e-05	-inf	down	hypothetical protein BBA_05680 [Beauveria bassiana ARSEF 2860]
BBA_05709	GO:0005575	cellular_component	cellular_component	2	3.18139e-05	-1.95485	down	hypothetical protein BBA_05709 [Beauveria bassiana ARSEF 2860]
BBA_05720	GO:0005575	cellular_component	cellular_component	2	3.18139e-05	-1.24471	down	tetracenomycin polyketide synthesis O-methyltransferase [Beauveria bassiana ARSEF 2860]
BBA_05829	GO:0005575	cellular_component	cellular_component	2	3.18139e-05	-1.61108	down	hypothetical protein BBA_05829 [Beauveria bassiana ARSEF 2860]
BBA_05890	GO:0005575	cellular_component	cellular_component	2	3.18139e-05	-1.2668	down	branched-chain amino acid aminotransferase [Beauveria bassiana ARSEF 2860]
BBA_05891	GO:0005575	cellular_component	cellular_component	2	3.18139e-05	-1.0177	down	hypothetical protein BBA_05891 [Beauveria bassiana ARSEF 2860]
BBA_05952	GO:0005575	cellular_component	cellular_component	2	3.18139e-05	-1.04508	down	beta-mannosidase [Beauveria bassiana ARSEF 2860]
BBA_05993	GO:0005575	cellular_component	cellular_component	2	3.18139e-05	-1.20355	down	peptidase M20D [Beauveria bassiana ARSEF 2860]
BBA_06033	GO:0005575	cellular_component	cellular_component	2	3.18139e-05	-1.93933	down	LamB/YcsF family protein [Beauveria bassiana ARSEF 2860]
BBA_06050	GO:0005575	cellular_component	cellular_component	2	3.18139e-05	-6.75394	down	hypothetical protein BBA_06050 [Beauveria bassiana ARSEF 2860]
BBA_06052	GO:0005575	cellular_component	cellular_component	2	3.18139e-05	-1.91152	down	cyclase protein [Beauveria bassiana ARSEF 2860]
BBA_06058	GO:0005575	cellular_component	cellular_component	2	3.18139e-05	-2.9887	down	esterase-like protein [Beauveria bassiana ARSEF 2860]
BBA_06144	GO:0005575	cellular_component	cellular_component	2	3.18139e-05	-1.42292	down	cell wall biogenesis protein Mhp1 [Beauveria bassiana ARSEF 2860]
BBA_06186	GO:0005575	cellular_component	cellular_component	2	3.18139e-05	-4.41599	down	Catalase-like domain, heme-dependent [Beauveria bassiana ARSEF 2860]
BBA_06187	GO:0005575	cellular_component	cellular_component	2	3.18139e-05	-7.67296	down	hypothetical protein BBA_06187 [Beauveria bassiana ARSEF 2860]
BBA_06217	GO:0005575	cellular_component	cellular_component	2	3.18139e-05	-1.57149	down	quinone oxidoreductase [Beauveria bassiana ARSEF 2860]
BBA_06267	GO:0005575	cellular_component	cellular_component	2	3.18139e-05	-3.45406	down	flavin-binding monooxygenase, putative [Beauveria bassiana ARSEF 2860]
BBA_06284	GO:0005575	cellular_component	cellular_component	2	3.18139e-05	-1.27138	down	hypothetical protein BBA_06284 [Beauveria bassiana ARSEF 2860]
BBA_06337	GO:0005575	cellular_component	cellular_component	2	3.18139e-05	-1.96347	down	transmembrane amino acid transporter [Beauveria bassiana ARSEF 2860]
BBA_06338	GO:0005575	cellular_component	cellular_component	2	3.18139e-05	-1.73735	down	hypothetical protein BBA_06338 [Beauveria bassiana ARSEF 2860]
BBA_06361	GO:0005575	cellular_component	cellular_component	2	3.18139e-05	-1.24147	down	dienelactone hydrolase family protein [Beauveria bassiana ARSEF 2860]
BBA_06446	GO:0005575	cellular_component	cellular_component	2	3.18139e-05	-2.00582	down	hypothetical protein BBA_06446 [Beauveria bassiana ARSEF 2860]
BBA_06453	GO:0005575	cellular_component	cellular_component	2	3.18139e-05	-1.77261	down	hypothetical protein BBA_06453 [Beauveria bassiana ARSEF 2860]
BBA_06472	GO:0005575	cellular_component	cellular_component	2	3.18139e-05	-1.75798	down	Cytochrome P450 CYP5099A1 [Beauveria bassiana ARSEF 2860]
BBA_06483	GO:0005575	cellular_component	cellular_component	2	3.18139e-05	-2.68569	down	Lactamase B [Beauveria bassiana ARSEF 2860]
BBA_06520	GO:0005575	cellular_component	cellular_component	2	3.18139e-05	-1.02329	down	calcineurin-like phosphoesterase [Beauveria bassiana ARSEF 2860]
BBA_06527	GO:0005575	cellular_component	cellular_component	2	3.18139e-05	-1.74562	down	feruloyl esterase B precursor [Beauveria bassiana ARSEF 2860]
BBA_06529	GO:0005575	cellular_component	cellular_component	2	3.18139e-05	-2.57763	down	monooxygenase-like protein [Beauveria bassiana ARSEF 2860]
BBA_06557	GO:0005575	cellular_component	cellular_component	2	3.18139e-05	-1.10915	down	FAD binding domain protein [Beauveria bassiana ARSEF 2860]
BBA_06578	GO:0005575	cellular_component	cellular_component	2	3.18139e-05	-3.42106	down	heterokaryon incompatibility protein [Beauveria bassiana ARSEF 2860]
BBA_06595	GO:0005575	cellular_component	cellular_component	2	3.18139e-05	-1.40395	down	hypothetical protein UCP014753 [Beauveria bassiana ARSEF 2860]
BBA_06611	GO:0005575	cellular_component	cellular_component	2	3.18139e-05	-1.16127	down	hypothetical protein BBA_06611 [Beauveria bassiana ARSEF 2860]
BBA_06636	GO:0005575	cellular_component	cellular_component	2	3.18139e-05	-5.48531	down	hypothetical protein BBA_06636 [Beauveria bassiana ARSEF 2860]
BBA_06637	GO:0005575	cellular_component	cellular_component	2	3.18139e-05	-5.50373	down	hypothetical protein BBA_06637 [Beauveria bassiana ARSEF 2860]
BBA_06685	GO:0005575	cellular_component	cellular_component	2	3.18139e-05	-4.70671	down	hypothetical protein BBA_06685 [Beauveria bassiana ARSEF 2860]
BBA_06717	GO:0005575	cellular_component	cellular_component	2	3.18139e-05	-1.00418	down	putative YFW family protein 5 [Beauveria bassiana ARSEF 2860]
BBA_06723	GO:0005575	cellular_component	cellular_component	2	3.18139e-05	-1.18492	down	hypothetical protein BBA_06723 [Beauveria bassiana ARSEF 2860]
BBA_06755	GO:0005575	cellular_component	cellular_component	2	3.18139e-05	-1.6307	down	FAD binding domain protein [Beauveria bassiana ARSEF 2860]
BBA_06991	GO:0005575	cellular_component	cellular_component	2	3.18139e-05	-4.83193	down	alcohol dehydrogenase GroES-like domain-containing protein [Beauveria bassiana ARSEF 2860]
BBA_07009	GO:0005575	cellular_component	cellular_component	2	3.18139e-05	-1.48231	down	alkaline foam protein B precursor [Beauveria bassiana ARSEF 2860]
BBA_07088	GO:0005575	cellular_component	cellular_component	2	3.18139e-05	-3.84457	down	xylose isomerase-like TIM barrel [Beauveria bassiana ARSEF 2860]
BBA_07146	GO:0005575	cellular_component	cellular_component	2	3.18139e-05	-3.70708	down	LysM domain-containing protein [Beauveria bassiana ARSEF 2860]
BBA_07158	GO:0005575	cellular_component	cellular_component	2	3.18139e-05	-1.64834	down	hypothetical protein BBA_07158 [Beauveria bassiana ARSEF 2860]
BBA_07187	GO:0005575	cellular_component	cellular_component	2	3.18139e-05	-1.20615	down	serine/threonine-protein kinase crk1 [Beauveria bassiana ARSEF 2860]
BBA_07280	GO:0005575	cellular_component	cellular_component	2	3.18139e-05	-1.22083	down	oxidoreductase 2-nitropropane dioxygenase family, putative [Beauveria bassiana ARSEF 2860]
BBA_07303	GO:0005575	cellular_component	cellular_component	2	3.18139e-05	-3.1399	down	hypothetical protein BBA_07303 [Beauveria bassiana ARSEF 2860]
BBA_07304	GO:0005575	cellular_component	cellular_component	2	3.18139e-05	-2.40168	down	malate dehydrogenase, putative [Beauveria bassiana ARSEF 2860];calcium binding protein Caleosin [Beauveria bassiana ARSEF 2860]
BBA_07305	GO:0005575	cellular_component	cellular_component	2	3.18139e-05	-2.40168	down	malate dehydrogenase, putative [Beauveria bassiana ARSEF 2860];calcium binding protein Caleosin [Beauveria bassiana ARSEF 2860]
BBA_07323	GO:0005575	cellular_component	cellular_component	2	3.18139e-05	-5.57442	down	6-phosphogluconate dehydrogenase [Beauveria bassiana ARSEF 2860]
BBA_07335	GO:0005575	cellular_component	cellular_component	2	3.18139e-05	-2.73014	down	Cytochrome P450 CYP655C1 [Beauveria bassiana ARSEF 2860]
BBA_07382	GO:0005575	cellular_component	cellular_component	2	3.18139e-05	-2.38415	down	hypothetical protein AN7484 [Beauveria bassiana ARSEF 2860]
BBA_07424	GO:0005575	cellular_component	cellular_component	2	3.18139e-05	-3.39907	down	metalloprotease MEP1 [Beauveria bassiana ARSEF 2860]
BBA_07533	GO:0005575	cellular_component	cellular_component	2	3.18139e-05	-1.44983	down	NADP-dependent alcohol dehydrogenase [Beauveria bassiana ARSEF 2860]
BBA_07635	GO:0005575	cellular_component	cellular_component	2	3.18139e-05	-1.72908	down	SAM-dependent methyltransferase [Beauveria bassiana ARSEF 2860]
BBA_07638	GO:0005575	cellular_component	cellular_component	2	3.18139e-05	-1.41841	down	hypothetical protein BBA_07638 [Beauveria bassiana ARSEF 2860]
BBA_07639	GO:0005575	cellular_component	cellular_component	2	3.18139e-05	-1.33346	down	hypothetical protein BBA_07639 [Beauveria bassiana ARSEF 2860]
BBA_07640	GO:0005575	cellular_component	cellular_component	2	3.18139e-05	-1.28128	down	tyrosinase-like protein [Beauveria bassiana ARSEF 2860]
BBA_07659	GO:0005575	cellular_component	cellular_component	2	3.18139e-05	-1.20212	down	sulphydryl oxidase [Beauveria bassiana ARSEF 2860];potassium/sodium efflux P-type ATPase [Beauveria bassiana ARSEF 2860]
BBA_07661	GO:0005575	cellular_component	cellular_component	2	3.18139e-05	-1.20212	down	sulphydryl oxidase [Beauveria bassiana ARSEF 2860];potassium/sodium efflux P-type ATPase [Beauveria bassiana ARSEF 2860]
BBA_07697	GO:0005575	cellular_component	cellular_component	2	3.18139e-05	-1.09924	down	hypothetical protein BBA_07697 [Beauveria bassiana ARSEF 2860]
BBA_07745	GO:0005575	cellular_component	cellular_component	2	3.18139e-05	-2.76452	down	Glycoside hydrolase, catalytic core [Beauveria bassiana ARSEF 2860]
BBA_07886	GO:0005575	cellular_component	cellular_component	2	3.18139e-05	-1.01214	down	hsp20-like protein [Beauveria bassiana ARSEF 2860]
BBA_07934	GO:0005575	cellular_component	cellular_component	2	3.18139e-05	-1.61413	down	secretory lipase [Beauveria bassiana ARSEF 2860]
BBA_07944	GO:0005575	cellular_component	cellular_component	2	3.18139e-05	-1.02328	down	PAF acetylhydrolase [Beauveria bassiana ARSEF 2860]
BBA_07946	GO:0005575	cellular_component	cellular_component	2	3.18139e-05	-1.42221	down	hypothetical protein BBA_07946 [Beauveria bassiana ARSEF 2860]
BBA_08003	GO:0005575	cellular_component	cellular_component	2	3.18139e-05	-1.56538	down	zinc-binding dehydrogenase family oxidoreductase, putative [Beauveria bassiana ARSEF 2860]
BBA_08079	GO:0005575	cellular_component	cellular_component	2	3.18139e-05	-1.11352	down	p-hydroxylaminobenzoate lyase [Beauveria bassiana ARSEF 2860]
BBA_08182	GO:0005575	cellular_component	cellular_component	2	3.18139e-05	-3.45006	down	FAD binding domain-containing protein [Beauveria bassiana ARSEF 2860]
BBA_08185	GO:0005575	cellular_component	cellular_component	2	3.18139e-05	-6.74414	down	hypothetical protein BBA_08185 [Beauveria bassiana ARSEF 2860]
BBA_08186	GO:0005575	cellular_component	cellular_component	2	3.18139e-05	-4.48242	down	integral membrane protein [Beauveria bassiana ARSEF 2860]
BBA_08219	GO:0005575	cellular_component	cellular_component	2	3.18139e-05	-1.93186	down	polyketide synthase, putative [Beauveria bassiana ARSEF 2860]
BBA_08220	GO:0005575	cellular_component	cellular_component	2	3.18139e-05	-1.22853	down	trichothecene 3-O-acetyltransferase [Beauveria bassiana ARSEF 2860]
BBA_08221	GO:0005575	cellular_component	cellular_component	2	3.18139e-05	-2.28298	down	4-coumarate-CoA ligase [Beauveria bassiana ARSEF 2860]
BBA_08226	GO:0005575	cellular_component	cellular_component	2	3.18139e-05	-1.13445	down	hypothetical protein BBA_08226 [Beauveria bassiana ARSEF 2860]
BBA_08258	GO:0005575	cellular_component	cellular_component	2	3.18139e-05	-1.11549	down	PTH11-like integral membrane protein [Beauveria bassiana ARSEF 2860]
BBA_08260	GO:0005575	cellular_component	cellular_component	2	3.18139e-05	-2.4973	down	hypothetical protein BBA_08260 [Beauveria bassiana ARSEF 2860]
BBA_08328	GO:0005575	cellular_component	cellular_component	2	3.18139e-05	-1.25364	down	Pectin lyase fold/virulence factor [Beauveria bassiana ARSEF 2860]
BBA_08343	GO:0005575	cellular_component	cellular_component	2	3.18139e-05	-1.12009	down	hypothetical protein BBA_08343 [Beauveria bassiana ARSEF 2860]
BBA_08370	GO:0005575	cellular_component	cellular_component	2	3.18139e-05	-1.40075	down	short-chain dehydrogenase/oxidoreductase [Beauveria bassiana ARSEF 2860]
BBA_08374	GO:0005575	cellular_component	cellular_component	2	3.18139e-05	-1.09123	down	glyoxalase-like protein [Beauveria bassiana ARSEF 2860]
BBA_08396	GO:0005575	cellular_component	cellular_component	2	3.18139e-05	-1.50947	down	glycosyltransferase family 2 [Beauveria bassiana ARSEF 2860]
BBA_08403	GO:0005575	cellular_component	cellular_component	2	3.18139e-05	-2.59675	down	hypothetical protein BBA_08403 [Beauveria bassiana ARSEF 2860]
BBA_08424	GO:0005575	cellular_component	cellular_component	2	3.18139e-05	-3.43808	down	nonribosomal peptide synthase, putative [Beauveria bassiana ARSEF 2860]
BBA_08426	GO:0005575	cellular_component	cellular_component	2	3.18139e-05	-1.68026	down	aspartate aminotransferase, putative [Beauveria bassiana ARSEF 2860]
BBA_08469	GO:0005575	cellular_component	cellular_component	2	3.18139e-05	-1.11621	down	amidohydrolase-like protein [Beauveria bassiana ARSEF 2860]
BBA_08478	GO:0005575	cellular_component	cellular_component	2	3.18139e-05	-2.12475	down	glycosyl transferase family 8 [Beauveria bassiana ARSEF 2860]
BBA_08489	GO:0005575	cellular_component	cellular_component	2	3.18139e-05	-2.58882	down	DJ-1/PfpI family protein [Beauveria bassiana ARSEF 2860]
BBA_08494	GO:0005575	cellular_component	cellular_component	2	3.18139e-05	-1.42682	down	hypothetical protein BBA_08494 [Beauveria bassiana ARSEF 2860]
BBA_08495	GO:0005575	cellular_component	cellular_component	2	3.18139e-05	-3.69786	down	glycosyltransferase family 20 [Beauveria bassiana ARSEF 2860]
BBA_08504	GO:0005575	cellular_component	cellular_component	2	3.18139e-05	-1.02123	down	hypothetical protein BBA_08504 [Beauveria bassiana ARSEF 2860]
BBA_08541	GO:0005575	cellular_component	cellular_component	2	3.18139e-05	-1.91473	down	short-chain dehydrogenase [Beauveria bassiana ARSEF 2860]
BBA_08632	GO:0005575	cellular_component	cellular_component	2	3.18139e-05	-1.05779	down	PUA domain-containing protein [Beauveria bassiana ARSEF 2860];hypothetical protein BBA_08633 [Beauveria bassiana ARSEF 2860]
BBA_08633	GO:0005575	cellular_component	cellular_component	2	3.18139e-05	-1.05779	down	PUA domain-containing protein [Beauveria bassiana ARSEF 2860];hypothetical protein BBA_08633 [Beauveria bassiana ARSEF 2860]
BBA_08686	GO:0005575	cellular_component	cellular_component	2	3.18139e-05	-1.43245	down	UDP-glucosyltransferase [Beauveria bassiana ARSEF 2860]
BBA_08688	GO:0005575	cellular_component	cellular_component	2	3.18139e-05	-5.17319	down	heat shock protein 30 [Beauveria bassiana ARSEF 2860]
BBA_08696	GO:0005575	cellular_component	cellular_component	2	3.18139e-05	-1.80097	down	trichodiene synthase [Beauveria bassiana ARSEF 2860]
BBA_08697	GO:0005575	cellular_component	cellular_component	2	3.18139e-05	-1.92146	down	trichothecene 3-O-acetyltransferase, putative [Beauveria bassiana ARSEF 2860]
BBA_08729	GO:0005575	cellular_component	cellular_component	2	3.18139e-05	-4.40497	down	phosphatidylserine decarboxylase family protein [Beauveria bassiana ARSEF 2860]
BBA_08764	GO:0005575	cellular_component	cellular_component	2	3.18139e-05	-1.60893	down	hypothetical protein BBA_08764 [Beauveria bassiana ARSEF 2860]
BBA_08792	GO:0005575	cellular_component	cellular_component	2	3.18139e-05	-1.72084	down	DUF300 domain protein, putative [Beauveria bassiana ARSEF 2860]
BBA_08795	GO:0005575	cellular_component	cellular_component	2	3.18139e-05	-1.18718	down	sphingomyelin phosphodiesterase [Beauveria bassiana ARSEF 2860]
BBA_08818	GO:0005575	cellular_component	cellular_component	2	3.18139e-05	-3.90056	down	alkaline D-peptidase [Beauveria bassiana ARSEF 2860]
BBA_08881	GO:0005575	cellular_component	cellular_component	2	3.18139e-05	-1.14455	down	triacylglycerol lipase [Beauveria bassiana ARSEF 2860]
BBA_08951	GO:0005575	cellular_component	cellular_component	2	3.18139e-05	-2.53392	down	hypothetical protein BBA_08951 [Beauveria bassiana ARSEF 2860]
BBA_09040	GO:0005575	cellular_component	cellular_component	2	3.18139e-05	-7.04712	down	hypothetical protein BBA_09040 [Beauveria bassiana ARSEF 2860]
BBA_09043	GO:0005575	cellular_component	cellular_component	2	3.18139e-05	-1.96298	down	mitogen-activated protein kinase sty1 [Beauveria bassiana ARSEF 2860]
BBA_09049	GO:0005575	cellular_component	cellular_component	2	3.18139e-05	-2.78521	down	RING finger domain protein [Beauveria bassiana ARSEF 2860]
BBA_09127	GO:0005575	cellular_component	cellular_component	2	3.18139e-05	-1.71029	down	thioester reductase domain-containing protein [Beauveria bassiana ARSEF 2860]
BBA_09128	GO:0005575	cellular_component	cellular_component	2	3.18139e-05	-3.65816	down	Concanavalin A-like lectin/glucanase [Beauveria bassiana ARSEF 2860]
BBA_09162	GO:0005575	cellular_component	cellular_component	2	3.18139e-05	-0.268845	down
BBA_09174	GO:0005575	cellular_component	cellular_component	2	3.18139e-05	-1.12054	down	cell surface protein [Beauveria bassiana ARSEF 2860]
BBA_09188	GO:0005575	cellular_component	cellular_component	2	3.18139e-05	-1.07312	down	type II inositol-1,4,5-trisphosphate 5-phosphatase [Beauveria bassiana ARSEF 2860]
BBA_09222	GO:0005575	cellular_component	cellular_component	2	3.18139e-05	-1.11837	down	metallo-beta-lactamase superfamily protein [Beauveria bassiana ARSEF 2860]
BBA_09253	GO:0005575	cellular_component	cellular_component	2	3.18139e-05	-1.3966	down	XFP domain-containing protein MPK1 [Beauveria bassiana ARSEF 2860]
BBA_09266	GO:0005575	cellular_component	cellular_component	2	3.18139e-05	-1.89587	down	hypothetical protein BBA_09266 [Beauveria bassiana ARSEF 2860]
BBA_09333	GO:0005575	cellular_component	cellular_component	2	3.18139e-05	-1.49054	down	C2H2 finger domain protein, putative [Beauveria bassiana ARSEF 2860]
BBA_09339	GO:0005575	cellular_component	cellular_component	2	3.18139e-05	-2.15622	down
BBA_09378	GO:0005575	cellular_component	cellular_component	2	3.18139e-05	-1.24874	down	PaxB protein [Beauveria bassiana ARSEF 2860]
BBA_09406	GO:0005575	cellular_component	cellular_component	2	3.18139e-05	-1.27825	down	class V chitinase Chi100 [Beauveria bassiana ARSEF 2860]
BBA_09407	GO:0005575	cellular_component	cellular_component	2	3.18139e-05	-1.26387	down	type 1 ribosome-inactivating protein musarmin 1 [Beauveria bassiana ARSEF 2860]
BBA_09408	GO:0005575	cellular_component	cellular_component	2	3.18139e-05	-1.16944	down	hypothetical protein BBA_09408 [Beauveria bassiana ARSEF 2860]
BBA_09503	GO:0005575	cellular_component	cellular_component	2	3.18139e-05	-0.0216136	down
BBA_09548	GO:0005575	cellular_component	cellular_component	2	3.18139e-05	-2.93408	down	reverse transcriptase, RNaseH [Beauveria bassiana ARSEF 2860]
BBA_09593	GO:0005575	cellular_component	cellular_component	2	3.18139e-05	-1.85163	down	adenosine deaminase [Beauveria bassiana ARSEF 2860]
BBA_09672	GO:0005575	cellular_component	cellular_component	2	3.18139e-05	-1.55023	down	cell surface metalloreductase (FreA) [Beauveria bassiana ARSEF 2860]
BBA_09721	GO:0005575	cellular_component	cellular_component	2	3.18139e-05	-1.17722	down	hypothetical protein BBA_09721 [Beauveria bassiana ARSEF 2860]
BBA_09766	GO:0005575	cellular_component	cellular_component	2	3.18139e-05	-1.58351	down	hypothetical protein BBA_09766 [Beauveria bassiana ARSEF 2860]
BBA_09769	GO:0005575	cellular_component	cellular_component	2	3.18139e-05	-1.71881	down	fatty acid hydroxylase superfamily protein [Beauveria bassiana ARSEF 2860]
BBA_09892	GO:0005575	cellular_component	cellular_component	2	3.18139e-05	-1.10647	down	ferric-chelate reductase [Beauveria bassiana ARSEF 2860]
BBA_10012	GO:0005575	cellular_component	cellular_component	2	3.18139e-05	-3.28878	down	FluG domain-containing protein [Beauveria bassiana ARSEF 2860]
BBA_10115	GO:0005575	cellular_component	cellular_component	2	3.18139e-05	-2.45948	down	endo alpha-1,4 polygalactosaminidase precursor [Beauveria bassiana ARSEF 2860]
BBA_10119	GO:0005575	cellular_component	cellular_component	2	3.18139e-05	-1.41952	down	HAD-superfamily subfamily IIA hydrolase [Beauveria bassiana ARSEF 2860]
BBA_10177	GO:0005575	cellular_component	cellular_component	2	3.18139e-05	-6.54274	down	phosphatidylserine decarboxylase [Beauveria bassiana ARSEF 2860]
BBA_10213	GO:0005575	cellular_component	cellular_component	2	3.18139e-05	-3.28549	down	platelet-activating factor acetylhydrolase [Beauveria bassiana ARSEF 2860]
BBA_10248	GO:0005575	cellular_component	cellular_component	2	3.18139e-05	-4.12787	down	aminotransferase class-III [Beauveria bassiana ARSEF 2860]
BBA_10309	GO:0005575	cellular_component	cellular_component	2	3.18139e-05	-4.65777	down	reverse transcriptase [Beauveria bassiana ARSEF 2860]
BBA_10356	GO:0005575	cellular_component	cellular_component	2	3.18139e-05	-3.10112	down	reverse transcriptase [Beauveria bassiana ARSEF 2860]
BBA_10362	GO:0005575	cellular_component	cellular_component	2	3.18139e-05	-4.29661	down	PDZ domain-containing protein [Beauveria bassiana ARSEF 2860]
BBA_00029	GO:0005575	cellular_component	cellular_component	2	3.18139e-05	1.19293	up	pumilio-family RNA binding repeat domain-containing protein [Beauveria bassiana ARSEF 2860]
BBA_00034	GO:0005575	cellular_component	cellular_component	2	3.18139e-05	1.5241	up	group II pyridoxal-5-phosphate decarboxylase [Beauveria bassiana ARSEF 2860]
BBA_00059	GO:0005575	cellular_component	cellular_component	2	3.18139e-05	1.74363	up	FAD binding domain containing protein [Beauveria bassiana ARSEF 2860]
BBA_00147	GO:0005575	cellular_component	cellular_component	2	3.18139e-05	1.23929	up	cutinase-2 protein [Beauveria bassiana ARSEF 2860]
BBA_00212	GO:0005575	cellular_component	cellular_component	2	3.18139e-05	2.47506	up	proline dehydrogenase [Beauveria bassiana ARSEF 2860]
BBA_00213	GO:0005575	cellular_component	cellular_component	2	3.18139e-05	1.40869	up	nitrilotriacetate monooxygenase component B [Beauveria bassiana ARSEF 2860]
BBA_00227	GO:0005575	cellular_component	cellular_component	2	3.18139e-05	1.13982	up	cutinase negative acting protein [Beauveria bassiana ARSEF 2860]
BBA_00287	GO:0005575	cellular_component	cellular_component	2	3.18139e-05	1.14247	up	WD domain-containing protein [Beauveria bassiana ARSEF 2860]
BBA_00292	GO:0005575	cellular_component	cellular_component	2	3.18139e-05	1.33135	up	WD domain-containing protein [Beauveria bassiana ARSEF 2860]
BBA_00305	GO:0005575	cellular_component	cellular_component	2	3.18139e-05	1.13563	up	Cytochrome P450 CYP628A2 [Beauveria bassiana ARSEF 2860]
BBA_00316	GO:0005575	cellular_component	cellular_component	2	3.18139e-05	1.04741	up	histidinol dehydrogenase [Beauveria bassiana ARSEF 2860]
BBA_00345	GO:0005575	cellular_component	cellular_component	2	3.18139e-05	1.25083	up	iron-sulfur cluster-binding protein [Beauveria bassiana ARSEF 2860]
BBA_00391	GO:0005575	cellular_component	cellular_component	2	3.18139e-05	1.1531	up	hypothetical protein BBA_00391 [Beauveria bassiana ARSEF 2860]
BBA_00428	GO:0005575	cellular_component	cellular_component	2	3.18139e-05	1.97234	up	ribonuclease T2 family protein [Beauveria bassiana ARSEF 2860];Acyl-CoA N-acyltransferase [Beauveria bassiana ARSEF 2860]
BBA_00427	GO:0005575	cellular_component	cellular_component	2	3.18139e-05	1.97234	up	ribonuclease T2 family protein [Beauveria bassiana ARSEF 2860];Acyl-CoA N-acyltransferase [Beauveria bassiana ARSEF 2860]
BBA_00457	GO:0005575	cellular_component	cellular_component	2	3.18139e-05	1.02696	up	integral membrane channel protein [Beauveria bassiana ARSEF 2860]
BBA_00459	GO:0005575	cellular_component	cellular_component	2	3.18139e-05	2.53526	up	hypothetical protein BBA_00459 [Beauveria bassiana ARSEF 2860]
BBA_00462	GO:0005575	cellular_component	cellular_component	2	3.18139e-05	1.46405	up	APSES transcription factor Xbp1 [Beauveria bassiana ARSEF 2860]
BBA_00476	GO:0005575	cellular_component	cellular_component	2	3.18139e-05	1.20169	up	SH3 domain-containing protein [Beauveria bassiana ARSEF 2860]
BBA_00494	GO:0005575	cellular_component	cellular_component	2	3.18139e-05	1.41287	up	hypothetical protein BBA_00494 [Beauveria bassiana ARSEF 2860]
BBA_00521	GO:0005575	cellular_component	cellular_component	2	3.18139e-05	1.05835	up	nonhistone chromosomal protein [Beauveria bassiana ARSEF 2860]
BBA_00522	GO:0005575	cellular_component	cellular_component	2	3.18139e-05	1.15903	up	Urease, alpha subunit [Beauveria bassiana ARSEF 2860]
BBA_00541	GO:0005575	cellular_component	cellular_component	2	3.18139e-05	2.34817	up	phosphatidylserine decarboxylase family protein [Beauveria bassiana ARSEF 2860]
BBA_00591	GO:0005575	cellular_component	cellular_component	2	3.18139e-05	1.46405	up	mucin-like protein [Beauveria bassiana ARSEF 2860];hypothetical protein BBA_00590 [Beauveria bassiana ARSEF 2860]
BBA_00590	GO:0005575	cellular_component	cellular_component	2	3.18139e-05	1.08854	up
BBA_00593	GO:0005575	cellular_component	cellular_component	2	3.18139e-05	1.05012	up	hypothetical protein BBA_00593 [Beauveria bassiana ARSEF 2860]
BBA_00601	GO:0005575	cellular_component	cellular_component	2	3.18139e-05	1.70292	up	mitochondrial peroxiredoxin PRX1 [Beauveria bassiana ARSEF 2860]
BBA_00626	GO:0005575	cellular_component	cellular_component	2	3.18139e-05	1.61963	up	amidohydrolase family protein [Beauveria bassiana ARSEF 2860]
BBA_00630	GO:0005575	cellular_component	cellular_component	2	3.18139e-05	1.18103	up	CoA-transferase family III [Beauveria bassiana ARSEF 2860]
BBA_00651	GO:0005575	cellular_component	cellular_component	2	3.18139e-05	1.14774	up	zinc carboxypeptidase [Beauveria bassiana ARSEF 2860]
BBA_00732	GO:0005575	cellular_component	cellular_component	2	3.18139e-05	1.18956	up	apoptosis-inducing factor, putative [Beauveria bassiana ARSEF 2860]
BBA_00766	GO:0005575	cellular_component	cellular_component	2	3.18139e-05	1.94864	up	ribonuclease Trv, RNase Trv [Beauveria bassiana ARSEF 2860]
BBA_00772	GO:0005575	cellular_component	cellular_component	2	3.18139e-05	1.3898	up	hypothetical protein BBA_00772 [Beauveria bassiana ARSEF 2860]
BBA_00790	GO:0005575	cellular_component	cellular_component	2	3.18139e-05	2.34059	up	L-serine dehydratase [Beauveria bassiana ARSEF 2860]
BBA_00836	GO:0005575	cellular_component	cellular_component	2	3.18139e-05	1.25701	up	Cystinosin/ERS1p [Beauveria bassiana ARSEF 2860]
BBA_00847	GO:0005575	cellular_component	cellular_component	2	3.18139e-05	3.39567	up	alkaline phosphatase [Beauveria bassiana ARSEF 2860]
BBA_00868	GO:0005575	cellular_component	cellular_component	2	3.18139e-05	3.66107	up	G-protein coupled receptor [Beauveria bassiana ARSEF 2860]
BBA_00897	GO:0005575	cellular_component	cellular_component	2	3.18139e-05	1.26764	up	alpha/beta hydrolase [Beauveria bassiana ARSEF 2860]
BBA_00899	GO:0005575	cellular_component	cellular_component	2	3.18139e-05	1.28063	up	MeaB protein [Beauveria bassiana ARSEF 2860]
BBA_00952	GO:0005575	cellular_component	cellular_component	2	3.18139e-05	1.57263	up	peroxisomal enzyme [Beauveria bassiana ARSEF 2860]
BBA_01010	GO:0005575	cellular_component	cellular_component	2	3.18139e-05	1.58356	up	lovastatin nonaketide synthase [Beauveria bassiana ARSEF 2860]
BBA_01012	GO:0005575	cellular_component	cellular_component	2	3.18139e-05	1.28303	up	UDP-glucoronosyl and UDP-glucosyl transferase family protein [Beauveria bassiana ARSEF 2860]
BBA_01063	GO:0005575	cellular_component	cellular_component	2	3.18139e-05	1.09429	up	hypothetical protein BBA_01063 [Beauveria bassiana ARSEF 2860]
BBA_01111	GO:0005575	cellular_component	cellular_component	2	3.18139e-05	1.17804	up	Cysteine synthase [Beauveria bassiana ARSEF 2860]
BBA_01119	GO:0005575	cellular_component	cellular_component	2	3.18139e-05	1.81503	up	Di-trans-poly-cis-decaprenylcistransferase-like protein [Beauveria bassiana ARSEF 2860]
BBA_01137	GO:0005575	cellular_component	cellular_component	2	3.18139e-05	1.2319	up	hydroxyisourate hydrolase [Beauveria bassiana ARSEF 2860]
BBA_01195	GO:0005575	cellular_component	cellular_component	2	3.18139e-05	1.06057	up	peptidase S9 prolyl oligopeptidase [Beauveria bassiana ARSEF 2860]
BBA_01224	GO:0005575	cellular_component	cellular_component	2	3.18139e-05	1.14222	up	EF hand domain containing protein [Beauveria bassiana ARSEF 2860]
BBA_01240	GO:0005575	cellular_component	cellular_component	2	3.18139e-05	1.16287	up	LysR family regulatory protein [Beauveria bassiana ARSEF 2860]
BBA_01426	GO:0005575	cellular_component	cellular_component	2	3.18139e-05	1.0329	up	piwi domain-containing protein [Beauveria bassiana ARSEF 2860]
BBA_01432	GO:0005575	cellular_component	cellular_component	2	3.18139e-05	1.04865	up	putative EXO1 protein [Beauveria bassiana ARSEF 2860]
BBA_01439	GO:0005575	cellular_component	cellular_component	2	3.18139e-05	1.15157	up	WD domain-containing protein [Beauveria bassiana ARSEF 2860]
BBA_01466	GO:0005575	cellular_component	cellular_component	2	3.18139e-05	1.37238	up	beta-glucosidase [Beauveria bassiana ARSEF 2860]
BBA_01489	GO:0005575	cellular_component	cellular_component	2	3.18139e-05	1.23435	up	inner centromere protein [Beauveria bassiana ARSEF 2860]
BBA_01508	GO:0005575	cellular_component	cellular_component	2	3.18139e-05	1.15919	up	hsp70-like protein [Beauveria bassiana ARSEF 2860]
BBA_01572	GO:0005575	cellular_component	cellular_component	2	3.18139e-05	1.02854	up	hypothetical protein BBA_01572 [Beauveria bassiana ARSEF 2860]
BBA_01784	GO:0005575	cellular_component	cellular_component	2	3.18139e-05	5.24728	up	glycosyl transferase [Beauveria bassiana ARSEF 2860]
BBA_01797	GO:0005575	cellular_component	cellular_component	2	3.18139e-05	1.84994	up	hypothetical protein BBA_01797 [Beauveria bassiana ARSEF 2860]
BBA_01804	GO:0005575	cellular_component	cellular_component	2	3.18139e-05	1.06151	up	DNA mismatch repair protein msh-2 [Beauveria bassiana ARSEF 2860]
BBA_01930	GO:0005575	cellular_component	cellular_component	2	3.18139e-05	2.73702	up	OPT peptide transporter Mtd1 [Beauveria bassiana ARSEF 2860]
BBA_01964	GO:0005575	cellular_component	cellular_component	2	3.18139e-05	2.36039	up	ferric-chelate reductase [Beauveria bassiana ARSEF 2860]
BBA_01992	GO:0005575	cellular_component	cellular_component	2	3.18139e-05	1.01965	up	calcineurin-like phosphoesterase [Beauveria bassiana ARSEF 2860]
BBA_01994	GO:0005575	cellular_component	cellular_component	2	3.18139e-05	5.18334	up	methionine permease [Beauveria bassiana ARSEF 2860]
BBA_01996	GO:0005575	cellular_component	cellular_component	2	3.18139e-05	2.21911	up	GPI anchored protein, putative [Beauveria bassiana ARSEF 2860]
BBA_02001	GO:0005575	cellular_component	cellular_component	2	3.18139e-05	1.20536	up	WSC domain-containing protein [Beauveria bassiana ARSEF 2860]
BBA_02044	GO:0005575	cellular_component	cellular_component	2	3.18139e-05	1.02871	up	integral membrane protein, putative [Beauveria bassiana ARSEF 2860]
BBA_02045	GO:0005575	cellular_component	cellular_component	2	3.18139e-05	1.28357	up	exo-beta-1,3-glucanase, putative [Beauveria bassiana ARSEF 2860]
BBA_02092	GO:0005575	cellular_component	cellular_component	2	3.18139e-05	1.11257	up	serine/threonine-protein kinase MPS1 [Beauveria bassiana ARSEF 2860]
BBA_02094	GO:0005575	cellular_component	cellular_component	2	3.18139e-05	1.13444	up	hydantoinase/carbamoylase family amidase [Beauveria bassiana ARSEF 2860]
BBA_02099	GO:0005575	cellular_component	cellular_component	2	3.18139e-05	5.67041	up	helix-loop-helix DNA-binding domain-containing protein [Beauveria bassiana ARSEF 2860]
BBA_02150	GO:0005575	cellular_component	cellular_component	2	3.18139e-05	1.27003	up	GNAT family acetyltransferase, putative [Beauveria bassiana ARSEF 2860]
BBA_02151	GO:0005575	cellular_component	cellular_component	2	3.18139e-05	1.18313	up	hypothetical protein BBA_02151 [Beauveria bassiana ARSEF 2860]
BBA_02152	GO:0005575	cellular_component	cellular_component	2	3.18139e-05	1.73831	up	phosphatidylinositol-specific phospholipase C [Beauveria bassiana ARSEF 2860]
BBA_02185	GO:0005575	cellular_component	cellular_component	2	3.18139e-05	2.02781	up	phosphatidylserine decarboxylase-like protein [Beauveria bassiana ARSEF 2860]
BBA_02196	GO:0005575	cellular_component	cellular_component	2	3.18139e-05	2.39422	up	nuc-1 negative regulatory protein preg [Beauveria bassiana ARSEF 2860]
BBA_02286	GO:0005575	cellular_component	cellular_component	2	3.18139e-05	2.28444	up	protein tyrosine phosphatase (Pyp1), putative [Beauveria bassiana ARSEF 2860]
BBA_02288	GO:0005575	cellular_component	cellular_component	2	3.18139e-05	1.14616	up	homeobox domain-containing protein [Beauveria bassiana ARSEF 2860]
BBA_02382	GO:0005575	cellular_component	cellular_component	2	3.18139e-05	1.10406	up	Cytochrome P450 CYP52T1 [Beauveria bassiana ARSEF 2860]
BBA_02383	GO:0005575	cellular_component	cellular_component	2	3.18139e-05	0.719496	up
BBA_02427	GO:0005575	cellular_component	cellular_component	2	3.18139e-05	1.37942	up	conidiation-specific protein (con-13) [Beauveria bassiana ARSEF 2860]
BBA_02434	GO:0005575	cellular_component	cellular_component	2	3.18139e-05	1.03619	up	phosphotransferase enzyme family protein [Beauveria bassiana ARSEF 2860]
BBA_02437	GO:0005575	cellular_component	cellular_component	2	3.18139e-05	3.34749	up	hypothetical protein BBA_02437 [Beauveria bassiana ARSEF 2860]
BBA_02445	GO:0005575	cellular_component	cellular_component	2	3.18139e-05	1.13403	up	OHCU decarboxylase [Beauveria bassiana ARSEF 2860]
BBA_02444	GO:0005575	cellular_component	cellular_component	2	3.18139e-05	1.13403	up	OHCU decarboxylase [Beauveria bassiana ARSEF 2860]
BBA_02446	GO:0005575	cellular_component	cellular_component	2	3.18139e-05	1.01049	up	ice nucleation protein [Beauveria bassiana ARSEF 2860]
BBA_02487	GO:0005575	cellular_component	cellular_component	2	3.18139e-05	1.34101	up	WD repeat domain-containing protein [Beauveria bassiana ARSEF 2860]
BBA_02489	GO:0005575	cellular_component	cellular_component	2	3.18139e-05	1.39915	up	inositol polyphosphate kinase [Beauveria bassiana ARSEF 2860]
BBA_02502	GO:0005575	cellular_component	cellular_component	2	3.18139e-05	1.07965	up	timeless protein [Beauveria bassiana ARSEF 2860]
BBA_02550	GO:0005575	cellular_component	cellular_component	2	3.18139e-05	1.17801	up	atmA protein [Beauveria bassiana ARSEF 2860]
BBA_02584	GO:0005575	cellular_component	cellular_component	2	3.18139e-05	1.79224	up	initiator tRNA phosphoribosyl transferase [Beauveria bassiana ARSEF 2860];oxidoreductase family protein [Beauveria bassiana ARSEF 2860]
BBA_02583	GO:0005575	cellular_component	cellular_component	2	3.18139e-05	1.79224	up	initiator tRNA phosphoribosyl transferase [Beauveria bassiana ARSEF 2860];oxidoreductase family protein [Beauveria bassiana ARSEF 2860]
BBA_02609	GO:0005575	cellular_component	cellular_component	2	3.18139e-05	1.12508	up	major facilitator superfamily transporter [Beauveria bassiana ARSEF 2860]
BBA_02613	GO:0005575	cellular_component	cellular_component	2	3.18139e-05	4.60322	up	multicopper oxidase [Beauveria bassiana ARSEF 2860]
BBA_02618	GO:0005575	cellular_component	cellular_component	2	3.18139e-05	1.06356	up	hypothetical protein BBA_02618 [Beauveria bassiana ARSEF 2860]
BBA_02644	GO:0005575	cellular_component	cellular_component	2	3.18139e-05	4.38358	up	Ncp1-like protein [Beauveria bassiana ARSEF 2860]
BBA_02645	GO:0005575	cellular_component	cellular_component	2	3.18139e-05	4.74107	up	beta-1, 3-glucan binding protein [Beauveria bassiana ARSEF 2860]
BBA_02769	GO:0005575	cellular_component	cellular_component	2	3.18139e-05	2.55425	up	taurine catabolism dioxygenase TauD [Beauveria bassiana ARSEF 2860]
BBA_02789	GO:0005575	cellular_component	cellular_component	2	3.18139e-05	1.63058	up	hypothetical protein BBA_02789 [Beauveria bassiana ARSEF 2860]
BBA_02790	GO:0005575	cellular_component	cellular_component	2	3.18139e-05	3.28709	up	hypothetical protein BBA_02790 [Beauveria bassiana ARSEF 2860]
BBA_02800	GO:0005575	cellular_component	cellular_component	2	3.18139e-05	1.94715	up	phosphoglycerate mutase family protein, putative [Beauveria bassiana ARSEF 2860]
BBA_02858	GO:0005575	cellular_component	cellular_component	2	3.18139e-05	1.21809	up	mucin-like protein [Beauveria bassiana ARSEF 2860]
BBA_02873	GO:0005575	cellular_component	cellular_component	2	3.18139e-05	1.21834	up	sarcosine oxidase [Beauveria bassiana ARSEF 2860]
BBA_02876	GO:0005575	cellular_component	cellular_component	2	3.18139e-05	1.28733	up	vivid PAS protein VVD [Beauveria bassiana ARSEF 2860]
BBA_02967	GO:0005575	cellular_component	cellular_component	2	3.18139e-05	2.59761	up	Mmc protein [Beauveria bassiana ARSEF 2860]
BBA_02991	GO:0005575	cellular_component	cellular_component	2	3.18139e-05	1.29225	up	short-chain dehydrogenase [Beauveria bassiana ARSEF 2860]
BBA_03042	GO:0005575	cellular_component	cellular_component	2	3.18139e-05	1.0654	up	putative germinal center kinases group protein [Beauveria bassiana ARSEF 2860]
BBA_03110	GO:0005575	cellular_component	cellular_component	2	3.18139e-05	1.51029	up	OPT oligopeptide transporter [Beauveria bassiana ARSEF 2860]
BBA_03202	GO:0005575	cellular_component	cellular_component	2	3.18139e-05	3.89829	up	phospholipase C PLC-C [Beauveria bassiana ARSEF 2860]
BBA_03206	GO:0005575	cellular_component	cellular_component	2	3.18139e-05	1.99887	up	acid phosphatase [Beauveria bassiana ARSEF 2860]
BBA_03224	GO:0005575	cellular_component	cellular_component	2	3.18139e-05	1.35126	up	Ribosomal RNA adenine methylase transferase [Beauveria bassiana ARSEF 2860]
BBA_03272	GO:0005575	cellular_component	cellular_component	2	3.18139e-05	1.69311	up	Hsp70 family chaperone [Beauveria bassiana ARSEF 2860]
BBA_03283	GO:0005575	cellular_component	cellular_component	2	3.18139e-05	3.35261	up	taurine catabolism dioxygenase TauD [Beauveria bassiana ARSEF 2860]
BBA_03312	GO:0005575	cellular_component	cellular_component	2	3.18139e-05	1.12869	up	transcription factor MBP1 [Beauveria bassiana ARSEF 2860]
BBA_03448	GO:0005575	cellular_component	cellular_component	2	3.18139e-05	1.74695	up	PLC-like phosphodiesterase [Beauveria bassiana ARSEF 2860]
BBA_03458	GO:0005575	cellular_component	cellular_component	2	3.18139e-05	inf	up	TfdA family Taurine catabolism dioxygenase TauD [Beauveria bassiana ARSEF 2860]
BBA_03463	GO:0005575	cellular_component	cellular_component	2	3.18139e-05	2.66761	up	acid phosphatase [Beauveria bassiana ARSEF 2860]
BBA_03472	GO:0005575	cellular_component	cellular_component	2	3.18139e-05	1.08975	up	Ankyrin repeat protein [Beauveria bassiana ARSEF 2860]
BBA_03542	GO:0005575	cellular_component	cellular_component	2	3.18139e-05	1.49434	up	FAD dependent oxidoreductase [Beauveria bassiana ARSEF 2860]
BBA_03557	GO:0005575	cellular_component	cellular_component	2	3.18139e-05	2.51566	up	Pfs domain protein [Beauveria bassiana ARSEF 2860]
BBA_03585	GO:0005575	cellular_component	cellular_component	2	3.18139e-05	1.40824	up	UDP-glucoronosyl and UDP-glucosyl transferase family protein [Beauveria bassiana ARSEF 2860]
BBA_03593	GO:0005575	cellular_component	cellular_component	2	3.18139e-05	1.06512	up	kinase-related protein [Beauveria bassiana ARSEF 2860]
BBA_03683	GO:0005575	cellular_component	cellular_component	2	3.18139e-05	1.11725	up	2OG-Fe(II) oxygenase family oxidoreductase [Beauveria bassiana ARSEF 2860]
BBA_03721	GO:0005575	cellular_component	cellular_component	2	3.18139e-05	1.14409	up	alkaline phosphatase [Beauveria bassiana ARSEF 2860]
BBA_03753	GO:0005575	cellular_component	cellular_component	2	3.18139e-05	2.31895	up	glutamate/Leucine/Phenylalanine/Valine dehydrogenase [Beauveria bassiana ARSEF 2860]
BBA_03772	GO:0005575	cellular_component	cellular_component	2	3.18139e-05	1.24342	up	NADPH oxidase regulator NoxR [Beauveria bassiana ARSEF 2860]
BBA_03777	GO:0005575	cellular_component	cellular_component	2	3.18139e-05	1.13819	up	SAM domain-containing protein [Beauveria bassiana ARSEF 2860]
BBA_03788	GO:0005575	cellular_component	cellular_component	2	3.18139e-05	1.05958	up	hypothetical protein BBA_03788 [Beauveria bassiana ARSEF 2860]
BBA_03823	GO:0005575	cellular_component	cellular_component	2	3.18139e-05	3.26745	up	naphthalene 1,2-dioxygenase subunit alpha [Beauveria bassiana ARSEF 2860]
BBA_03829	GO:0005575	cellular_component	cellular_component	2	3.18139e-05	2.2252	up	peptidase family M3 [Beauveria bassiana ARSEF 2860]
BBA_03834	GO:0005575	cellular_component	cellular_component	2	3.18139e-05	1.46571	up	glycosyl hydrolase family 16 [Beauveria bassiana ARSEF 2860]
BBA_03857	GO:0005575	cellular_component	cellular_component	2	3.18139e-05	1.16041	up	hypothetical protein BBA_03857 [Beauveria bassiana ARSEF 2860]
BBA_03876	GO:0005575	cellular_component	cellular_component	2	3.18139e-05	1.05476	up	hypothetical protein BBA_03876 [Beauveria bassiana ARSEF 2860]
BBA_03908	GO:0005575	cellular_component	cellular_component	2	3.18139e-05	2.34339	up	endonuclease/Exonuclease/phosphatase protein [Beauveria bassiana ARSEF 2860]
BBA_03909	GO:0005575	cellular_component	cellular_component	2	3.18139e-05	1.88827	up	filamentous hemagglutinin / adhesin [Beauveria bassiana ARSEF 2860]
BBA_03941	GO:0005575	cellular_component	cellular_component	2	3.18139e-05	1.05252	up	hypothetical protein BBA_03941 [Beauveria bassiana ARSEF 2860]
BBA_03957	GO:0005575	cellular_component	cellular_component	2	3.18139e-05	1.88868	up	integral membrane protein [Beauveria bassiana ARSEF 2860]
BBA_03971	GO:0005575	cellular_component	cellular_component	2	3.18139e-05	0.744216	up
BBA_04003	GO:0005575	cellular_component	cellular_component	2	3.18139e-05	1.13337	up	DEAD/DEAH box helicase [Beauveria bassiana ARSEF 2860]
BBA_04026	GO:0005575	cellular_component	cellular_component	2	3.18139e-05	1.31001	up	chromate transport protein ChrA [Beauveria bassiana ARSEF 2860]
BBA_04032	GO:0005575	cellular_component	cellular_component	2	3.18139e-05	2.29549	up	hydrolase, alpha/beta fold family protein [Beauveria bassiana ARSEF 2860]
BBA_04044	GO:0005575	cellular_component	cellular_component	2	3.18139e-05	1.74818	up	choline transporter [Beauveria bassiana ARSEF 2860];hypothetical protein BBA_04046 [Beauveria bassiana ARSEF 2860];phosphoribosylaminoimidazole-succinocarboxamide synthase [Beauveria bassiana ARSEF 2860]
BBA_04045	GO:0005575	cellular_component	cellular_component	2	3.18139e-05	1.74818	up	choline transporter [Beauveria bassiana ARSEF 2860];hypothetical protein BBA_04046 [Beauveria bassiana ARSEF 2860];phosphoribosylaminoimidazole-succinocarboxamide synthase [Beauveria bassiana ARSEF 2860]
BBA_04046	GO:0005575	cellular_component	cellular_component	2	3.18139e-05	1.74818	up	choline transporter [Beauveria bassiana ARSEF 2860];hypothetical protein BBA_04046 [Beauveria bassiana ARSEF 2860];phosphoribosylaminoimidazole-succinocarboxamide synthase [Beauveria bassiana ARSEF 2860]
BBA_04063	GO:0005575	cellular_component	cellular_component	2	3.18139e-05	1.70619	up	aspartic proteinase [Beauveria bassiana ARSEF 2860]
BBA_04065	GO:0005575	cellular_component	cellular_component	2	3.18139e-05	1.17378	up	monooxygenase-like protein [Beauveria bassiana ARSEF 2860]
BBA_04141	GO:0005575	cellular_component	cellular_component	2	3.18139e-05	1.11633	up	serine/threonine-protein kinase ark1 [Beauveria bassiana ARSEF 2860]
BBA_04181	GO:0005575	cellular_component	cellular_component	2	3.18139e-05	1.03128	up	S1/P1 nuclease [Beauveria bassiana ARSEF 2860];major facilitator superfamily transporter [Beauveria bassiana ARSEF 2860]
BBA_04182	GO:0005575	cellular_component	cellular_component	2	3.18139e-05	1.03128	up	S1/P1 nuclease [Beauveria bassiana ARSEF 2860];major facilitator superfamily transporter [Beauveria bassiana ARSEF 2860]
BBA_04188	GO:0005575	cellular_component	cellular_component	2	3.18139e-05	1.63742	up	tat pathway signal sequence [Beauveria bassiana ARSEF 2860]
BBA_04215	GO:0005575	cellular_component	cellular_component	2	3.18139e-05	1.21083	up	WD domain-containing protein [Beauveria bassiana ARSEF 2860]
BBA_04300	GO:0005575	cellular_component	cellular_component	2	3.18139e-05	1.09397	up	glutamate-cysteine ligase modifier subunit [Beauveria bassiana ARSEF 2860]
BBA_04379	GO:0005575	cellular_component	cellular_component	2	3.18139e-05	1.66263	up	proline-rich protein [Beauveria bassiana ARSEF 2860]
BBA_04391	GO:0005575	cellular_component	cellular_component	2	3.18139e-05	1.32242	up	phospholipase/carboxylesterase family protein [Beauveria bassiana ARSEF 2860]
BBA_04392	GO:0005575	cellular_component	cellular_component	2	3.18139e-05	1.43366	up	lipase/thioesterase [Beauveria bassiana ARSEF 2860]
BBA_04401	GO:0005575	cellular_component	cellular_component	2	3.18139e-05	1.06272	up	sporulation-specific protein [Beauveria bassiana ARSEF 2860]
BBA_04444	GO:0005575	cellular_component	cellular_component	2	3.18139e-05	1.46223	up	hypothetical protein BBA_04444 [Beauveria bassiana ARSEF 2860];histone-like transcription factor and archaeal histone [Beauveria bassiana ARSEF 2860]
BBA_04445	GO:0005575	cellular_component	cellular_component	2	3.18139e-05	1.46223	up	hypothetical protein BBA_04444 [Beauveria bassiana ARSEF 2860];histone-like transcription factor and archaeal histone [Beauveria bassiana ARSEF 2860]
BBA_04450	GO:0005575	cellular_component	cellular_component	2	3.18139e-05	1.4161	up	aspartic-type endopeptidase [Beauveria bassiana ARSEF 2860]
BBA_04480	GO:0005575	cellular_component	cellular_component	2	3.18139e-05	2.43283	up	oligopeptide transporter [Beauveria bassiana ARSEF 2860]
BBA_04516	GO:0005575	cellular_component	cellular_component	2	3.18139e-05	1.07889	up	amidohydrolase-like protein [Beauveria bassiana ARSEF 2860]
BBA_04619	GO:0005575	cellular_component	cellular_component	2	3.18139e-05	1.00291	up	glycosyl hydrolase family 16 [Beauveria bassiana ARSEF 2860]
BBA_04650	GO:0005575	cellular_component	cellular_component	2	3.18139e-05	1.36635	up	polyketide synthase, putative [Beauveria bassiana ARSEF 2860]
BBA_04662	GO:0005575	cellular_component	cellular_component	2	3.18139e-05	1.05094	up	SAM-dependent methyltransferase [Beauveria bassiana ARSEF 2860]
BBA_04663	GO:0005575	cellular_component	cellular_component	2	3.18139e-05	2.37363	up	capsular associated protein [Beauveria bassiana ARSEF 2860]
BBA_04685	GO:0005575	cellular_component	cellular_component	2	3.18139e-05	3.22292	up	2OG-Fe(II) oxygenase superfamily protein [Beauveria bassiana ARSEF 2860]
BBA_04713	GO:0005575	cellular_component	cellular_component	2	3.18139e-05	1.22309	up	KilA-N domain-containing protein [Beauveria bassiana ARSEF 2860]
BBA_04730	GO:0005575	cellular_component	cellular_component	2	3.18139e-05	1.10778	up	hypothetical protein BBA_04730 [Beauveria bassiana ARSEF 2860]
BBA_04783	GO:0005575	cellular_component	cellular_component	2	3.18139e-05	1.08247	up	UDP-N-acetylmuramate--L-alanine ligase [Beauveria bassiana ARSEF 2860]
BBA_04824	GO:0005575	cellular_component	cellular_component	2	3.18139e-05	2.35665	up	ABC transporter with duplicated ATPase domains [Beauveria bassiana ARSEF 2860]
BBA_04825	GO:0005575	cellular_component	cellular_component	2	3.18139e-05	2.60606	up	oxidoreductase, 2OG-Fe(II) oxygenase family [Beauveria bassiana ARSEF 2860]
BBA_04838	GO:0005575	cellular_component	cellular_component	2	3.18139e-05	2.07041	up	1-aminocyclopropane-1-carboxylate synthase [Beauveria bassiana ARSEF 2860]
BBA_04886	GO:0005575	cellular_component	cellular_component	2	3.18139e-05	1.19531	up	hypothetical protein BBA_04886 [Beauveria bassiana ARSEF 2860];transmembrane alpha-helix domain-containing protein [Beauveria bassiana ARSEF 2860]
BBA_04887	GO:0005575	cellular_component	cellular_component	2	3.18139e-05	1.19531	up	hypothetical protein BBA_04886 [Beauveria bassiana ARSEF 2860];transmembrane alpha-helix domain-containing protein [Beauveria bassiana ARSEF 2860]
BBA_04970	GO:0005575	cellular_component	cellular_component	2	3.18139e-05	0.524183	up
BBA_05007	GO:0005575	cellular_component	cellular_component	2	3.18139e-05	4.89686	up	glycosyltransferase family 4 [Beauveria bassiana ARSEF 2860]
BBA_05073	GO:0005575	cellular_component	cellular_component	2	3.18139e-05	1.06639	up	BING4CT domain-containing protein [Beauveria bassiana ARSEF 2860]
BBA_05114	GO:0005575	cellular_component	cellular_component	2	3.18139e-05	1.74142	up	hydroxyisourate hydrolase [Beauveria bassiana ARSEF 2860]
BBA_05155	GO:0005575	cellular_component	cellular_component	2	3.18139e-05	1.41536	up	extracellular aldonolactonase [Beauveria bassiana ARSEF 2860]
BBA_05168	GO:0005575	cellular_component	cellular_component	2	3.18139e-05	1.12401	up	Acyl-CoA N-acyltransferase [Beauveria bassiana ARSEF 2860]
BBA_05271	GO:0005575	cellular_component	cellular_component	2	3.18139e-05	2.20403	up	fatty acid hydroxylase superfamily protein [Beauveria bassiana ARSEF 2860]
BBA_05338	GO:0005575	cellular_component	cellular_component	2	3.18139e-05	1.65131	up	SRF-type transcription factor [Beauveria bassiana ARSEF 2860]
BBA_05345	GO:0005575	cellular_component	cellular_component	2	3.18139e-05	1.2701	up	Acyl-CoA N-acyltransferase [Beauveria bassiana ARSEF 2860]
BBA_05373	GO:0005575	cellular_component	cellular_component	2	3.18139e-05	1.04702	up	regulatory protein [Beauveria bassiana ARSEF 2860]
BBA_05418	GO:0005575	cellular_component	cellular_component	2	3.18139e-05	1.27521	up	vacuolar protein sorting-associated protein [Beauveria bassiana ARSEF 2860]
BBA_05452	GO:0005575	cellular_component	cellular_component	2	3.18139e-05	1.18665	up	T-complex protein 11 [Beauveria bassiana ARSEF 2860]
BBA_05467	GO:0005575	cellular_component	cellular_component	2	3.18139e-05	1.10953	up	chaperonin GroL [Beauveria bassiana ARSEF 2860]
BBA_05472	GO:0005575	cellular_component	cellular_component	2	3.18139e-05	1.0928	up	hypothetical protein BBA_05471 [Beauveria bassiana ARSEF 2860];hypothetical protein BBA_05472 [Beauveria bassiana ARSEF 2860]
BBA_05471	GO:0005575	cellular_component	cellular_component	2	3.18139e-05	1.0928	up	hypothetical protein BBA_05471 [Beauveria bassiana ARSEF 2860];hypothetical protein BBA_05472 [Beauveria bassiana ARSEF 2860]
BBA_05501	GO:0005575	cellular_component	cellular_component	2	3.18139e-05	1.27608	up	velvet 1 [Beauveria bassiana ARSEF 2860]
BBA_05534	GO:0005575	cellular_component	cellular_component	2	3.18139e-05	1.20783	up	chromosome segregation ATPase [Beauveria bassiana ARSEF 2860]
BBA_05555	GO:0005575	cellular_component	cellular_component	2	3.18139e-05	1.36747	up	epoxide hydrolase [Beauveria bassiana ARSEF 2860]
BBA_05559	GO:0005575	cellular_component	cellular_component	2	3.18139e-05	1.43116	up	transcriptional regulator, putative [Beauveria bassiana ARSEF 2860]
BBA_05569	GO:0005575	cellular_component	cellular_component	2	3.18139e-05	1.02447	up	protein sco1 [Beauveria bassiana ARSEF 2860]
BBA_05590	GO:0005575	cellular_component	cellular_component	2	3.18139e-05	1.16714	up	ribonuclease HII [Beauveria bassiana ARSEF 2860]
BBA_05629	GO:0005575	cellular_component	cellular_component	2	3.18139e-05	1.29382	up	carbohydrate esterase family 9 [Beauveria bassiana ARSEF 2860]
BBA_05635	GO:0005575	cellular_component	cellular_component	2	3.18139e-05	1.45813	up	nitrite reductase [Beauveria bassiana ARSEF 2860]
BBA_05689	GO:0005575	cellular_component	cellular_component	2	3.18139e-05	1.78528	up	extracellular dioxygenase [Beauveria bassiana ARSEF 2860]
BBA_05712	GO:0005575	cellular_component	cellular_component	2	3.18139e-05	1.04554	up	hypothetical protein BBA_05712 [Beauveria bassiana ARSEF 2860]
BBA_05714	GO:0005575	cellular_component	cellular_component	2	3.18139e-05	1.19986	up	diadenosine hexaphosphate hydrolase [Beauveria bassiana ARSEF 2860]
BBA_05762	GO:0005575	cellular_component	cellular_component	2	3.18139e-05	6.45838	up	Acyl-CoA N-acyltransferase [Beauveria bassiana ARSEF 2860]
BBA_05769	GO:0005575	cellular_component	cellular_component	2	3.18139e-05	1.07911	up	fatty acid desaturase [Beauveria bassiana ARSEF 2860]
BBA_05784	GO:0005575	cellular_component	cellular_component	2	3.18139e-05	1.10831	up	chaperonin 10 kDa subunit [Beauveria bassiana ARSEF 2860]
BBA_05787	GO:0005575	cellular_component	cellular_component	2	3.18139e-05	1.17791	up	AN1-type zinc finger protein [Beauveria bassiana ARSEF 2860]
BBA_05802	GO:0005575	cellular_component	cellular_component	2	3.18139e-05	1.08234	up	ankyrin repeat protein [Beauveria bassiana ARSEF 2860]
BBA_05847	GO:0005575	cellular_component	cellular_component	2	3.18139e-05	1.77584	up	putative glycosyl hydrolase [Beauveria bassiana ARSEF 2860]
BBA_05860	GO:0005575	cellular_component	cellular_component	2	3.18139e-05	1.30744	up	putative exported protein [Beauveria bassiana ARSEF 2860]
BBA_05879	GO:0005575	cellular_component	cellular_component	2	3.18139e-05	5.37206	up	aorsin-like protein [Beauveria bassiana ARSEF 2860]
BBA_05904	GO:0005575	cellular_component	cellular_component	2	3.18139e-05	1.16883	up	RNA recognition domain-containing protein [Beauveria bassiana ARSEF 2860]
BBA_05915	GO:0005575	cellular_component	cellular_component	2	3.18139e-05	1.29295	up	hypothetical protein BBA_05915 [Beauveria bassiana ARSEF 2860]
BBA_06086	GO:0005575	cellular_component	cellular_component	2	3.18139e-05	1.29018	up	glycerophosphoryl diester phosphodiesterase family protein [Beauveria bassiana ARSEF 2860]
BBA_06105	GO:0005575	cellular_component	cellular_component	2	3.18139e-05	1.85408	up	hypothetical protein BBA_06105 [Beauveria bassiana ARSEF 2860]
BBA_06107	GO:0005575	cellular_component	cellular_component	2	3.18139e-05	1.50439	up	hypothetical protein BBA_06107 [Beauveria bassiana ARSEF 2860]
BBA_06115	GO:0005575	cellular_component	cellular_component	2	3.18139e-05	1.27818	up	RNA recognition domain-containing protein [Beauveria bassiana ARSEF 2860]
BBA_06127	GO:0005575	cellular_component	cellular_component	2	3.18139e-05	1.09373	up	serine/threonine protein kinase [Beauveria bassiana ARSEF 2860]
BBA_06151	GO:0005575	cellular_component	cellular_component	2	3.18139e-05	2.22504	up	ferric reductase like transmembrane component [Beauveria bassiana ARSEF 2860]
BBA_06178	GO:0005575	cellular_component	cellular_component	2	3.18139e-05	1.26761	up	hypothetical protein BBA_06178 [Beauveria bassiana ARSEF 2860]
BBA_06238	GO:0005575	cellular_component	cellular_component	2	3.18139e-05	1.07822	up	Rap1 Myb domain-containing protein [Beauveria bassiana ARSEF 2860]
BBA_06241	GO:0005575	cellular_component	cellular_component	2	3.18139e-05	1.0244	up	hypothetical protein BBA_06241 [Beauveria bassiana ARSEF 2860]
BBA_06273	GO:0005575	cellular_component	cellular_component	2	3.18139e-05	2.43374	up	OPT oligopeptide transporter [Beauveria bassiana ARSEF 2860]
BBA_06301	GO:0005575	cellular_component	cellular_component	2	3.18139e-05	1.82514	up	hypothetical protein BBA_06301 [Beauveria bassiana ARSEF 2860]
BBA_06303	GO:0005575	cellular_component	cellular_component	2	3.18139e-05	1.26316	up	methyltransferase domain-containing protein [Beauveria bassiana ARSEF 2860];lipocalin-like domain-containing protein [Beauveria bassiana ARSEF 2860]
BBA_06304	GO:0005575	cellular_component	cellular_component	2	3.18139e-05	1.26316	up	methyltransferase domain-containing protein [Beauveria bassiana ARSEF 2860];lipocalin-like domain-containing protein [Beauveria bassiana ARSEF 2860]
BBA_06312	GO:0005575	cellular_component	cellular_component	2	3.18139e-05	1.8471	up	MHYT domain signaling protein [Beauveria bassiana ARSEF 2860]
BBA_06346	GO:0005575	cellular_component	cellular_component	2	3.18139e-05	3.21133	up	oxaloacetate acetylhydrolase [Beauveria bassiana ARSEF 2860]
BBA_06347	GO:0005575	cellular_component	cellular_component	2	3.18139e-05	1.48254	up	DUF1275 domain protein [Beauveria bassiana ARSEF 2860]
BBA_06348	GO:0005575	cellular_component	cellular_component	2	3.18139e-05	1.43279	up	fatty acid hydroxylase superfamily protein [Beauveria bassiana ARSEF 2860]
BBA_06435	GO:0005575	cellular_component	cellular_component	2	3.18139e-05	1.53733	up	replication Fork Protection Component Swi3 [Beauveria bassiana ARSEF 2860]
BBA_06548	GO:0005575	cellular_component	cellular_component	2	3.18139e-05	1.15923	up
BBA_06571	GO:0005575	cellular_component	cellular_component	2	3.18139e-05	1.16763	up	Ankyrin repeat protein [Beauveria bassiana ARSEF 2860]
BBA_06570	GO:0005575	cellular_component	cellular_component	2	3.18139e-05	1.16763	up	Ankyrin repeat protein [Beauveria bassiana ARSEF 2860]
BBA_06610	GO:0005575	cellular_component	cellular_component	2	3.18139e-05	1.3205	up	protein kinase [Beauveria bassiana ARSEF 2860]
BBA_06650	GO:0005575	cellular_component	cellular_component	2	3.18139e-05	1.14914	up	putative aspartic endopeptidase [Beauveria bassiana ARSEF 2860]
BBA_06669	GO:0005575	cellular_component	cellular_component	2	3.18139e-05	4.43525	up	protein kinase [Beauveria bassiana ARSEF 2860]
BBA_06709	GO:0005575	cellular_component	cellular_component	2	3.18139e-05	1.48285	up	carboxylesterase-like protein [Beauveria bassiana ARSEF 2860]
BBA_06715	GO:0005575	cellular_component	cellular_component	2	3.18139e-05	1.67642	up	Pectin lyase fold/virulence factor [Beauveria bassiana ARSEF 2860]
BBA_06744	GO:0005575	cellular_component	cellular_component	2	3.18139e-05	1.28257	up	hypothetical protein BBA_06744 [Beauveria bassiana ARSEF 2860]
BBA_06764	GO:0005575	cellular_component	cellular_component	2	3.18139e-05	1.15948	up	tetraspanin-like protein [Beauveria bassiana ARSEF 2860]
BBA_06783	GO:0005575	cellular_component	cellular_component	2	3.18139e-05	1.24966	up	HET domain-containing protein [Beauveria bassiana ARSEF 2860]
BBA_06796	GO:0005575	cellular_component	cellular_component	2	3.18139e-05	1.59532	up	hypothetical protein BBA_06796 [Beauveria bassiana ARSEF 2860]
BBA_06800	GO:0005575	cellular_component	cellular_component	2	3.18139e-05	2.08781	up	beta-galactosidase [Beauveria bassiana ARSEF 2860]
BBA_06814	GO:0005575	cellular_component	cellular_component	2	3.18139e-05	1.0937	up	hypothetical protein BBA_06814 [Beauveria bassiana ARSEF 2860]
BBA_06824	GO:0005575	cellular_component	cellular_component	2	3.18139e-05	1.32672	up	Cytochrome P450 CYP51F2 [Beauveria bassiana ARSEF 2860]
BBA_06844	GO:0005575	cellular_component	cellular_component	2	3.18139e-05	2.26176	up	Nitrate reductase [Beauveria bassiana ARSEF 2860]
BBA_06907	GO:0005575	cellular_component	cellular_component	2	3.18139e-05	1.10373	up	histidine acid phosphatase [Beauveria bassiana ARSEF 2860]
BBA_06995	GO:0005575	cellular_component	cellular_component	2	3.18139e-05	1.83353	up	aerobactin siderophore biosynthesis protein iucB [Beauveria bassiana ARSEF 2860]
BBA_07067	GO:0005575	cellular_component	cellular_component	2	3.18139e-05	1.38969	up	hypothetical protein BBA_07067 [Beauveria bassiana ARSEF 2860]
BBA_07068	GO:0005575	cellular_component	cellular_component	2	3.18139e-05	1.10813	up	pyridoxal-dependent decarboxylase [Beauveria bassiana ARSEF 2860]
BBA_07115	GO:0005575	cellular_component	cellular_component	2	3.18139e-05	1.58927	up	hypothetical protein BBA_07115 [Beauveria bassiana ARSEF 2860]
BBA_07118	GO:0005575	cellular_component	cellular_component	2	3.18139e-05	1.90524	up	bacterial-type extracellular deoxyribonuclease [Beauveria bassiana ARSEF 2860];glycosyl hydrolase family 16 [Beauveria bassiana ARSEF 2860]
BBA_07117	GO:0005575	cellular_component	cellular_component	2	3.18139e-05	1.90524	up	bacterial-type extracellular deoxyribonuclease [Beauveria bassiana ARSEF 2860];glycosyl hydrolase family 16 [Beauveria bassiana ARSEF 2860]
BBA_07151	GO:0005575	cellular_component	cellular_component	2	3.18139e-05	1.49791	up	asparaginase-like protein [Beauveria bassiana ARSEF 2860]
BBA_07218	GO:0005575	cellular_component	cellular_component	2	3.18139e-05	1.0694	up	Ebp2p-like protein [Beauveria bassiana ARSEF 2860]
BBA_07234	GO:0005575	cellular_component	cellular_component	2	3.18139e-05	4.76993	up	monooxygenase-like protein [Beauveria bassiana ARSEF 2860]
BBA_07283	GO:0005575	cellular_component	cellular_component	2	3.18139e-05	2.06758	up	alcohol dehydrogenase GroES-like domain-containing protein [Beauveria bassiana ARSEF 2860]
BBA_07285	GO:0005575	cellular_component	cellular_component	2	3.18139e-05	3.05824	up	Multicopper oxidase family protein [Beauveria bassiana ARSEF 2860]
BBA_07286	GO:0005575	cellular_component	cellular_component	2	3.18139e-05	5.25908	up	Phosphoesterase-like protein [Beauveria bassiana ARSEF 2860]
BBA_07294	GO:0005575	cellular_component	cellular_component	2	3.18139e-05	6.93087	up	protease S8 tripeptidyl peptidase I (cln2) [Beauveria bassiana ARSEF 2860]
BBA_07295	GO:0005575	cellular_component	cellular_component	2	3.18139e-05	1.52214	up	Cytochrome P450 CYP578A2 [Beauveria bassiana ARSEF 2860]
BBA_07307	GO:0005575	cellular_component	cellular_component	2	3.18139e-05	1.94636	up	methyltransferase-like protein [Beauveria bassiana ARSEF 2860]
BBA_07310	GO:0005575	cellular_component	cellular_component	2	3.18139e-05	1.13098	up	Phosphoesterase-like protein [Beauveria bassiana ARSEF 2860];ATP-dependent DNA helicase recQ [Beauveria bassiana ARSEF 2860]
BBA_07309	GO:0005575	cellular_component	cellular_component	2	3.18139e-05	1.13098	up	Phosphoesterase-like protein [Beauveria bassiana ARSEF 2860];ATP-dependent DNA helicase recQ [Beauveria bassiana ARSEF 2860]
BBA_07311	GO:0005575	cellular_component	cellular_component	2	3.18139e-05	1.13924	up	ferro-O2-oxidoreductase [Beauveria bassiana ARSEF 2860];sugar transporter [Beauveria bassiana ARSEF 2860]
BBA_07312	GO:0005575	cellular_component	cellular_component	2	3.18139e-05	1.13924	up	ferro-O2-oxidoreductase [Beauveria bassiana ARSEF 2860];sugar transporter [Beauveria bassiana ARSEF 2860]
BBA_07369	GO:0005575	cellular_component	cellular_component	2	3.18139e-05	1.6314	up	peptidase S1 and S6, chymotrypsin/Hap [Beauveria bassiana ARSEF 2860]
BBA_07429	GO:0005575	cellular_component	cellular_component	2	3.18139e-05	1.59384	up	carboxy-cis,cis-muconate cyclase [Beauveria bassiana ARSEF 2860]
BBA_07430	GO:0005575	cellular_component	cellular_component	2	3.18139e-05	1.42187	up	GTPase binding protein Rid1 [Beauveria bassiana ARSEF 2860]
BBA_07431	GO:0005575	cellular_component	cellular_component	2	3.18139e-05	1.07603	up	DlpA domain-containing protein [Beauveria bassiana ARSEF 2860]
BBA_07477	GO:0005575	cellular_component	cellular_component	2	3.18139e-05	1.13616	up	amidase-like protein [Beauveria bassiana ARSEF 2860]
BBA_07480	GO:0005575	cellular_component	cellular_component	2	3.18139e-05	0.370371	up
BBA_07489	GO:0005575	cellular_component	cellular_component	2	3.18139e-05	1.16834	up	hypothetical protein BBA_07489 [Beauveria bassiana ARSEF 2860];DASH complex subunit Dad2 [Beauveria bassiana ARSEF 2860]
BBA_07488	GO:0005575	cellular_component	cellular_component	2	3.18139e-05	1.16834	up	hypothetical protein BBA_07489 [Beauveria bassiana ARSEF 2860];DASH complex subunit Dad2 [Beauveria bassiana ARSEF 2860]
BBA_07503	GO:0005575	cellular_component	cellular_component	2	3.18139e-05	3.52275	up	2-C-methyl-D-erythritol 2,4-cyclodiphosphate synthase [Beauveria bassiana ARSEF 2860]
BBA_07519	GO:0005575	cellular_component	cellular_component	2	3.18139e-05	1.19586	up	glucose sorbosone dehydrogenase [Beauveria bassiana ARSEF 2860]
BBA_07617	GO:0005575	cellular_component	cellular_component	2	3.18139e-05	1.60608	up	palmitoyl protein thioesterase [Beauveria bassiana ARSEF 2860]
BBA_07650	GO:0005575	cellular_component	cellular_component	2	3.18139e-05	2.15497	up	hypothetical protein BBA_07650 [Beauveria bassiana ARSEF 2860]
BBA_07677	GO:0005575	cellular_component	cellular_component	2	3.18139e-05	1.24141	up	phosphotransferase family protein [Beauveria bassiana ARSEF 2860]
BBA_07684	GO:0005575	cellular_component	cellular_component	2	3.18139e-05	1.37217	up	BTB/POZ domain protein [Beauveria bassiana ARSEF 2860]
BBA_07692	GO:0005575	cellular_component	cellular_component	2	3.18139e-05	1.52061	up	dimethylaniline monooxygenase 3 [Beauveria bassiana ARSEF 2860]
BBA_07740	GO:0005575	cellular_component	cellular_component	2	3.18139e-05	1.29591	up	RNA recognition domain-containing protein [Beauveria bassiana ARSEF 2860]
BBA_07743	GO:0005575	cellular_component	cellular_component	2	3.18139e-05	2.91917	up	serine peptidase, putative [Beauveria bassiana ARSEF 2860]
BBA_07774	GO:0005575	cellular_component	cellular_component	2	3.18139e-05	1.39306	up	serine/threonine protein kinase [Beauveria bassiana ARSEF 2860]
BBA_07778	GO:0005575	cellular_component	cellular_component	2	3.18139e-05	1.3828	up	oxidoreductase, 2OG-Fe(II) oxygenase family protein [Beauveria bassiana ARSEF 2860]
BBA_07779	GO:0005575	cellular_component	cellular_component	2	3.18139e-05	1.26694	up	serine-threonine protein kinase [Beauveria bassiana ARSEF 2860]
BBA_07780	GO:0005575	cellular_component	cellular_component	2	3.18139e-05	5.54095	up	alpha-N-acetylglucosaminidase [Beauveria bassiana ARSEF 2860]
BBA_07783	GO:0005575	cellular_component	cellular_component	2	3.18139e-05	1.72064	up	CFEM domain-containing protein [Beauveria bassiana ARSEF 2860]
BBA_07787	GO:0005575	cellular_component	cellular_component	2	3.18139e-05	5.70781	up	cobalamin synthesis protein [Beauveria bassiana ARSEF 2860]
BBA_07845	GO:0005575	cellular_component	cellular_component	2	3.18139e-05	1.77693	up	peptidase family M28 [Beauveria bassiana ARSEF 2860]
BBA_07851	GO:0005575	cellular_component	cellular_component	2	3.18139e-05	1.2708	up	hypothetical protein BBA_07851 [Beauveria bassiana ARSEF 2860]
BBA_07878	GO:0005575	cellular_component	cellular_component	2	3.18139e-05	1.32626	up	multicopper oxidase [Beauveria bassiana ARSEF 2860]
BBA_07917	GO:0005575	cellular_component	cellular_component	2	3.18139e-05	1.41295	up	Protein of unknown function DUF3605 [Beauveria bassiana ARSEF 2860]
BBA_07943	GO:0005575	cellular_component	cellular_component	2	3.18139e-05	3.6971	up	glycerophosphoryl diester phosphodiesterase [Beauveria bassiana ARSEF 2860]
BBA_08017	GO:0005575	cellular_component	cellular_component	2	3.18139e-05	1.0563	up	beta-glucosidase [Beauveria bassiana ARSEF 2860]
BBA_08058	GO:0005575	cellular_component	cellular_component	2	3.18139e-05	1.56052	up	aromatic amino acid aminotransferase [Beauveria bassiana ARSEF 2860]
BBA_08061	GO:0005575	cellular_component	cellular_component	2	3.18139e-05	1.32193	up	UPF0075 domain protein [Beauveria bassiana ARSEF 2860]
BBA_08083	GO:0005575	cellular_component	cellular_component	2	3.18139e-05	1.15542	up	helix-loop-helix DNA-binding domain-containing protein [Beauveria bassiana ARSEF 2860]
BBA_08111	GO:0005575	cellular_component	cellular_component	2	3.18139e-05	1.27812	up	Cytochrome P450 CYP537A4 [Beauveria bassiana ARSEF 2860]
BBA_08131	GO:0005575	cellular_component	cellular_component	2	3.18139e-05	3.49062	up	TfdA family Taurine catabolism dioxygenase TauD [Beauveria bassiana ARSEF 2860]
BBA_08135	GO:0005575	cellular_component	cellular_component	2	3.18139e-05	3.07004	up	alcohol dehydrogenase, putative [Beauveria bassiana ARSEF 2860]
BBA_08136	GO:0005575	cellular_component	cellular_component	2	3.18139e-05	1.16106	up	Cytochrome P450 CYP52T1 [Beauveria bassiana ARSEF 2860]
BBA_08137	GO:0005575	cellular_component	cellular_component	2	3.18139e-05	1.05207	up	thioesterase-like protein [Beauveria bassiana ARSEF 2860]
BBA_08149	GO:0005575	cellular_component	cellular_component	2	3.18139e-05	1.70828	up	hypothetical protein BBA_08149 [Beauveria bassiana ARSEF 2860]
BBA_08243	GO:0005575	cellular_component	cellular_component	2	3.18139e-05	1.01685	up	calcineurin-like phosphoesterase [Beauveria bassiana ARSEF 2860]
BBA_08294	GO:0005575	cellular_component	cellular_component	2	3.18139e-05	1.14021	up	hypothetical protein BBA_08294 [Beauveria bassiana ARSEF 2860]
BBA_08300	GO:0005575	cellular_component	cellular_component	2	3.18139e-05	1.40473	up	arylamine N-acetyltransferase 1 [Beauveria bassiana ARSEF 2860]
BBA_08339	GO:0005575	cellular_component	cellular_component	2	3.18139e-05	1.27249	up	tetratricopeptide repeat containing protein [Beauveria bassiana ARSEF 2860]
BBA_08419	GO:0005575	cellular_component	cellular_component	2	3.18139e-05	1.16008	up	hypothetical protein BBA_08419 [Beauveria bassiana ARSEF 2860]
BBA_08434	GO:0005575	cellular_component	cellular_component	2	3.18139e-05	1.03531	up	lipase class 2 [Beauveria bassiana ARSEF 2860]
BBA_08435	GO:0005575	cellular_component	cellular_component	2	3.18139e-05	5.69487	up	FAD binding domain-containing protein [Beauveria bassiana ARSEF 2860]
BBA_08454	GO:0005575	cellular_component	cellular_component	2	3.18139e-05	1.01161	up	DNA repair protein/CtIP [Beauveria bassiana ARSEF 2860]
BBA_08502	GO:0005575	cellular_component	cellular_component	2	3.18139e-05	1.07957	up	hypothetical protein BBA_08502 [Beauveria bassiana ARSEF 2860]
BBA_08505	GO:0005575	cellular_component	cellular_component	2	3.18139e-05	2.10934	up	subtilase-like protein [Beauveria bassiana ARSEF 2860]
BBA_08535	GO:0005575	cellular_component	cellular_component	2	3.18139e-05	1.24696	up	haloacid dehalogenase-like hydrolase [Beauveria bassiana ARSEF 2860]
BBA_08551	GO:0005575	cellular_component	cellular_component	2	3.18139e-05	1.3012	up	4-hydroxyphenylpyruvate dioxygenase [Beauveria bassiana ARSEF 2860]
BBA_08684	GO:0005575	cellular_component	cellular_component	2	3.18139e-05	1.4083	up	fatty acid desaturase [Beauveria bassiana ARSEF 2860]
BBA_08758	GO:0005575	cellular_component	cellular_component	2	3.18139e-05	1.72921	up	FAD binding domain-containing protein [Beauveria bassiana ARSEF 2860];FAD dependent oxidoreductase [Beauveria bassiana ARSEF 2860]
BBA_08757	GO:0005575	cellular_component	cellular_component	2	3.18139e-05	1.72921	up	FAD binding domain-containing protein [Beauveria bassiana ARSEF 2860];FAD dependent oxidoreductase [Beauveria bassiana ARSEF 2860]
BBA_08778	GO:0005575	cellular_component	cellular_component	2	3.18139e-05	1.39475	up	sex-determining protein fem-1 [Beauveria bassiana ARSEF 2860]
BBA_08791	GO:0005575	cellular_component	cellular_component	2	3.18139e-05	3.30526	up	alkaline serine protease AorO [Beauveria bassiana ARSEF 2860]
BBA_08812	GO:0005575	cellular_component	cellular_component	2	3.18139e-05	0.17318	up
BBA_08876	GO:0005575	cellular_component	cellular_component	2	3.18139e-05	2.42176	up	siroheme synthase [Beauveria bassiana ARSEF 2860]
BBA_08916	GO:0005575	cellular_component	cellular_component	2	3.18139e-05	2.0504	up	carbonic anhydrase [Beauveria bassiana ARSEF 2860]
BBA_08922	GO:0005575	cellular_component	cellular_component	2	3.18139e-05	1.30442	up	glucan 1, 4-alpha-glucosidase [Beauveria bassiana ARSEF 2860]
BBA_08940	GO:0005575	cellular_component	cellular_component	2	3.18139e-05	1.39124	up	UDP-glucose 4-epimerase Gal10 [Beauveria bassiana ARSEF 2860]
BBA_08989	GO:0005575	cellular_component	cellular_component	2	3.18139e-05	7.91323	up	short-chain dehydrogenase [Beauveria bassiana ARSEF 2860]
BBA_08993	GO:0005575	cellular_component	cellular_component	2	3.18139e-05	inf	up	conidial pigment biosynthesis scytalone dehydratase Arp1 [Beauveria bassiana ARSEF 2860]
BBA_08996	GO:0005575	cellular_component	cellular_component	2	3.18139e-05	1.20837	up	NADH-cytochrome b5 reductase [Beauveria bassiana ARSEF 2860]
BBA_09022	GO:0005575	cellular_component	cellular_component	2	3.18139e-05	2.02979	up	Cytochrome P450 CYP52T1 [Beauveria bassiana ARSEF 2860]
BBA_09034	GO:0005575	cellular_component	cellular_component	2	3.18139e-05	1.90164	up	FAD binding domain-containing protein [Beauveria bassiana ARSEF 2860]
BBA_09081	GO:0005575	cellular_component	cellular_component	2	3.18139e-05	1.6452	up	beta-alanine synthase [Beauveria bassiana ARSEF 2860]
BBA_09083	GO:0005575	cellular_component	cellular_component	2	3.18139e-05	1.39696	up	integral membrane protein [Beauveria bassiana ARSEF 2860]
BBA_09103	GO:0005575	cellular_component	cellular_component	2	3.18139e-05	1.26666	up	glyoxalase-like protein [Beauveria bassiana ARSEF 2860]
BBA_09124	GO:0005575	cellular_component	cellular_component	2	3.18139e-05	1.29608	up	protein kinase domain protein [Beauveria bassiana ARSEF 2860]
BBA_09176	GO:0005575	cellular_component	cellular_component	2	3.18139e-05	2.03395	up	alkaline serine protease AorO [Beauveria bassiana ARSEF 2860]
BBA_09196	GO:0005575	cellular_component	cellular_component	2	3.18139e-05	1.06691	up	hypothetical protein BBA_09196 [Beauveria bassiana ARSEF 2860]
BBA_09219	GO:0005575	cellular_component	cellular_component	2	3.18139e-05	1.0762	up	ATP-dependent RNA helicase SUV3 [Beauveria bassiana ARSEF 2860]
BBA_09225	GO:0005575	cellular_component	cellular_component	2	3.18139e-05	2.22484	up	indoleamine 2,3-dioxygenase family protein [Beauveria bassiana ARSEF 2860]
BBA_09299	GO:0005575	cellular_component	cellular_component	2	3.18139e-05	1.78652	up	sarcosine oxidase [Beauveria bassiana ARSEF 2860]
BBA_09321	GO:0005575	cellular_component	cellular_component	2	3.18139e-05	1.05216	up	allantoinase-like protein [Beauveria bassiana ARSEF 2860]
BBA_09325	GO:0005575	cellular_component	cellular_component	2	3.18139e-05	1.20974	up	choline transport protein [Beauveria bassiana ARSEF 2860]
BBA_09346	GO:0005575	cellular_component	cellular_component	2	3.18139e-05	1.68724	up	amidase-like protein [Beauveria bassiana ARSEF 2860]
BBA_09381	GO:0005575	cellular_component	cellular_component	2	3.18139e-05	1.03723	up	hypothetical protein BBA_09381 [Beauveria bassiana ARSEF 2860]
BBA_09392	GO:0005575	cellular_component	cellular_component	2	3.18139e-05	1.65572	up	Alkaline phosphatase-like protein [Beauveria bassiana ARSEF 2860]
BBA_09446	GO:0005575	cellular_component	cellular_component	2	3.18139e-05	1.97275	up	aminotransferase class-III [Beauveria bassiana ARSEF 2860]
BBA_09448	GO:0005575	cellular_component	cellular_component	2	3.18139e-05	3.01467	up	hypothetical protein BBA_09448 [Beauveria bassiana ARSEF 2860]
BBA_09449	GO:0005575	cellular_component	cellular_component	2	3.18139e-05	3.17285	up	hypothetical protein BBA_09449 [Beauveria bassiana ARSEF 2860]
BBA_09473	GO:0005575	cellular_component	cellular_component	2	3.18139e-05	0.395313	up
BBA_09519	GO:0005575	cellular_component	cellular_component	2	3.18139e-05	1.82159	up	phosphotransferase enzyme family protein [Beauveria bassiana ARSEF 2860]
BBA_09618	GO:0005575	cellular_component	cellular_component	2	3.18139e-05	3.01714	up	dynamin GTPase, putative [Beauveria bassiana ARSEF 2860]
BBA_09707	GO:0005575	cellular_component	cellular_component	2	3.18139e-05	1.47779	up
BBA_09790	GO:0005575	cellular_component	cellular_component	2	3.18139e-05	3.13878	up	Flavin-binding monooxygenase-like family protein [Beauveria bassiana ARSEF 2860]
BBA_09922	GO:0005575	cellular_component	cellular_component	2	3.18139e-05	1.66107	up	hypothetical protein BBA_09922 [Beauveria bassiana ARSEF 2860]
BBA_09981	GO:0005575	cellular_component	cellular_component	2	3.18139e-05	1.66449	up	C2H2 type zinc finger domain-containing protein [Beauveria bassiana ARSEF 2860]
BBA_10009	GO:0005575	cellular_component	cellular_component	2	3.18139e-05	1.48183	up	6-hydroxy-D-nicotine oxidase [Beauveria bassiana ARSEF 2860]
BBA_10059	GO:0005575	cellular_component	cellular_component	2	3.18139e-05	1.0072	up	p63 related protein [Beauveria bassiana ARSEF 2860]
BBA_10093	GO:0005575	cellular_component	cellular_component	2	3.18139e-05	1.21839	up	endo-N-acetyl-beta-D-glucosaminidase precursor [Beauveria bassiana ARSEF 2860]
BBA_10168	GO:0005575	cellular_component	cellular_component	2	3.18139e-05	0.475276	up
BBA_10169	GO:0005575	cellular_component	cellular_component	2	3.18139e-05	1.66288	up	ATPase protein [Beauveria bassiana ARSEF 2860]
BBA_10208	GO:0005575	cellular_component	cellular_component	2	3.18139e-05	1.15743	up	30 kDa heat shock protein [Beauveria bassiana ARSEF 2860]
BBA_10240	GO:0005575	cellular_component	cellular_component	2	3.18139e-05	1.0288	up	histidine acid phosphatase [Beauveria bassiana ARSEF 2860]
BBA_10300	GO:0005575	cellular_component	cellular_component	2	3.18139e-05	1.27404	up	penicillin-binding protein [Beauveria bassiana ARSEF 2860]
BBA_10302	GO:0005575	cellular_component	cellular_component	2	3.18139e-05	1.11956	up	polyketide synthase [Beauveria bassiana ARSEF 2860]
BBA_10347	GO:0005575	cellular_component	cellular_component	2	3.18139e-05	1.4459	up	FAD binding domain-containing protein [Beauveria bassiana ARSEF 2860]
BBA_03671	GO:1900557	emericellamide biosynthetic process	biological_process	10	6.0425e-05	-1.31937	down	nonribosomal peptide synthase, putative [Beauveria bassiana ARSEF 2860]
BBA_07548	GO:1900557	emericellamide biosynthetic process	biological_process	10	6.0425e-05	-1.06141	down	nonribosomal peptide synthase [Beauveria bassiana ARSEF 2860]
BBA_08179	GO:1900557	emericellamide biosynthetic process	biological_process	10	6.0425e-05	-3.80939	down	polyketide synthase [Beauveria bassiana ARSEF 2860]
BBA_08219	GO:1900557	emericellamide biosynthetic process	biological_process	10	6.0425e-05	-1.93186	down	polyketide synthase, putative [Beauveria bassiana ARSEF 2860]
BBA_08220	GO:1900557	emericellamide biosynthetic process	biological_process	10	6.0425e-05	-1.22853	down	trichothecene 3-O-acetyltransferase [Beauveria bassiana ARSEF 2860]
BBA_08221	GO:1900557	emericellamide biosynthetic process	biological_process	10	6.0425e-05	-2.28298	down	4-coumarate-CoA ligase [Beauveria bassiana ARSEF 2860]
BBA_08222	GO:1900557	emericellamide biosynthetic process	biological_process	10	6.0425e-05	-1.31624	down	nonribosomal peptide synthase, putative [Beauveria bassiana ARSEF 2860]
BBA_10302	GO:1900557	emericellamide biosynthetic process	biological_process	10	6.0425e-05	1.11956	up	polyketide synthase [Beauveria bassiana ARSEF 2860]
BBA_01010	GO:1900557	emericellamide biosynthetic process	biological_process	10	6.0425e-05	1.58356	up	lovastatin nonaketide synthase [Beauveria bassiana ARSEF 2860]
BBA_04827	GO:1900557	emericellamide biosynthetic process	biological_process	10	6.0425e-05	1.3751	up	peptide synthetase [Beauveria bassiana ARSEF 2860]
BBA_03206	GO:0003993	acid phosphatase activity	molecular_function	8	0.000182074	1.99887	up	acid phosphatase [Beauveria bassiana ARSEF 2860]
BBA_03463	GO:0003993	acid phosphatase activity	molecular_function	8	0.000182074	2.66761	up	acid phosphatase [Beauveria bassiana ARSEF 2860]
BBA_04241	GO:0003993	acid phosphatase activity	molecular_function	8	0.000182074	4.94801	up	phosphoesterase-like protein [Beauveria bassiana ARSEF 2860]
BBA_06358	GO:0003993	acid phosphatase activity	molecular_function	8	0.000182074	1.15298	up	acid phosphatase [Beauveria bassiana ARSEF 2860]
BBA_06864	GO:0003993	acid phosphatase activity	molecular_function	8	0.000182074	2.88432	up	histidine acid phosphatase [Beauveria bassiana ARSEF 2860]
BBA_09119	GO:0003993	acid phosphatase activity	molecular_function	8	0.000182074	3.40047	up	phosphoesterase-like protein [Beauveria bassiana ARSEF 2860]
BBA_10240	GO:0003993	acid phosphatase activity	molecular_function	8	0.000182074	1.0288	up	histidine acid phosphatase [Beauveria bassiana ARSEF 2860]
BBA_00675	GO:0055085	transmembrane transport	biological_process	5	0.000249555	-2.45333	down	hexose transporter [Beauveria bassiana ARSEF 2860]
BBA_01820	GO:0055085	transmembrane transport	biological_process	5	0.000249555	-2.09279	down	voltage-gated hydrogen channel 1 [Beauveria bassiana ARSEF 2860]
BBA_02373	GO:0055085	transmembrane transport	biological_process	5	0.000249555	-1.56698	down	major facilitator superfamily transporter [Beauveria bassiana ARSEF 2860]
BBA_02426	GO:0055085	transmembrane transport	biological_process	5	0.000249555	-1.07563	down	histidinol and sodium permease [Beauveria bassiana ARSEF 2860]
BBA_04328	GO:0055085	transmembrane transport	biological_process	5	0.000249555	-5.6379	down	aminotriazole resistance protein [Beauveria bassiana ARSEF 2860]
BBA_04761	GO:0055085	transmembrane transport	biological_process	5	0.000249555	-1.26208	down	UNC93-like protein [Beauveria bassiana ARSEF 2860]
BBA_05616	GO:0055085	transmembrane transport	biological_process	5	0.000249555	-1.57324	down	major facilitator superfamily transporter [Beauveria bassiana ARSEF 2860]
BBA_05757	GO:0055085	transmembrane transport	biological_process	5	0.000249555	-1.39351	down	MFS transporter [Beauveria bassiana ARSEF 2860]
BBA_05822	GO:0055085	transmembrane transport	biological_process	5	0.000249555	-1.21731	down	major facilitator superfamily transporter [Beauveria bassiana ARSEF 2860]
BBA_06081	GO:0055085	transmembrane transport	biological_process	5	0.000249555	-1.12329	down	allantoate permease [Beauveria bassiana ARSEF 2860];ergosterol biosynthesis ERG4/ERG24 family protein [Beauveria bassiana ARSEF 2860]
BBA_06080	GO:0055085	transmembrane transport	biological_process	5	0.000249555	-1.12329	down	allantoate permease [Beauveria bassiana ARSEF 2860];ergosterol biosynthesis ERG4/ERG24 family protein [Beauveria bassiana ARSEF 2860]
BBA_06275	GO:0055085	transmembrane transport	biological_process	5	0.000249555	-1.01203	down	general amino acid permease AGP2 [Beauveria bassiana ARSEF 2860]
BBA_06558	GO:0055085	transmembrane transport	biological_process	5	0.000249555	-2.14798	down	ABC transporter, putative [Beauveria bassiana ARSEF 2860]
BBA_06577	GO:0055085	transmembrane transport	biological_process	5	0.000249555	-1.46539	down	ABC transporter [Beauveria bassiana ARSEF 2860]
BBA_06993	GO:0055085	transmembrane transport	biological_process	5	0.000249555	-1.65595	down	ABC transporter [Beauveria bassiana ARSEF 2860];short chain dehydrogenase [Beauveria bassiana ARSEF 2860]
BBA_06992	GO:0055085	transmembrane transport	biological_process	5	0.000249555	-1.65595	down	ABC transporter [Beauveria bassiana ARSEF 2860];short chain dehydrogenase [Beauveria bassiana ARSEF 2860]
BBA_07385	GO:0055085	transmembrane transport	biological_process	5	0.000249555	-1.68339	down	MFS transporter [Beauveria bassiana ARSEF 2860]
BBA_07748	GO:0055085	transmembrane transport	biological_process	5	0.000249555	-2.98583	down	ABC transporter [Beauveria bassiana ARSEF 2860]
BBA_08170	GO:0055085	transmembrane transport	biological_process	5	0.000249555	-1.07026	down	major facilitator superfamily transporter [Beauveria bassiana ARSEF 2860]
BBA_08176	GO:0055085	transmembrane transport	biological_process	5	0.000249555	-2.15182	down	mitochondrial CorA family metal ion transporter [Beauveria bassiana ARSEF 2860]
BBA_08473	GO:0055085	transmembrane transport	biological_process	5	0.000249555	-1.06036	down	siderophore iron transporter mirA [Beauveria bassiana ARSEF 2860]
BBA_09759	GO:0055085	transmembrane transport	biological_process	5	0.000249555	-1.44208	down	Major Facilitator Superfamily protein [Beauveria bassiana ARSEF 2860]
BBA_09844	GO:0055085	transmembrane transport	biological_process	5	0.000249555	-inf	down	vacuolar calcium ion transporter /H(+) exchanger [Beauveria bassiana ARSEF 2860]
BBA_00049	GO:0055085	transmembrane transport	biological_process	5	0.000249555	7.0174	up	transporter-like protein [Beauveria bassiana ARSEF 2860]
BBA_00540	GO:0055085	transmembrane transport	biological_process	5	0.000249555	1.98494	up	MFS transporter, putative [Beauveria bassiana ARSEF 2860]
BBA_00562	GO:0055085	transmembrane transport	biological_process	5	0.000249555	1.49471	up	purine permease [Beauveria bassiana ARSEF 2860]
BBA_00636	GO:0055085	transmembrane transport	biological_process	5	0.000249555	2.0588	up	major facilitator superfamily transporter [Beauveria bassiana ARSEF 2860]
BBA_00851	GO:0055085	transmembrane transport	biological_process	5	0.000249555	1.49729	up	small oligopeptide transporter, OPT family [Beauveria bassiana ARSEF 2860]
BBA_01930	GO:0055085	transmembrane transport	biological_process	5	0.000249555	2.73702	up	OPT peptide transporter Mtd1 [Beauveria bassiana ARSEF 2860]
BBA_02294	GO:0055085	transmembrane transport	biological_process	5	0.000249555	1.41165	up	hexose transporter [Beauveria bassiana ARSEF 2860]
BBA_02296	GO:0055085	transmembrane transport	biological_process	5	0.000249555	1.00213	up	sugar porter family MFS transporter [Beauveria bassiana ARSEF 2860]
BBA_02606	GO:0055085	transmembrane transport	biological_process	5	0.000249555	1.38365	up	multidrug resistance protein MDR, putative [Beauveria bassiana ARSEF 2860]
BBA_02770	GO:0055085	transmembrane transport	biological_process	5	0.000249555	1.59082	up	DUF895 domain membrane protein [Beauveria bassiana ARSEF 2860]
BBA_02916	GO:0055085	transmembrane transport	biological_process	5	0.000249555	1.01341	up	MFS transporter, putative [Beauveria bassiana ARSEF 2860]
BBA_03212	GO:0055085	transmembrane transport	biological_process	5	0.000249555	1.6251	up	phthalate transporter [Beauveria bassiana ARSEF 2860]
BBA_03541	GO:0055085	transmembrane transport	biological_process	5	0.000249555	1.43274	up	putative allantoate permease [Beauveria bassiana ARSEF 2860]
BBA_03584	GO:0055085	transmembrane transport	biological_process	5	0.000249555	1.87601	up	ABC transporter [Beauveria bassiana ARSEF 2860]
BBA_04176	GO:0055085	transmembrane transport	biological_process	5	0.000249555	1.48625	up	puromycin resistance protein pur8 [Beauveria bassiana ARSEF 2860]
BBA_04181	GO:0055085	transmembrane transport	biological_process	5	0.000249555	1.03128	up	S1/P1 nuclease [Beauveria bassiana ARSEF 2860];major facilitator superfamily transporter [Beauveria bassiana ARSEF 2860]
BBA_04182	GO:0055085	transmembrane transport	biological_process	5	0.000249555	1.03128	up	S1/P1 nuclease [Beauveria bassiana ARSEF 2860];major facilitator superfamily transporter [Beauveria bassiana ARSEF 2860]
BBA_04371	GO:0055085	transmembrane transport	biological_process	5	0.000249555	1.20907	up	MFS multidrug transporter, putative [Beauveria bassiana ARSEF 2860]
BBA_04496	GO:0055085	transmembrane transport	biological_process	5	0.000249555	1.1953	up	putative sugar transporter [Beauveria bassiana ARSEF 2860]
BBA_04651	GO:0055085	transmembrane transport	biological_process	5	0.000249555	1.16069	up	MFS transporter [Beauveria bassiana ARSEF 2860]
BBA_04686	GO:0055085	transmembrane transport	biological_process	5	0.000249555	3.98009	up	pantothenate transporter [Beauveria bassiana ARSEF 2860]
BBA_04716	GO:0055085	transmembrane transport	biological_process	5	0.000249555	1.22247	up	ABC transporter transmembrane region [Beauveria bassiana ARSEF 2860]
BBA_05292	GO:0055085	transmembrane transport	biological_process	5	0.000249555	2.05598	up	major facilitator superfamily transporter [Beauveria bassiana ARSEF 2860]
BBA_05411	GO:0055085	transmembrane transport	biological_process	5	0.000249555	1.57282	up	major facilitator superfamily transporter [Beauveria bassiana ARSEF 2860]
BBA_05653	GO:0055085	transmembrane transport	biological_process	5	0.000249555	1.09611	up	major facilitator superfamily transporter [Beauveria bassiana ARSEF 2860]
BBA_05666	GO:0055085	transmembrane transport	biological_process	5	0.000249555	1.6937	up	MFS transporter [Beauveria bassiana ARSEF 2860]
BBA_05767	GO:0055085	transmembrane transport	biological_process	5	0.000249555	3.21419	up	tetracycline efflux protein (otrb) [Beauveria bassiana ARSEF 2860]
BBA_05809	GO:0055085	transmembrane transport	biological_process	5	0.000249555	1.91239	up	MFS allantoate transporter, putative [Beauveria bassiana ARSEF 2860]
BBA_06056	GO:0055085	transmembrane transport	biological_process	5	0.000249555	1.01284	up	allantoate permease [Beauveria bassiana ARSEF 2860]
BBA_06423	GO:0055085	transmembrane transport	biological_process	5	0.000249555	1.05493	up	cation transport ATPase [Beauveria bassiana ARSEF 2860]
BBA_06831	GO:0055085	transmembrane transport	biological_process	5	0.000249555	1.57634	up	major facilitator superfamily transporter [Beauveria bassiana ARSEF 2860]
BBA_06942	GO:0055085	transmembrane transport	biological_process	5	0.000249555	2.4152	up	MFS multidrug transporter, putative [Beauveria bassiana ARSEF 2860]
BBA_07136	GO:0055085	transmembrane transport	biological_process	5	0.000249555	2.04667	up	major facilitator superfamily transporter [Beauveria bassiana ARSEF 2860]
BBA_07281	GO:0055085	transmembrane transport	biological_process	5	0.000249555	3.02299	up	urea active transporter [Beauveria bassiana ARSEF 2860]
BBA_07340	GO:0055085	transmembrane transport	biological_process	5	0.000249555	1.20873	up	monocarboxylate permease-like protein [Beauveria bassiana ARSEF 2860]
BBA_07590	GO:0055085	transmembrane transport	biological_process	5	0.000249555	1.15821	up	MFS drug efflux transporter, putative [Beauveria bassiana ARSEF 2860]
BBA_07649	GO:0055085	transmembrane transport	biological_process	5	0.000249555	2.55293	up	major facilitator superfamily transporter [Beauveria bassiana ARSEF 2860]
BBA_07788	GO:0055085	transmembrane transport	biological_process	5	0.000249555	1.07428	up	OPT family small oligopeptide transporter [Beauveria bassiana ARSEF 2860]
BBA_07992	GO:0055085	transmembrane transport	biological_process	5	0.000249555	1.02911	up	DUF895 domain membrane protein [Beauveria bassiana ARSEF 2860]
BBA_08060	GO:0055085	transmembrane transport	biological_process	5	0.000249555	2.3029	up	MFS monosaccharide transporter, putative [Beauveria bassiana ARSEF 2860]
BBA_08297	GO:0055085	transmembrane transport	biological_process	5	0.000249555	3.99399	up	sulfate permease [Beauveria bassiana ARSEF 2860]
BBA_08728	GO:0055085	transmembrane transport	biological_process	5	0.000249555	1.56524	up	hexose transporter [Beauveria bassiana ARSEF 2860]
BBA_08788	GO:0055085	transmembrane transport	biological_process	5	0.000249555	1.93334	up	MFS sugar transporter, putative [Beauveria bassiana ARSEF 2860]
BBA_09079	GO:0055085	transmembrane transport	biological_process	5	0.000249555	1.35591	up	major facilitator superfamily protein [Beauveria bassiana ARSEF 2860]
BBA_09372	GO:0055085	transmembrane transport	biological_process	5	0.000249555	1.33867	up	major facilitator superfamily transporter [Beauveria bassiana ARSEF 2860]
BBA_09481	GO:0055085	transmembrane transport	biological_process	5	0.000249555	1.79555	up	quinate permease [Beauveria bassiana ARSEF 2860]
BBA_09719	GO:0055085	transmembrane transport	biological_process	5	0.000249555	1.06914	up	MFS toxin efflux pump (AflT) [Beauveria bassiana ARSEF 2860]
BBA_10298	GO:0055085	transmembrane transport	biological_process	5	0.000249555	1.57546	up	ABC transporter, transmembrane domain, type 1 [Beauveria bassiana ARSEF 2860]
BBA_00202	GO:0005506	iron ion binding	molecular_function	8	0.000372766	-1.82676	down	2OG-Fe(II) oxygenase family Oxidoreductase [Beauveria bassiana ARSEF 2860]
BBA_00965	GO:0005506	iron ion binding	molecular_function	8	0.000372766	-1.20095	down	Cytochrome P450 CYP52T1 [Beauveria bassiana ARSEF 2860]
BBA_02155	GO:0005506	iron ion binding	molecular_function	8	0.000372766	-2.08467	down	Cytochrome P450 CYP6003A1 [Beauveria bassiana ARSEF 2860]
BBA_02698	GO:0005506	iron ion binding	molecular_function	8	0.000372766	-1.57708	down	Cytochrome P450 CYP5080B3 [Beauveria bassiana ARSEF 2860]
BBA_03308	GO:0005506	iron ion binding	molecular_function	8	0.000372766	-3.52645	down	fatty acid hydroxylase superfamily protein [Beauveria bassiana ARSEF 2860]
BBA_04832	GO:0005506	iron ion binding	molecular_function	8	0.000372766	-4.74885	down	Cytochrome P450 CYP684B2 [Beauveria bassiana ARSEF 2860]
BBA_04951	GO:0005506	iron ion binding	molecular_function	8	0.000372766	-1.1248	down	fatty acid hydroxylase superfamily protein [Beauveria bassiana ARSEF 2860]
BBA_05173	GO:0005506	iron ion binding	molecular_function	8	0.000372766	-3.19519	down	Cytochrome P450 CYP52G6 [Beauveria bassiana ARSEF 2860]
BBA_06472	GO:0005506	iron ion binding	molecular_function	8	0.000372766	-1.75798	down	Cytochrome P450 CYP5099A1 [Beauveria bassiana ARSEF 2860]
BBA_07335	GO:0005506	iron ion binding	molecular_function	8	0.000372766	-2.73014	down	Cytochrome P450 CYP655C1 [Beauveria bassiana ARSEF 2860]
BBA_09769	GO:0005506	iron ion binding	molecular_function	8	0.000372766	-1.71881	down	fatty acid hydroxylase superfamily protein [Beauveria bassiana ARSEF 2860]
BBA_00305	GO:0005506	iron ion binding	molecular_function	8	0.000372766	1.13563	up	Cytochrome P450 CYP628A2 [Beauveria bassiana ARSEF 2860]
BBA_00345	GO:0005506	iron ion binding	molecular_function	8	0.000372766	1.25083	up	iron-sulfur cluster-binding protein [Beauveria bassiana ARSEF 2860]
BBA_02275	GO:0005506	iron ion binding	molecular_function	8	0.000372766	1.25257	up	Cytochrome P450 CYP5202A1 [Beauveria bassiana ARSEF 2860]
BBA_02382	GO:0005506	iron ion binding	molecular_function	8	0.000372766	1.10406	up	Cytochrome P450 CYP52T1 [Beauveria bassiana ARSEF 2860]
BBA_03237	GO:0005506	iron ion binding	molecular_function	8	0.000372766	2.14742	up	sulfite reductase hemoprotein [Beauveria bassiana ARSEF 2860]
BBA_03823	GO:0005506	iron ion binding	molecular_function	8	0.000372766	3.26745	up	naphthalene 1,2-dioxygenase subunit alpha [Beauveria bassiana ARSEF 2860]
BBA_04685	GO:0005506	iron ion binding	molecular_function	8	0.000372766	3.22292	up	2OG-Fe(II) oxygenase superfamily protein [Beauveria bassiana ARSEF 2860]
BBA_05271	GO:0005506	iron ion binding	molecular_function	8	0.000372766	2.20403	up	fatty acid hydroxylase superfamily protein [Beauveria bassiana ARSEF 2860]
BBA_05689	GO:0005506	iron ion binding	molecular_function	8	0.000372766	1.78528	up	extracellular dioxygenase [Beauveria bassiana ARSEF 2860]
BBA_06348	GO:0005506	iron ion binding	molecular_function	8	0.000372766	1.43279	up	fatty acid hydroxylase superfamily protein [Beauveria bassiana ARSEF 2860]
BBA_07295	GO:0005506	iron ion binding	molecular_function	8	0.000372766	1.52214	up	Cytochrome P450 CYP578A2 [Beauveria bassiana ARSEF 2860]
BBA_08111	GO:0005506	iron ion binding	molecular_function	8	0.000372766	1.27812	up	Cytochrome P450 CYP537A4 [Beauveria bassiana ARSEF 2860]
BBA_08136	GO:0005506	iron ion binding	molecular_function	8	0.000372766	1.16106	up	Cytochrome P450 CYP52T1 [Beauveria bassiana ARSEF 2860]
BBA_09022	GO:0005506	iron ion binding	molecular_function	8	0.000372766	2.02979	up	Cytochrome P450 CYP52T1 [Beauveria bassiana ARSEF 2860]
BBA_00965	GO:0016712	oxidoreductase activity, acting on paired donors, with incorporation or reduction of molecular oxygen, reduced flavin or flavoprotein as one donor, and incorporation of one atom of oxygen	molecular_function	6	0.000432594	-1.20095	down	Cytochrome P450 CYP52T1 [Beauveria bassiana ARSEF 2860]
BBA_05173	GO:0016712	oxidoreductase activity, acting on paired donors, with incorporation or reduction of molecular oxygen, reduced flavin or flavoprotein as one donor, and incorporation of one atom of oxygen	molecular_function	6	0.000432594	-3.19519	down	Cytochrome P450 CYP52G6 [Beauveria bassiana ARSEF 2860]
BBA_07335	GO:0016712	oxidoreductase activity, acting on paired donors, with incorporation or reduction of molecular oxygen, reduced flavin or flavoprotein as one donor, and incorporation of one atom of oxygen	molecular_function	6	0.000432594	-2.73014	down	Cytochrome P450 CYP655C1 [Beauveria bassiana ARSEF 2860]
BBA_02275	GO:0016712	oxidoreductase activity, acting on paired donors, with incorporation or reduction of molecular oxygen, reduced flavin or flavoprotein as one donor, and incorporation of one atom of oxygen	molecular_function	6	0.000432594	1.25257	up	Cytochrome P450 CYP5202A1 [Beauveria bassiana ARSEF 2860]
BBA_02382	GO:0016712	oxidoreductase activity, acting on paired donors, with incorporation or reduction of molecular oxygen, reduced flavin or flavoprotein as one donor, and incorporation of one atom of oxygen	molecular_function	6	0.000432594	1.10406	up	Cytochrome P450 CYP52T1 [Beauveria bassiana ARSEF 2860]
BBA_08136	GO:0016712	oxidoreductase activity, acting on paired donors, with incorporation or reduction of molecular oxygen, reduced flavin or flavoprotein as one donor, and incorporation of one atom of oxygen	molecular_function	6	0.000432594	1.16106	up	Cytochrome P450 CYP52T1 [Beauveria bassiana ARSEF 2860]
BBA_09022	GO:0016712	oxidoreductase activity, acting on paired donors, with incorporation or reduction of molecular oxygen, reduced flavin or flavoprotein as one donor, and incorporation of one atom of oxygen	molecular_function	6	0.000432594	2.02979	up	Cytochrome P450 CYP52T1 [Beauveria bassiana ARSEF 2860]
BBA_00675	GO:0016021	integral component of membrane	cellular_component	6	0.000567246	-2.45333	down	hexose transporter [Beauveria bassiana ARSEF 2860]
BBA_01103	GO:0016021	integral component of membrane	cellular_component	6	0.000567246	-1.87927	down	ABC transporter [Beauveria bassiana ARSEF 2860]
BBA_02373	GO:0016021	integral component of membrane	cellular_component	6	0.000567246	-1.56698	down	major facilitator superfamily transporter [Beauveria bassiana ARSEF 2860]
BBA_02415	GO:0016021	integral component of membrane	cellular_component	6	0.000567246	-1.51628	down	alpha/beta hydrolase fold protein [Beauveria bassiana ARSEF 2860]
BBA_02426	GO:0016021	integral component of membrane	cellular_component	6	0.000567246	-1.07563	down	histidinol and sodium permease [Beauveria bassiana ARSEF 2860]
BBA_02920	GO:0016021	integral component of membrane	cellular_component	6	0.000567246	-2.2843	down	lipase/thioesterase family protein [Beauveria bassiana ARSEF 2860]
BBA_04328	GO:0016021	integral component of membrane	cellular_component	6	0.000567246	-5.6379	down	aminotriazole resistance protein [Beauveria bassiana ARSEF 2860]
BBA_04706	GO:0016021	integral component of membrane	cellular_component	6	0.000567246	-6.25197	down	MFS multidrug resistance transporter [Beauveria bassiana ARSEF 2860]
BBA_04761	GO:0016021	integral component of membrane	cellular_component	6	0.000567246	-1.26208	down	UNC93-like protein [Beauveria bassiana ARSEF 2860]
BBA_05616	GO:0016021	integral component of membrane	cellular_component	6	0.000567246	-1.57324	down	major facilitator superfamily transporter [Beauveria bassiana ARSEF 2860]
BBA_05757	GO:0016021	integral component of membrane	cellular_component	6	0.000567246	-1.39351	down	MFS transporter [Beauveria bassiana ARSEF 2860]
BBA_05822	GO:0016021	integral component of membrane	cellular_component	6	0.000567246	-1.21731	down	major facilitator superfamily transporter [Beauveria bassiana ARSEF 2860]
BBA_06081	GO:0016021	integral component of membrane	cellular_component	6	0.000567246	-1.12329	down	allantoate permease [Beauveria bassiana ARSEF 2860];ergosterol biosynthesis ERG4/ERG24 family protein [Beauveria bassiana ARSEF 2860]
BBA_06080	GO:0016021	integral component of membrane	cellular_component	6	0.000567246	-1.12329	down	allantoate permease [Beauveria bassiana ARSEF 2860];ergosterol biosynthesis ERG4/ERG24 family protein [Beauveria bassiana ARSEF 2860]
BBA_06558	GO:0016021	integral component of membrane	cellular_component	6	0.000567246	-2.14798	down	ABC transporter, putative [Beauveria bassiana ARSEF 2860]
BBA_06577	GO:0016021	integral component of membrane	cellular_component	6	0.000567246	-1.46539	down	ABC transporter [Beauveria bassiana ARSEF 2860]
BBA_06758	GO:0016021	integral component of membrane	cellular_component	6	0.000567246	-2.78517	down	Na/K ATPase alpha 1 subunit, putative [Beauveria bassiana ARSEF 2860]
BBA_06993	GO:0016021	integral component of membrane	cellular_component	6	0.000567246	-1.65595	down	ABC transporter [Beauveria bassiana ARSEF 2860];short chain dehydrogenase [Beauveria bassiana ARSEF 2860]
BBA_06992	GO:0016021	integral component of membrane	cellular_component	6	0.000567246	-1.65595	down	ABC transporter [Beauveria bassiana ARSEF 2860];short chain dehydrogenase [Beauveria bassiana ARSEF 2860]
BBA_07385	GO:0016021	integral component of membrane	cellular_component	6	0.000567246	-1.68339	down	MFS transporter [Beauveria bassiana ARSEF 2860]
BBA_07454	GO:0016021	integral component of membrane	cellular_component	6	0.000567246	-1.57605	down	RTA1 domain-containing protein [Beauveria bassiana ARSEF 2860]
BBA_07659	GO:0016021	integral component of membrane	cellular_component	6	0.000567246	-1.20212	down	sulphydryl oxidase [Beauveria bassiana ARSEF 2860];potassium/sodium efflux P-type ATPase [Beauveria bassiana ARSEF 2860]
BBA_07661	GO:0016021	integral component of membrane	cellular_component	6	0.000567246	-1.20212	down	sulphydryl oxidase [Beauveria bassiana ARSEF 2860];potassium/sodium efflux P-type ATPase [Beauveria bassiana ARSEF 2860]
BBA_07748	GO:0016021	integral component of membrane	cellular_component	6	0.000567246	-2.98583	down	ABC transporter [Beauveria bassiana ARSEF 2860]
BBA_08170	GO:0016021	integral component of membrane	cellular_component	6	0.000567246	-1.07026	down	major facilitator superfamily transporter [Beauveria bassiana ARSEF 2860]
BBA_08180	GO:0016021	integral component of membrane	cellular_component	6	0.000567246	-2.96957	down	MFS multidrug resistance transporter, putative [Beauveria bassiana ARSEF 2860]
BBA_08473	GO:0016021	integral component of membrane	cellular_component	6	0.000567246	-1.06036	down	siderophore iron transporter mirA [Beauveria bassiana ARSEF 2860]
BBA_09759	GO:0016021	integral component of membrane	cellular_component	6	0.000567246	-1.44208	down	Major Facilitator Superfamily protein [Beauveria bassiana ARSEF 2860]
BBA_09844	GO:0016021	integral component of membrane	cellular_component	6	0.000567246	-inf	down	vacuolar calcium ion transporter /H(+) exchanger [Beauveria bassiana ARSEF 2860]
BBA_00049	GO:0016021	integral component of membrane	cellular_component	6	0.000567246	7.0174	up	transporter-like protein [Beauveria bassiana ARSEF 2860]
BBA_00540	GO:0016021	integral component of membrane	cellular_component	6	0.000567246	1.98494	up	MFS transporter, putative [Beauveria bassiana ARSEF 2860]
BBA_00618	GO:0016021	integral component of membrane	cellular_component	6	0.000567246	1.83761	up
BBA_00636	GO:0016021	integral component of membrane	cellular_component	6	0.000567246	2.0588	up	major facilitator superfamily transporter [Beauveria bassiana ARSEF 2860]
BBA_00944	GO:0016021	integral component of membrane	cellular_component	6	0.000567246	3.86858	up	nitrite transporter [Beauveria bassiana ARSEF 2860]
BBA_01367	GO:0016021	integral component of membrane	cellular_component	6	0.000567246	1.98465	up	endomembrane protein 70 [Beauveria bassiana ARSEF 2860]
BBA_01781	GO:0016021	integral component of membrane	cellular_component	6	0.000567246	1.97538	up	ABC-2 type transporter [Beauveria bassiana ARSEF 2860]
BBA_02294	GO:0016021	integral component of membrane	cellular_component	6	0.000567246	1.41165	up	hexose transporter [Beauveria bassiana ARSEF 2860]
BBA_02296	GO:0016021	integral component of membrane	cellular_component	6	0.000567246	1.00213	up	sugar porter family MFS transporter [Beauveria bassiana ARSEF 2860]
BBA_02606	GO:0016021	integral component of membrane	cellular_component	6	0.000567246	1.38365	up	multidrug resistance protein MDR, putative [Beauveria bassiana ARSEF 2860]
BBA_02770	GO:0016021	integral component of membrane	cellular_component	6	0.000567246	1.59082	up	DUF895 domain membrane protein [Beauveria bassiana ARSEF 2860]
BBA_02916	GO:0016021	integral component of membrane	cellular_component	6	0.000567246	1.01341	up	MFS transporter, putative [Beauveria bassiana ARSEF 2860]
BBA_02952	GO:0016021	integral component of membrane	cellular_component	6	0.000567246	1.04427	up	RTA1 domain-containing protein [Beauveria bassiana ARSEF 2860]
BBA_03212	GO:0016021	integral component of membrane	cellular_component	6	0.000567246	1.6251	up	phthalate transporter [Beauveria bassiana ARSEF 2860]
BBA_03541	GO:0016021	integral component of membrane	cellular_component	6	0.000567246	1.43274	up	putative allantoate permease [Beauveria bassiana ARSEF 2860]
BBA_03584	GO:0016021	integral component of membrane	cellular_component	6	0.000567246	1.87601	up	ABC transporter [Beauveria bassiana ARSEF 2860]
BBA_04176	GO:0016021	integral component of membrane	cellular_component	6	0.000567246	1.48625	up	puromycin resistance protein pur8 [Beauveria bassiana ARSEF 2860]
BBA_04181	GO:0016021	integral component of membrane	cellular_component	6	0.000567246	1.03128	up	S1/P1 nuclease [Beauveria bassiana ARSEF 2860];major facilitator superfamily transporter [Beauveria bassiana ARSEF 2860]
BBA_04182	GO:0016021	integral component of membrane	cellular_component	6	0.000567246	1.03128	up	S1/P1 nuclease [Beauveria bassiana ARSEF 2860];major facilitator superfamily transporter [Beauveria bassiana ARSEF 2860]
BBA_04331	GO:0016021	integral component of membrane	cellular_component	6	0.000567246	1.12089	up	adiponectin receptor protein [Beauveria bassiana ARSEF 2860]
BBA_04371	GO:0016021	integral component of membrane	cellular_component	6	0.000567246	1.20907	up	MFS multidrug transporter, putative [Beauveria bassiana ARSEF 2860]
BBA_04496	GO:0016021	integral component of membrane	cellular_component	6	0.000567246	1.1953	up	putative sugar transporter [Beauveria bassiana ARSEF 2860]
BBA_04651	GO:0016021	integral component of membrane	cellular_component	6	0.000567246	1.16069	up	MFS transporter [Beauveria bassiana ARSEF 2860]
BBA_04686	GO:0016021	integral component of membrane	cellular_component	6	0.000567246	3.98009	up	pantothenate transporter [Beauveria bassiana ARSEF 2860]
BBA_04716	GO:0016021	integral component of membrane	cellular_component	6	0.000567246	1.22247	up	ABC transporter transmembrane region [Beauveria bassiana ARSEF 2860]
BBA_05015	GO:0016021	integral component of membrane	cellular_component	6	0.000567246	1.24423	up	multidrug resistance protein CDR1 [Beauveria bassiana ARSEF 2860]
BBA_05269	GO:0016021	integral component of membrane	cellular_component	6	0.000567246	1.93608	up	GNS1/SUR4 family protein [Beauveria bassiana ARSEF 2860]
BBA_05272	GO:0016021	integral component of membrane	cellular_component	6	0.000567246	1.45124	up	ABC transporter [Beauveria bassiana ARSEF 2860]
BBA_05292	GO:0016021	integral component of membrane	cellular_component	6	0.000567246	2.05598	up	major facilitator superfamily transporter [Beauveria bassiana ARSEF 2860]
BBA_05411	GO:0016021	integral component of membrane	cellular_component	6	0.000567246	1.57282	up	major facilitator superfamily transporter [Beauveria bassiana ARSEF 2860]
BBA_05653	GO:0016021	integral component of membrane	cellular_component	6	0.000567246	1.09611	up	major facilitator superfamily transporter [Beauveria bassiana ARSEF 2860]
BBA_05666	GO:0016021	integral component of membrane	cellular_component	6	0.000567246	1.6937	up	MFS transporter [Beauveria bassiana ARSEF 2860]
BBA_05767	GO:0016021	integral component of membrane	cellular_component	6	0.000567246	3.21419	up	tetracycline efflux protein (otrb) [Beauveria bassiana ARSEF 2860]
BBA_05809	GO:0016021	integral component of membrane	cellular_component	6	0.000567246	1.91239	up	MFS allantoate transporter, putative [Beauveria bassiana ARSEF 2860]
BBA_05816	GO:0016021	integral component of membrane	cellular_component	6	0.000567246	2.1873	up	siderochrome-iron transporter MirC [Beauveria bassiana ARSEF 2860]
BBA_06056	GO:0016021	integral component of membrane	cellular_component	6	0.000567246	1.01284	up	allantoate permease [Beauveria bassiana ARSEF 2860]
BBA_06423	GO:0016021	integral component of membrane	cellular_component	6	0.000567246	1.05493	up	cation transport ATPase [Beauveria bassiana ARSEF 2860]
BBA_06831	GO:0016021	integral component of membrane	cellular_component	6	0.000567246	1.57634	up	major facilitator superfamily transporter [Beauveria bassiana ARSEF 2860]
BBA_06942	GO:0016021	integral component of membrane	cellular_component	6	0.000567246	2.4152	up	MFS multidrug transporter, putative [Beauveria bassiana ARSEF 2860]
BBA_07136	GO:0016021	integral component of membrane	cellular_component	6	0.000567246	2.04667	up	major facilitator superfamily transporter [Beauveria bassiana ARSEF 2860]
BBA_07340	GO:0016021	integral component of membrane	cellular_component	6	0.000567246	1.20873	up	monocarboxylate permease-like protein [Beauveria bassiana ARSEF 2860]
BBA_07590	GO:0016021	integral component of membrane	cellular_component	6	0.000567246	1.15821	up	MFS drug efflux transporter, putative [Beauveria bassiana ARSEF 2860]
BBA_07649	GO:0016021	integral component of membrane	cellular_component	6	0.000567246	2.55293	up	major facilitator superfamily transporter [Beauveria bassiana ARSEF 2860]
BBA_07928	GO:0016021	integral component of membrane	cellular_component	6	0.000567246	1.14169	up	Mpv17/PMP22 family protein [Beauveria bassiana ARSEF 2860]
BBA_07992	GO:0016021	integral component of membrane	cellular_component	6	0.000567246	1.02911	up	DUF895 domain membrane protein [Beauveria bassiana ARSEF 2860]
BBA_08060	GO:0016021	integral component of membrane	cellular_component	6	0.000567246	2.3029	up	MFS monosaccharide transporter, putative [Beauveria bassiana ARSEF 2860]
BBA_08297	GO:0016021	integral component of membrane	cellular_component	6	0.000567246	3.99399	up	sulfate permease [Beauveria bassiana ARSEF 2860]
BBA_08381	GO:0016021	integral component of membrane	cellular_component	6	0.000567246	0.458279	up
BBA_08728	GO:0016021	integral component of membrane	cellular_component	6	0.000567246	1.56524	up	hexose transporter [Beauveria bassiana ARSEF 2860]
BBA_08762	GO:0016021	integral component of membrane	cellular_component	6	0.000567246	1.46827	up	autophagy related lipase [Beauveria bassiana ARSEF 2860]
BBA_08788	GO:0016021	integral component of membrane	cellular_component	6	0.000567246	1.93334	up	MFS sugar transporter, putative [Beauveria bassiana ARSEF 2860]
BBA_09079	GO:0016021	integral component of membrane	cellular_component	6	0.000567246	1.35591	up	major facilitator superfamily protein [Beauveria bassiana ARSEF 2860]
BBA_09372	GO:0016021	integral component of membrane	cellular_component	6	0.000567246	1.33867	up	major facilitator superfamily transporter [Beauveria bassiana ARSEF 2860]
BBA_09481	GO:0016021	integral component of membrane	cellular_component	6	0.000567246	1.79555	up	quinate permease [Beauveria bassiana ARSEF 2860]
BBA_09719	GO:0016021	integral component of membrane	cellular_component	6	0.000567246	1.06914	up	MFS toxin efflux pump (AflT) [Beauveria bassiana ARSEF 2860]
BBA_10107	GO:0016021	integral component of membrane	cellular_component	6	0.000567246	3.48661	up	phosphate:H+ symporter [Beauveria bassiana ARSEF 2860]
BBA_10298	GO:0016021	integral component of membrane	cellular_component	6	0.000567246	1.57546	up	ABC transporter, transmembrane domain, type 1 [Beauveria bassiana ARSEF 2860]
BBA_10301	GO:0016021	integral component of membrane	cellular_component	6	0.000567246	1.97154	up	UbiA prenyltransferase [Beauveria bassiana ARSEF 2860]
BBA_02311	GO:0005507	copper ion binding	molecular_function	8	0.000598348	-1.11675	down
BBA_02310	GO:0005507	copper ion binding	molecular_function	8	0.000598348	-1.82191	down	Cytochrome P450 CYP621A2 [Beauveria bassiana ARSEF 2860];eukaryotic aspartyl protease [Beauveria bassiana ARSEF 2860];Cu/Zn superoxide dismutase [Beauveria bassiana ARSEF 2860]
BBA_02312	GO:0005507	copper ion binding	molecular_function	8	0.000598348	-1.82191	down	Cytochrome P450 CYP621A2 [Beauveria bassiana ARSEF 2860];eukaryotic aspartyl protease [Beauveria bassiana ARSEF 2860];Cu/Zn superoxide dismutase [Beauveria bassiana ARSEF 2860]
BBA_05553	GO:0005507	copper ion binding	molecular_function	8	0.000598348	-1.53278	down	copper amine oxidase [Beauveria bassiana ARSEF 2860]
BBA_08183	GO:0005507	copper ion binding	molecular_function	8	0.000598348	-3.18673	down	laccase 2 [Beauveria bassiana ARSEF 2860]
BBA_04240	GO:0005507	copper ion binding	molecular_function	8	0.000598348	2.41305	up	multicopper oxidase [Beauveria bassiana ARSEF 2860]
BBA_04576	GO:0005507	copper ion binding	molecular_function	8	0.000598348	1.37905	up	multicopper oxidase [Beauveria bassiana ARSEF 2860]
BBA_06176	GO:0005507	copper ion binding	molecular_function	8	0.000598348	1.30324	up	cytochrome c oxidase assembly protein CtaG/Cox11 [Beauveria bassiana ARSEF 2860]
BBA_06423	GO:0005507	copper ion binding	molecular_function	8	0.000598348	1.05493	up	cation transport ATPase [Beauveria bassiana ARSEF 2860]
BBA_07285	GO:0005507	copper ion binding	molecular_function	8	0.000598348	3.05824	up	Multicopper oxidase family protein [Beauveria bassiana ARSEF 2860]
BBA_07311	GO:0005507	copper ion binding	molecular_function	8	0.000598348	1.13924	up	ferro-O2-oxidoreductase [Beauveria bassiana ARSEF 2860];sugar transporter [Beauveria bassiana ARSEF 2860]
BBA_07312	GO:0005507	copper ion binding	molecular_function	8	0.000598348	1.13924	up	ferro-O2-oxidoreductase [Beauveria bassiana ARSEF 2860];sugar transporter [Beauveria bassiana ARSEF 2860]
BBA_07480	GO:0005507	copper ion binding	molecular_function	8	0.000598348	0.370371	up
BBA_00965	GO:0004497	monooxygenase activity	molecular_function	5	0.000668946	-1.20095	down	Cytochrome P450 CYP52T1 [Beauveria bassiana ARSEF 2860]
BBA_04122	GO:0004497	monooxygenase activity	molecular_function	5	0.000668946	-1.00185	down	MAK1-like monooxygenase [Beauveria bassiana ARSEF 2860]
BBA_05173	GO:0004497	monooxygenase activity	molecular_function	5	0.000668946	-3.19519	down	Cytochrome P450 CYP52G6 [Beauveria bassiana ARSEF 2860]
BBA_06472	GO:0004497	monooxygenase activity	molecular_function	5	0.000668946	-1.75798	down	Cytochrome P450 CYP5099A1 [Beauveria bassiana ARSEF 2860]
BBA_08402	GO:0004497	monooxygenase activity	molecular_function	5	0.000668946	-2.22343	down	monooxygenase-like protein [Beauveria bassiana ARSEF 2860]
BBA_09208	GO:0004497	monooxygenase activity	molecular_function	5	0.000668946	-2.21136	down	dimethylaniline monooxygenase [Beauveria bassiana ARSEF 2860]
BBA_09286	GO:0004497	monooxygenase activity	molecular_function	5	0.000668946	-1.2793	down	oxygenase-like protein [Beauveria bassiana ARSEF 2860]
BBA_00628	GO:0004497	monooxygenase activity	molecular_function	5	0.000668946	3.42128	up	salicylate hydroxylase [Beauveria bassiana ARSEF 2860]
BBA_02382	GO:0004497	monooxygenase activity	molecular_function	5	0.000668946	1.10406	up	Cytochrome P450 CYP52T1 [Beauveria bassiana ARSEF 2860]
BBA_05739	GO:0004497	monooxygenase activity	molecular_function	5	0.000668946	3.05863	up	dibenzothiophene desulfurization enzyme A [Beauveria bassiana ARSEF 2860]
BBA_05741	GO:0004497	monooxygenase activity	molecular_function	5	0.000668946	2.88003	up	4-hydroxyacetophenone monooxygenase [Beauveria bassiana ARSEF 2860]
BBA_06862	GO:0004497	monooxygenase activity	molecular_function	5	0.000668946	3.53886	up	dimethylaniline monooxygenase [Beauveria bassiana ARSEF 2860]
BBA_07295	GO:0004497	monooxygenase activity	molecular_function	5	0.000668946	1.52214	up	Cytochrome P450 CYP578A2 [Beauveria bassiana ARSEF 2860]
BBA_08111	GO:0004497	monooxygenase activity	molecular_function	5	0.000668946	1.27812	up	Cytochrome P450 CYP537A4 [Beauveria bassiana ARSEF 2860]
BBA_08136	GO:0004497	monooxygenase activity	molecular_function	5	0.000668946	1.16106	up	Cytochrome P450 CYP52T1 [Beauveria bassiana ARSEF 2860]
BBA_09022	GO:0004497	monooxygenase activity	molecular_function	5	0.000668946	2.02979	up	Cytochrome P450 CYP52T1 [Beauveria bassiana ARSEF 2860]
BBA_08729	GO:0008654	phospholipid biosynthetic process	biological_process	6	0.00152333	-4.40497	down	phosphatidylserine decarboxylase family protein [Beauveria bassiana ARSEF 2860]
BBA_10177	GO:0008654	phospholipid biosynthetic process	biological_process	6	0.00152333	-6.54274	down	phosphatidylserine decarboxylase [Beauveria bassiana ARSEF 2860]
BBA_00541	GO:0008654	phospholipid biosynthetic process	biological_process	6	0.00152333	2.34817	up	phosphatidylserine decarboxylase family protein [Beauveria bassiana ARSEF 2860]
BBA_02185	GO:0008654	phospholipid biosynthetic process	biological_process	6	0.00152333	2.02781	up	phosphatidylserine decarboxylase-like protein [Beauveria bassiana ARSEF 2860]
BBA_06124	GO:0008654	phospholipid biosynthetic process	biological_process	6	0.00152333	1.11925	up	UTP-ammonia ligase [Beauveria bassiana ARSEF 2860]
BBA_02036	GO:0010106	cellular response to iron ion starvation	biological_process	9	0.00152333	-1.08602	down	iron permease FTR1 family protein [Beauveria bassiana ARSEF 2860]
BBA_08000	GO:0010106	cellular response to iron ion starvation	biological_process	9	0.00152333	-1.27917	down	enoyl-CoA hydratase/isomerase [Beauveria bassiana ARSEF 2860]
BBA_04575	GO:0010106	cellular response to iron ion starvation	biological_process	9	0.00152333	1.35545	up	iron permease FTR1 family protein [Beauveria bassiana ARSEF 2860]
BBA_05816	GO:0010106	cellular response to iron ion starvation	biological_process	9	0.00152333	2.1873	up	siderochrome-iron transporter MirC [Beauveria bassiana ARSEF 2860]
BBA_06575	GO:0010106	cellular response to iron ion starvation	biological_process	9	0.00152333	1.42153	up	bZIP transcription factor [Beauveria bassiana ARSEF 2860]
BBA_06576	GO:0010106	cellular response to iron ion starvation	biological_process	9	0.00152333	1.42153	up	bZIP transcription factor [Beauveria bassiana ARSEF 2860]
BBA_00799	GO:0005315	inorganic phosphate transmembrane transporter activity	molecular_function	7	0.00152333	4.14807	up	phosphate transporter [Beauveria bassiana ARSEF 2860]
BBA_09374	GO:0005315	inorganic phosphate transmembrane transporter activity	molecular_function	7	0.00152333	-1.04326	down	phosphate-repressible phosphate permease [Beauveria bassiana ARSEF 2860]
BBA_05761	GO:0005315	inorganic phosphate transmembrane transporter activity	molecular_function	7	0.00152333	8.3524	up	phosphate permease [Beauveria bassiana ARSEF 2860]
BBA_07481	GO:0005315	inorganic phosphate transmembrane transporter activity	molecular_function	7	0.00152333	1.25399	up	phosphate permease [Beauveria bassiana ARSEF 2860]
BBA_08072	GO:0005315	inorganic phosphate transmembrane transporter activity	molecular_function	7	0.00152333	1.94939	up	phosphate transporter [Beauveria bassiana ARSEF 2860]
BBA_09374	GO:0006817	phosphate ion transport	biological_process	8	0.00267231	-1.04326	down	phosphate-repressible phosphate permease [Beauveria bassiana ARSEF 2860]
BBA_00799	GO:0006817	phosphate ion transport	biological_process	8	0.00267231	4.14807	up	phosphate transporter [Beauveria bassiana ARSEF 2860]
BBA_05761	GO:0006817	phosphate ion transport	biological_process	8	0.00267231	8.3524	up	phosphate permease [Beauveria bassiana ARSEF 2860]
BBA_08072	GO:0006817	phosphate ion transport	biological_process	8	0.00267231	1.94939	up	phosphate transporter [Beauveria bassiana ARSEF 2860]
BBA_00071	GO:0071998	ascospore release from ascus	biological_process	7	0.00267231	-1.09121	down	nitrate assimilation regulatory protein nirA [Beauveria bassiana ARSEF 2860]
BBA_02200	GO:0071998	ascospore release from ascus	biological_process	7	0.00267231	-1.25527	down	nitrogen assimilation transcription factor nirA [Beauveria bassiana ARSEF 2860]
BBA_05678	GO:0071998	ascospore release from ascus	biological_process	7	0.00267231	-5.26722	down	nitrogen assimilation transcription factor nirA [Beauveria bassiana ARSEF 2860]
BBA_07891	GO:0071998	ascospore release from ascus	biological_process	7	0.00267231	1.29114	up	bZIP transcription factor [Beauveria bassiana ARSEF 2860]
BBA_02527	GO:0042555	MCM complex	cellular_component	5	0.00267231	1.45756	up	MCM2/3/5 family protein [Beauveria bassiana ARSEF 2860]
BBA_04494	GO:0042555	MCM complex	cellular_component	5	0.00267231	1.6232	up	MCM2/3/5 family protein [Beauveria bassiana ARSEF 2860]
BBA_06828	GO:0042555	MCM complex	cellular_component	5	0.00267231	1.262	up	MCM2/3/5 family protein [Beauveria bassiana ARSEF 2860]
BBA_07887	GO:0042555	MCM complex	cellular_component	5	0.00267231	1.27638	up	MCM2/3/5 family protein [Beauveria bassiana ARSEF 2860]
BBA_10177	GO:0004609	phosphatidylserine decarboxylase activity	molecular_function	7	0.00267231	-6.54274	down	phosphatidylserine decarboxylase [Beauveria bassiana ARSEF 2860]
BBA_08729	GO:0004609	phosphatidylserine decarboxylase activity	molecular_function	7	0.00267231	-4.40497	down	phosphatidylserine decarboxylase family protein [Beauveria bassiana ARSEF 2860]
BBA_00541	GO:0004609	phosphatidylserine decarboxylase activity	molecular_function	7	0.00267231	2.34817	up	phosphatidylserine decarboxylase family protein [Beauveria bassiana ARSEF 2860]
BBA_02185	GO:0004609	phosphatidylserine decarboxylase activity	molecular_function	7	0.00267231	2.02781	up	phosphatidylserine decarboxylase-like protein [Beauveria bassiana ARSEF 2860]
BBA_01715	GO:0016787	hydrolase activity	molecular_function	4	0.00354002	-2.33331	down	metallo-beta-lactamase domain protein, putative [Beauveria bassiana ARSEF 2860]
BBA_02936	GO:0016787	hydrolase activity	molecular_function	4	0.00354002	-1.94256	down	peptidase family protein [Beauveria bassiana ARSEF 2860]
BBA_03436	GO:0016787	hydrolase activity	molecular_function	4	0.00354002	-0.726176	down
BBA_03434	GO:0016787	hydrolase activity	molecular_function	4	0.00354002	-2.81002	down	ribonucleoprotein-associated protein [Beauveria bassiana ARSEF 2860];hypothetical protein BBA_03436 [Beauveria bassiana ARSEF 2860];NAPE-hydrolyzing phospholipase D [Beauveria bassiana ARSEF 2860]
BBA_03435	GO:0016787	hydrolase activity	molecular_function	4	0.00354002	-2.81002	down	ribonucleoprotein-associated protein [Beauveria bassiana ARSEF 2860];hypothetical protein BBA_03436 [Beauveria bassiana ARSEF 2860];NAPE-hydrolyzing phospholipase D [Beauveria bassiana ARSEF 2860]
BBA_05993	GO:0016787	hydrolase activity	molecular_function	4	0.00354002	-1.20355	down	peptidase M20D [Beauveria bassiana ARSEF 2860]
BBA_06361	GO:0016787	hydrolase activity	molecular_function	4	0.00354002	-1.24147	down	dienelactone hydrolase family protein [Beauveria bassiana ARSEF 2860]
BBA_06482	GO:0016787	hydrolase activity	molecular_function	4	0.00354002	-1.07056	down	alpha/beta hydrolase superfamily protein [Beauveria bassiana ARSEF 2860]
BBA_06520	GO:0016787	hydrolase activity	molecular_function	4	0.00354002	-1.02329	down	calcineurin-like phosphoesterase [Beauveria bassiana ARSEF 2860]
BBA_08469	GO:0016787	hydrolase activity	molecular_function	4	0.00354002	-1.11621	down	amidohydrolase-like protein [Beauveria bassiana ARSEF 2860]
BBA_08602	GO:0016787	hydrolase activity	molecular_function	4	0.00354002	-4.29717	down	LysM domain-containing protein [Beauveria bassiana ARSEF 2860]
BBA_08951	GO:0016787	hydrolase activity	molecular_function	4	0.00354002	-2.53392	down	hypothetical protein BBA_08951 [Beauveria bassiana ARSEF 2860]
BBA_09222	GO:0016787	hydrolase activity	molecular_function	4	0.00354002	-1.11837	down	metallo-beta-lactamase superfamily protein [Beauveria bassiana ARSEF 2860]
BBA_02094	GO:0016787	hydrolase activity	molecular_function	4	0.00354002	1.13444	up	hydantoinase/carbamoylase family amidase [Beauveria bassiana ARSEF 2860]
BBA_02277	GO:0016787	hydrolase activity	molecular_function	4	0.00354002	1.07198	up	Ser/Thr protein phosphatase family protein [Beauveria bassiana ARSEF 2860]
BBA_02318	GO:0016787	hydrolase activity	molecular_function	4	0.00354002	2.08027	up	Ser/Thr protein phosphatase family protein [Beauveria bassiana ARSEF 2860]
BBA_03016	GO:0016787	hydrolase activity	molecular_function	4	0.00354002	1.32773	up	peptidase family protein [Beauveria bassiana ARSEF 2860]
BBA_03206	GO:0016787	hydrolase activity	molecular_function	4	0.00354002	1.99887	up	acid phosphatase [Beauveria bassiana ARSEF 2860]
BBA_03463	GO:0016787	hydrolase activity	molecular_function	4	0.00354002	2.66761	up	acid phosphatase [Beauveria bassiana ARSEF 2860]
BBA_04352	GO:0016787	hydrolase activity	molecular_function	4	0.00354002	1.49081	up	homoserine O-acetyltransferase [Beauveria bassiana ARSEF 2860]
BBA_04392	GO:0016787	hydrolase activity	molecular_function	4	0.00354002	1.43366	up	lipase/thioesterase [Beauveria bassiana ARSEF 2860]
BBA_05285	GO:0016787	hydrolase activity	molecular_function	4	0.00354002	1.01867	up	glycylpeptide N-tetradecanoyltransferase [Beauveria bassiana ARSEF 2860]
BBA_07674	GO:0016787	hydrolase activity	molecular_function	4	0.00354002	1.4639	up	Peptidase S33, tripeptidyl-peptidase [Beauveria bassiana ARSEF 2860]
BBA_09081	GO:0016787	hydrolase activity	molecular_function	4	0.00354002	1.6452	up	beta-alanine synthase [Beauveria bassiana ARSEF 2860]
BBA_02755	GO:0006797	polyphosphate metabolic process	biological_process	7	0.00389138	1.57117	up	TPR Domain containing protein [Beauveria bassiana ARSEF 2860]
BBA_02756	GO:0006797	polyphosphate metabolic process	biological_process	7	0.00389138	1.57117	up	TPR Domain containing protein [Beauveria bassiana ARSEF 2860]
BBA_07974	GO:0006797	polyphosphate metabolic process	biological_process	7	0.00389138	1.5958	up	VTC domain-containing protein [Beauveria bassiana ARSEF 2860]
BBA_08072	GO:0006797	polyphosphate metabolic process	biological_process	7	0.00389138	1.94939	up	phosphate transporter [Beauveria bassiana ARSEF 2860]
BBA_00276	GO:0032126	eisosome	cellular_component	5	0.00389138	-1.07777	down	sphingolipid long chain base sensory protein, putative [Beauveria bassiana ARSEF 2860]
BBA_05352	GO:0032126	eisosome	cellular_component	5	0.00389138	-3.19728	down	hypothetical protein BBA_05352 [Beauveria bassiana ARSEF 2860]
BBA_07189	GO:0032126	eisosome	cellular_component	5	0.00389138	-1.94546	down	hypothetical protein BBA_07189 [Beauveria bassiana ARSEF 2860]
BBA_00885	GO:1990023	mitotic spindle midzone	cellular_component	11	0.00389138	1.02439	up	kinesin-like protein [Beauveria bassiana ARSEF 2860]
BBA_05079	GO:1990023	mitotic spindle midzone	cellular_component	11	0.00389138	1.08689	up	microtubule associated protein [Beauveria bassiana ARSEF 2860]
BBA_08042	GO:1990023	mitotic spindle midzone	cellular_component	11	0.00389138	1.22113	up	serine/threonine-protein kinase plo1 [Beauveria bassiana ARSEF 2860]
BBA_02036	GO:0015093	ferrous iron transmembrane transporter activity	molecular_function	12	0.00389138	-1.08602	down	iron permease FTR1 family protein [Beauveria bassiana ARSEF 2860]
BBA_04242	GO:0015093	ferrous iron transmembrane transporter activity	molecular_function	12	0.00389138	2.10784	up	vacuolar iron transporter Ccc1 [Beauveria bassiana ARSEF 2860]
BBA_04575	GO:0015093	ferrous iron transmembrane transporter activity	molecular_function	12	0.00389138	1.35545	up	iron permease FTR1 family protein [Beauveria bassiana ARSEF 2860]
BBA_00428	GO:0004521	endoribonuclease activity	molecular_function	8	0.00389138	1.97234	up	ribonuclease T2 family protein [Beauveria bassiana ARSEF 2860];Acyl-CoA N-acyltransferase [Beauveria bassiana ARSEF 2860]
BBA_00427	GO:0004521	endoribonuclease activity	molecular_function	8	0.00389138	1.97234	up	ribonuclease T2 family protein [Beauveria bassiana ARSEF 2860];Acyl-CoA N-acyltransferase [Beauveria bassiana ARSEF 2860]
BBA_01016	GO:0004521	endoribonuclease activity	molecular_function	8	0.00389138	2.46874	up	Ribonuclease/ribotoxin [Beauveria bassiana ARSEF 2860]
BBA_07911	GO:0004521	endoribonuclease activity	molecular_function	8	0.00389138	1.07925	up	18S rRNA biogenesis protein RCL1 [Beauveria bassiana ARSEF 2860]
BBA_02936	GO:0008152	metabolic process	biological_process	3	0.00406186	-1.94256	down	peptidase family protein [Beauveria bassiana ARSEF 2860]
BBA_02126	GO:0008152	metabolic process	biological_process	3	0.00406186	-2.06084	down	fumarylacetoacetate hydrolase [Beauveria bassiana ARSEF 2860]
BBA_02214	GO:0008152	metabolic process	biological_process	3	0.00406186	-1.4439	down	subtilase-like protein [Beauveria bassiana ARSEF 2860]
BBA_02481	GO:0008152	metabolic process	biological_process	3	0.00406186	-1.78993	down	DUF636 domain-containing protein [Beauveria bassiana ARSEF 2860]
BBA_03952	GO:0008152	metabolic process	biological_process	3	0.00406186	-3.9219	down	glutathione-dependent formaldehyde-activating, GFA [Beauveria bassiana ARSEF 2860]
BBA_04090	GO:0008152	metabolic process	biological_process	3	0.00406186	-5.57896	down	short-chain dehydrogenase [Beauveria bassiana ARSEF 2860]
BBA_04941	GO:0008152	metabolic process	biological_process	3	0.00406186	-3.50232	down	radH flavin-dependent halogenase [Beauveria bassiana ARSEF 2860]
BBA_05135	GO:0008152	metabolic process	biological_process	3	0.00406186	-2.11736	down	Prolyl endopeptidase [Beauveria bassiana ARSEF 2860]
BBA_05606	GO:0008152	metabolic process	biological_process	3	0.00406186	-1.23152	down	cytochrome c oxidase assembly protein COX16 [Beauveria bassiana ARSEF 2860];FHA domain-containing protein [Beauveria bassiana ARSEF 2860];short chain dehydrogenase [Beauveria bassiana ARSEF 2860]
BBA_05607	GO:0008152	metabolic process	biological_process	3	0.00406186	-1.23152	down	cytochrome c oxidase assembly protein COX16 [Beauveria bassiana ARSEF 2860];FHA domain-containing protein [Beauveria bassiana ARSEF 2860];short chain dehydrogenase [Beauveria bassiana ARSEF 2860]
BBA_05608	GO:0008152	metabolic process	biological_process	3	0.00406186	-1.23152	down	cytochrome c oxidase assembly protein COX16 [Beauveria bassiana ARSEF 2860];FHA domain-containing protein [Beauveria bassiana ARSEF 2860];short chain dehydrogenase [Beauveria bassiana ARSEF 2860]
BBA_05890	GO:0008152	metabolic process	biological_process	3	0.00406186	-1.2668	down	branched-chain amino acid aminotransferase [Beauveria bassiana ARSEF 2860]
BBA_05993	GO:0008152	metabolic process	biological_process	3	0.00406186	-1.20355	down	peptidase M20D [Beauveria bassiana ARSEF 2860]
BBA_06058	GO:0008152	metabolic process	biological_process	3	0.00406186	-2.9887	down	esterase-like protein [Beauveria bassiana ARSEF 2860]
BBA_06993	GO:0008152	metabolic process	biological_process	3	0.00406186	-1.65595	down	ABC transporter [Beauveria bassiana ARSEF 2860];short chain dehydrogenase [Beauveria bassiana ARSEF 2860]
BBA_06992	GO:0008152	metabolic process	biological_process	3	0.00406186	-1.65595	down	ABC transporter [Beauveria bassiana ARSEF 2860];short chain dehydrogenase [Beauveria bassiana ARSEF 2860]
BBA_07640	GO:0008152	metabolic process	biological_process	3	0.00406186	-1.28128	down	tyrosinase-like protein [Beauveria bassiana ARSEF 2860]
BBA_08182	GO:0008152	metabolic process	biological_process	3	0.00406186	-3.45006	down	FAD binding domain-containing protein [Beauveria bassiana ARSEF 2860]
BBA_08370	GO:0008152	metabolic process	biological_process	3	0.00406186	-1.40075	down	short-chain dehydrogenase/oxidoreductase [Beauveria bassiana ARSEF 2860]
BBA_08469	GO:0008152	metabolic process	biological_process	3	0.00406186	-1.11621	down	amidohydrolase-like protein [Beauveria bassiana ARSEF 2860]
BBA_08541	GO:0008152	metabolic process	biological_process	3	0.00406186	-1.91473	down	short-chain dehydrogenase [Beauveria bassiana ARSEF 2860]
BBA_08602	GO:0008152	metabolic process	biological_process	3	0.00406186	-4.29717	down	LysM domain-containing protein [Beauveria bassiana ARSEF 2860]
BBA_09127	GO:0008152	metabolic process	biological_process	3	0.00406186	-1.71029	down	thioester reductase domain-containing protein [Beauveria bassiana ARSEF 2860]
BBA_09597	GO:0008152	metabolic process	biological_process	3	0.00406186	-8.34317	down	oxidoreductase, short chain dehydrogenase/reductase family protein [Beauveria bassiana ARSEF 2860]
BBA_09598	GO:0008152	metabolic process	biological_process	3	0.00406186	-6.03053	down	oxidoreductase, short-chain dehydrogenase/reductase family [Beauveria bassiana ARSEF 2860]
BBA_00059	GO:0008152	metabolic process	biological_process	3	0.00406186	1.74363	up	FAD binding domain containing protein [Beauveria bassiana ARSEF 2860]
BBA_00528	GO:0008152	metabolic process	biological_process	3	0.00406186	4.87188	up
BBA_00626	GO:0008152	metabolic process	biological_process	3	0.00406186	1.61963	up	amidohydrolase family protein [Beauveria bassiana ARSEF 2860]
BBA_00630	GO:0008152	metabolic process	biological_process	3	0.00406186	1.18103	up	CoA-transferase family III [Beauveria bassiana ARSEF 2860]
BBA_01012	GO:0008152	metabolic process	biological_process	3	0.00406186	1.28303	up	UDP-glucoronosyl and UDP-glucosyl transferase family protein [Beauveria bassiana ARSEF 2860]
BBA_02094	GO:0008152	metabolic process	biological_process	3	0.00406186	1.13444	up	hydantoinase/carbamoylase family amidase [Beauveria bassiana ARSEF 2860]
BBA_03016	GO:0008152	metabolic process	biological_process	3	0.00406186	1.32773	up	peptidase family protein [Beauveria bassiana ARSEF 2860]
BBA_03585	GO:0008152	metabolic process	biological_process	3	0.00406186	1.40824	up	UDP-glucoronosyl and UDP-glucosyl transferase family protein [Beauveria bassiana ARSEF 2860]
BBA_04392	GO:0008152	metabolic process	biological_process	3	0.00406186	1.43366	up	lipase/thioesterase [Beauveria bassiana ARSEF 2860]
BBA_07069	GO:0008152	metabolic process	biological_process	3	0.00406186	2.336	up	C6 transcription factor [Beauveria bassiana ARSEF 2860]
BBA_07114	GO:0008152	metabolic process	biological_process	3	0.00406186	1.46588	up	aldo/keto reductase [Beauveria bassiana ARSEF 2860]
BBA_08505	GO:0008152	metabolic process	biological_process	3	0.00406186	2.10934	up	subtilase-like protein [Beauveria bassiana ARSEF 2860]
BBA_09081	GO:0008152	metabolic process	biological_process	3	0.00406186	1.6452	up	beta-alanine synthase [Beauveria bassiana ARSEF 2860]
BBA_09392	GO:0008152	metabolic process	biological_process	3	0.00406186	1.65572	up	Alkaline phosphatase-like protein [Beauveria bassiana ARSEF 2860]
BBA_00071	GO:0044212	transcription regulatory region DNA binding	molecular_function	8	0.00408892	-1.09121	down	nitrate assimilation regulatory protein nirA [Beauveria bassiana ARSEF 2860]
BBA_02200	GO:0044212	transcription regulatory region DNA binding	molecular_function	8	0.00408892	-1.25527	down	nitrogen assimilation transcription factor nirA [Beauveria bassiana ARSEF 2860]
BBA_05678	GO:0044212	transcription regulatory region DNA binding	molecular_function	8	0.00408892	-5.26722	down	nitrogen assimilation transcription factor nirA [Beauveria bassiana ARSEF 2860]
BBA_02647	GO:0044212	transcription regulatory region DNA binding	molecular_function	8	0.00408892	1.31488	up	cutinase transcription factor 1 beta [Beauveria bassiana ARSEF 2860]
BBA_05373	GO:0044212	transcription regulatory region DNA binding	molecular_function	8	0.00408892	1.04702	up	regulatory protein [Beauveria bassiana ARSEF 2860]
BBA_05984	GO:0044212	transcription regulatory region DNA binding	molecular_function	8	0.00408892	3.23688	up	pH regulatory protein [Beauveria bassiana ARSEF 2860]
BBA_06575	GO:0044212	transcription regulatory region DNA binding	molecular_function	8	0.00408892	1.42153	up	bZIP transcription factor [Beauveria bassiana ARSEF 2860]
BBA_06576	GO:0044212	transcription regulatory region DNA binding	molecular_function	8	0.00408892	1.42153	up	bZIP transcription factor [Beauveria bassiana ARSEF 2860]
BBA_09445	GO:0044212	transcription regulatory region DNA binding	molecular_function	8	0.00408892	2.05373	up	zinc finger protein [Beauveria bassiana ARSEF 2860]
BBA_09924	GO:0044212	transcription regulatory region DNA binding	molecular_function	8	0.00408892	3.02687	up	zinc finger protein [Beauveria bassiana ARSEF 2860]
BBA_03308	GO:0006633	fatty acid biosynthetic process	biological_process	9	0.00579414	-3.52645	down	fatty acid hydroxylase superfamily protein [Beauveria bassiana ARSEF 2860]
BBA_04951	GO:0006633	fatty acid biosynthetic process	biological_process	9	0.00579414	-1.1248	down	fatty acid hydroxylase superfamily protein [Beauveria bassiana ARSEF 2860]
BBA_05211	GO:0006633	fatty acid biosynthetic process	biological_process	9	0.00579414	-1.05387	down	hypothetical protein BBA_05211 [Beauveria bassiana ARSEF 2860];ATP synthase F0 [Beauveria bassiana ARSEF 2860]
BBA_08179	GO:0006633	fatty acid biosynthetic process	biological_process	9	0.00579414	-3.80939	down	polyketide synthase [Beauveria bassiana ARSEF 2860]
BBA_09769	GO:0006633	fatty acid biosynthetic process	biological_process	9	0.00579414	-1.71881	down	fatty acid hydroxylase superfamily protein [Beauveria bassiana ARSEF 2860]
BBA_05212	GO:0006633	fatty acid biosynthetic process	biological_process	9	0.00579414	inf	up
BBA_05271	GO:0006633	fatty acid biosynthetic process	biological_process	9	0.00579414	2.20403	up	fatty acid hydroxylase superfamily protein [Beauveria bassiana ARSEF 2860]
BBA_06348	GO:0006633	fatty acid biosynthetic process	biological_process	9	0.00579414	1.43279	up	fatty acid hydroxylase superfamily protein [Beauveria bassiana ARSEF 2860]
BBA_06475	GO:0006633	fatty acid biosynthetic process	biological_process	9	0.00579414	1.0647	up	adenylate-forming enzyme AfeA [Beauveria bassiana ARSEF 2860]
BBA_08684	GO:0006633	fatty acid biosynthetic process	biological_process	9	0.00579414	1.4083	up	fatty acid desaturase [Beauveria bassiana ARSEF 2860]
BBA_02945	GO:0016998	cell wall macromolecule catabolic process	biological_process	6	0.00589471	-3.22641	down	LysM domain-containing protein [Beauveria bassiana ARSEF 2860]
BBA_03138	GO:0016998	cell wall macromolecule catabolic process	biological_process	6	0.00589471	-3.20193	down	LysM domain-containing protein [Beauveria bassiana ARSEF 2860]
BBA_07146	GO:0016998	cell wall macromolecule catabolic process	biological_process	6	0.00589471	-3.70708	down	LysM domain-containing protein [Beauveria bassiana ARSEF 2860]
BBA_09406	GO:0016998	cell wall macromolecule catabolic process	biological_process	6	0.00589471	-1.27825	down	class V chitinase Chi100 [Beauveria bassiana ARSEF 2860]
BBA_02045	GO:0016998	cell wall macromolecule catabolic process	biological_process	6	0.00589471	1.28357	up	exo-beta-1,3-glucanase, putative [Beauveria bassiana ARSEF 2860]
BBA_06715	GO:0016998	cell wall macromolecule catabolic process	biological_process	6	0.00589471	1.67642	up	Pectin lyase fold/virulence factor [Beauveria bassiana ARSEF 2860]
BBA_01360	GO:0006270	DNA replication initiation	biological_process	11	0.00589471	1.08468	up	CDC45-like protein [Beauveria bassiana ARSEF 2860]
BBA_02527	GO:0006270	DNA replication initiation	biological_process	11	0.00589471	1.45756	up	MCM2/3/5 family protein [Beauveria bassiana ARSEF 2860]
BBA_02537	GO:0006270	DNA replication initiation	biological_process	11	0.00589471	1.35996	up	DNA polymerase alpha/epsilon subunit B [Beauveria bassiana ARSEF 2860]
BBA_04047	GO:0006270	DNA replication initiation	biological_process	11	0.00589471	1.20445	up	WD domain-containing protein [Beauveria bassiana ARSEF 2860]
BBA_04494	GO:0006270	DNA replication initiation	biological_process	11	0.00589471	1.6232	up	MCM2/3/5 family protein [Beauveria bassiana ARSEF 2860]
BBA_06828	GO:0006270	DNA replication initiation	biological_process	11	0.00589471	1.262	up	MCM2/3/5 family protein [Beauveria bassiana ARSEF 2860]
BBA_07304	GO:0006520	cellular amino acid metabolic process	biological_process	6	0.00692916	-2.40168	down	malate dehydrogenase, putative [Beauveria bassiana ARSEF 2860];calcium binding protein Caleosin [Beauveria bassiana ARSEF 2860]
BBA_07305	GO:0006520	cellular amino acid metabolic process	biological_process	6	0.00692916	-2.40168	down	malate dehydrogenase, putative [Beauveria bassiana ARSEF 2860];calcium binding protein Caleosin [Beauveria bassiana ARSEF 2860]
BBA_01598	GO:0006520	cellular amino acid metabolic process	biological_process	6	0.00692916	1.10215	up	proclavaminate amidinohydrolase [Beauveria bassiana ARSEF 2860]
BBA_02065	GO:0006520	cellular amino acid metabolic process	biological_process	6	0.00692916	1.08342	up	glycine cleavage system T protein [Beauveria bassiana ARSEF 2860]
BBA_03753	GO:0006520	cellular amino acid metabolic process	biological_process	6	0.00692916	2.31895	up	glutamate/Leucine/Phenylalanine/Valine dehydrogenase [Beauveria bassiana ARSEF 2860]
BBA_08058	GO:0006520	cellular amino acid metabolic process	biological_process	6	0.00692916	1.56052	up	aromatic amino acid aminotransferase [Beauveria bassiana ARSEF 2860]
BBA_06420	GO:0035673	oligopeptide transmembrane transporter activity	molecular_function	7	0.00692916	-1.16849	down	oligopeptide transporter [Beauveria bassiana ARSEF 2860]
BBA_00851	GO:0035673	oligopeptide transmembrane transporter activity	molecular_function	7	0.00692916	1.49729	up	small oligopeptide transporter, OPT family [Beauveria bassiana ARSEF 2860]
BBA_01930	GO:0035673	oligopeptide transmembrane transporter activity	molecular_function	7	0.00692916	2.73702	up	OPT peptide transporter Mtd1 [Beauveria bassiana ARSEF 2860]
BBA_04480	GO:0035673	oligopeptide transmembrane transporter activity	molecular_function	7	0.00692916	2.43283	up	oligopeptide transporter [Beauveria bassiana ARSEF 2860]
BBA_07788	GO:0035673	oligopeptide transmembrane transporter activity	molecular_function	7	0.00692916	1.07428	up	OPT family small oligopeptide transporter [Beauveria bassiana ARSEF 2860]
BBA_01230	GO:0071577	zinc II ion transmembrane transport	biological_process	7	0.0070162	1.42341	up	ZIP Zinc transporter [Beauveria bassiana ARSEF 2860]
BBA_01294	GO:0071577	zinc II ion transmembrane transport	biological_process	7	0.0070162	2.00607	up	zinc/iron transporter protein [Beauveria bassiana ARSEF 2860]
BBA_01637	GO:0071577	zinc II ion transmembrane transport	biological_process	7	0.0070162	1.02288	up	ZIP Zinc transporter [Beauveria bassiana ARSEF 2860]
BBA_01678	GO:0071577	zinc II ion transmembrane transport	biological_process	7	0.0070162	2.35119	up	ZIP Zinc transporter family protein [Beauveria bassiana ARSEF 2860]
BBA_00207	GO:0016020	membrane	cellular_component	3	0.00814632	-1.19099	down	cation diffusion facilitator family transporter [Beauveria bassiana ARSEF 2860]
BBA_01103	GO:0016020	membrane	cellular_component	3	0.00814632	-1.87927	down	ABC transporter [Beauveria bassiana ARSEF 2860]
BBA_01820	GO:0016020	membrane	cellular_component	3	0.00814632	-2.09279	down	voltage-gated hydrogen channel 1 [Beauveria bassiana ARSEF 2860]
BBA_02730	GO:0016020	membrane	cellular_component	3	0.00814632	-1.48915	down	cytidylyltransferase-like protein [Beauveria bassiana ARSEF 2860]
BBA_06275	GO:0016020	membrane	cellular_component	3	0.00814632	-1.01203	down	general amino acid permease AGP2 [Beauveria bassiana ARSEF 2860]
BBA_08176	GO:0016020	membrane	cellular_component	3	0.00814632	-2.15182	down	mitochondrial CorA family metal ion transporter [Beauveria bassiana ARSEF 2860]
BBA_08737	GO:0016020	membrane	cellular_component	3	0.00814632	-1.08436	down	putative histidine kinase HHK2p [Beauveria bassiana ARSEF 2860]
BBA_08787	GO:0016020	membrane	cellular_component	3	0.00814632	-1.44056	down	ATP-binding cassette sub-family G member 5 [Beauveria bassiana ARSEF 2860]
BBA_09374	GO:0016020	membrane	cellular_component	3	0.00814632	-1.04326	down	phosphate-repressible phosphate permease [Beauveria bassiana ARSEF 2860]
BBA_00799	GO:0016020	membrane	cellular_component	3	0.00814632	4.14807	up	phosphate transporter [Beauveria bassiana ARSEF 2860]
BBA_02296	GO:0016020	membrane	cellular_component	3	0.00814632	1.00213	up	sugar porter family MFS transporter [Beauveria bassiana ARSEF 2860]
BBA_03155	GO:0016020	membrane	cellular_component	3	0.00814632	1.19782	up	Ras family protein [Beauveria bassiana ARSEF 2860]
BBA_05015	GO:0016020	membrane	cellular_component	3	0.00814632	1.24423	up	multidrug resistance protein CDR1 [Beauveria bassiana ARSEF 2860]
BBA_05835	GO:0016020	membrane	cellular_component	3	0.00814632	1.08472	up	putative peptide transporter [Beauveria bassiana ARSEF 2860]
BBA_06205	GO:0016020	membrane	cellular_component	3	0.00814632	1.27877	up	ankyrin repeat protein [Beauveria bassiana ARSEF 2860]
BBA_06458	GO:0016020	membrane	cellular_component	3	0.00814632	1.39857	up	POT family protein [Beauveria bassiana ARSEF 2860]
BBA_06475	GO:0016020	membrane	cellular_component	3	0.00814632	1.0647	up	adenylate-forming enzyme AfeA [Beauveria bassiana ARSEF 2860]
BBA_07281	GO:0016020	membrane	cellular_component	3	0.00814632	3.02299	up	urea active transporter [Beauveria bassiana ARSEF 2860]
BBA_07314	GO:0016020	membrane	cellular_component	3	0.00814632	1.32407	up	extracellular dipeptidyl-peptidase Dpp4 [Beauveria bassiana ARSEF 2860]
BBA_08060	GO:0016020	membrane	cellular_component	3	0.00814632	2.3029	up	MFS monosaccharide transporter, putative [Beauveria bassiana ARSEF 2860]
BBA_08297	GO:0016020	membrane	cellular_component	3	0.00814632	3.99399	up	sulfate permease [Beauveria bassiana ARSEF 2860]
BBA_08404	GO:0016020	membrane	cellular_component	3	0.00814632	1.30245	up	putative peptide transporter [Beauveria bassiana ARSEF 2860]
BBA_08728	GO:0016020	membrane	cellular_component	3	0.00814632	1.56524	up	hexose transporter [Beauveria bassiana ARSEF 2860]
BBA_08788	GO:0016020	membrane	cellular_component	3	0.00814632	1.93334	up	MFS sugar transporter, putative [Beauveria bassiana ARSEF 2860]
BBA_09481	GO:0016020	membrane	cellular_component	3	0.00814632	1.79555	up	quinate permease [Beauveria bassiana ARSEF 2860]
BBA_00885	GO:0000778	condensed nuclear chromosome kinetochore	cellular_component	14	0.0120787	1.02439	up	kinesin-like protein [Beauveria bassiana ARSEF 2860]
BBA_01488	GO:0000778	condensed nuclear chromosome kinetochore	cellular_component	14	0.0120787	1.13682	up	condensin complex component SMC2 [Beauveria bassiana ARSEF 2860]
BBA_03433	GO:0000778	condensed nuclear chromosome kinetochore	cellular_component	14	0.0120787	1.19983	up	HEC/Ndc80p family protein [Beauveria bassiana ARSEF 2860]
BBA_09383	GO:0000778	condensed nuclear chromosome kinetochore	cellular_component	14	0.0120787	1.1435	up	serine/threonine-protein kinase [Beauveria bassiana ARSEF 2860]
BBA_10243	GO:0000778	condensed nuclear chromosome kinetochore	cellular_component	14	0.0120787	1.00882	up	checkpoint serine/threonine-protein kinase BUB1 [Beauveria bassiana ARSEF 2860]
BBA_00207	GO:0005385	zinc ion transmembrane transporter activity	molecular_function	11	0.0120787	-1.19099	down	cation diffusion facilitator family transporter [Beauveria bassiana ARSEF 2860]
BBA_01230	GO:0005385	zinc ion transmembrane transporter activity	molecular_function	11	0.0120787	1.42341	up	ZIP Zinc transporter [Beauveria bassiana ARSEF 2860]
BBA_01294	GO:0005385	zinc ion transmembrane transporter activity	molecular_function	11	0.0120787	2.00607	up	zinc/iron transporter protein [Beauveria bassiana ARSEF 2860]
BBA_01637	GO:0005385	zinc ion transmembrane transporter activity	molecular_function	11	0.0120787	1.02288	up	ZIP Zinc transporter [Beauveria bassiana ARSEF 2860]
BBA_01678	GO:0005385	zinc ion transmembrane transporter activity	molecular_function	11	0.0120787	2.35119	up	ZIP Zinc transporter family protein [Beauveria bassiana ARSEF 2860]
BBA_02630	GO:0008168	methyltransferase activity	molecular_function	6	0.0120787	-3.50047	down	bassianolide nonribosomal peptide synthetase [Beauveria bassiana ARSEF 2860]
BBA_02973	GO:0008168	methyltransferase activity	molecular_function	6	0.0120787	-2.50942	down	MT-A70 family [Beauveria bassiana ARSEF 2860]
BBA_05720	GO:0008168	methyltransferase activity	molecular_function	6	0.0120787	-1.24471	down	tetracenomycin polyketide synthesis O-methyltransferase [Beauveria bassiana ARSEF 2860]
BBA_06519	GO:0008168	methyltransferase activity	molecular_function	6	0.0120787	-1.82209	down	methyltransferase type 12 [Beauveria bassiana ARSEF 2860]
BBA_09727	GO:0008168	methyltransferase activity	molecular_function	6	0.0120787	-2.65483	down	beauvericin biosynthetic protein [Beauveria bassiana ARSEF 2860]
BBA_06166	GO:0016747	transferase activity, transferring acyl groups other than amino-acyl groups	molecular_function	6	0.0133843	-2.66257	down	alcohol dehydrogenase I [Beauveria bassiana ARSEF 2860]
BBA_06217	GO:0016747	transferase activity, transferring acyl groups other than amino-acyl groups	molecular_function	6	0.0133843	-1.57149	down	quinone oxidoreductase [Beauveria bassiana ARSEF 2860]
BBA_07533	GO:0016747	transferase activity, transferring acyl groups other than amino-acyl groups	molecular_function	6	0.0133843	-1.44983	down	NADP-dependent alcohol dehydrogenase [Beauveria bassiana ARSEF 2860]
BBA_08003	GO:0016747	transferase activity, transferring acyl groups other than amino-acyl groups	molecular_function	6	0.0133843	-1.56538	down	zinc-binding dehydrogenase family oxidoreductase, putative [Beauveria bassiana ARSEF 2860]
BBA_08219	GO:0016747	transferase activity, transferring acyl groups other than amino-acyl groups	molecular_function	6	0.0133843	-1.93186	down	polyketide synthase, putative [Beauveria bassiana ARSEF 2860]
BBA_08220	GO:0016747	transferase activity, transferring acyl groups other than amino-acyl groups	molecular_function	6	0.0133843	-1.22853	down	trichothecene 3-O-acetyltransferase [Beauveria bassiana ARSEF 2860]
BBA_08439	GO:0016747	transferase activity, transferring acyl groups other than amino-acyl groups	molecular_function	6	0.0133843	-2.23812	down	zinc-binding dehydrogenase [Beauveria bassiana ARSEF 2860]
BBA_01010	GO:0016747	transferase activity, transferring acyl groups other than amino-acyl groups	molecular_function	6	0.0133843	1.58356	up	lovastatin nonaketide synthase [Beauveria bassiana ARSEF 2860]
BBA_01012	GO:0016747	transferase activity, transferring acyl groups other than amino-acyl groups	molecular_function	6	0.0133843	1.28303	up	UDP-glucoronosyl and UDP-glucosyl transferase family protein [Beauveria bassiana ARSEF 2860]
BBA_01240	GO:0016747	transferase activity, transferring acyl groups other than amino-acyl groups	molecular_function	6	0.0133843	1.16287	up	LysR family regulatory protein [Beauveria bassiana ARSEF 2860]
BBA_04650	GO:0016747	transferase activity, transferring acyl groups other than amino-acyl groups	molecular_function	6	0.0133843	1.36635	up	polyketide synthase, putative [Beauveria bassiana ARSEF 2860]
BBA_07283	GO:0016747	transferase activity, transferring acyl groups other than amino-acyl groups	molecular_function	6	0.0133843	2.06758	up	alcohol dehydrogenase GroES-like domain-containing protein [Beauveria bassiana ARSEF 2860]
BBA_08135	GO:0016747	transferase activity, transferring acyl groups other than amino-acyl groups	molecular_function	6	0.0133843	3.07004	up	alcohol dehydrogenase, putative [Beauveria bassiana ARSEF 2860]
BBA_10302	GO:0016747	transferase activity, transferring acyl groups other than amino-acyl groups	molecular_function	6	0.0133843	1.11956	up	polyketide synthase [Beauveria bassiana ARSEF 2860]
BBA_00345	GO:0006725	cellular aromatic compound metabolic process	biological_process	5	0.0137319	1.25083	up	iron-sulfur cluster-binding protein [Beauveria bassiana ARSEF 2860]
BBA_03823	GO:0006725	cellular aromatic compound metabolic process	biological_process	5	0.0137319	3.26745	up	naphthalene 1,2-dioxygenase subunit alpha [Beauveria bassiana ARSEF 2860]
BBA_05689	GO:0006725	cellular aromatic compound metabolic process	biological_process	5	0.0137319	1.78528	up	extracellular dioxygenase [Beauveria bassiana ARSEF 2860]
BBA_01758	GO:0034501	protein localization to kinetochore	biological_process	9	0.0137319	1.05529	up	Spc7 kinetochore protein [Beauveria bassiana ARSEF 2860]
BBA_09383	GO:0034501	protein localization to kinetochore	biological_process	9	0.0137319	1.1435	up	serine/threonine-protein kinase [Beauveria bassiana ARSEF 2860]
BBA_10243	GO:0034501	protein localization to kinetochore	biological_process	9	0.0137319	1.00882	up	checkpoint serine/threonine-protein kinase BUB1 [Beauveria bassiana ARSEF 2860]
BBA_02036	GO:0033215	iron assimilation by reduction and transport	biological_process	13	0.0137319	-1.08602	down	iron permease FTR1 family protein [Beauveria bassiana ARSEF 2860]
BBA_04575	GO:0033215	iron assimilation by reduction and transport	biological_process	13	0.0137319	1.35545	up	iron permease FTR1 family protein [Beauveria bassiana ARSEF 2860]
BBA_04576	GO:0033215	iron assimilation by reduction and transport	biological_process	13	0.0137319	1.37905	up	multicopper oxidase [Beauveria bassiana ARSEF 2860]
BBA_02036	GO:0033573	high-affinity iron permease complex	cellular_component	7	0.0137319	-1.08602	down	iron permease FTR1 family protein [Beauveria bassiana ARSEF 2860]
BBA_04575	GO:0033573	high-affinity iron permease complex	cellular_component	7	0.0137319	1.35545	up	iron permease FTR1 family protein [Beauveria bassiana ARSEF 2860]
BBA_04576	GO:0033573	high-affinity iron permease complex	cellular_component	7	0.0137319	1.37905	up	multicopper oxidase [Beauveria bassiana ARSEF 2860]
BBA_02755	GO:0007034	vacuolar transport	biological_process	6	0.01434	1.57117	up	TPR Domain containing protein [Beauveria bassiana ARSEF 2860]
BBA_02756	GO:0007034	vacuolar transport	biological_process	6	0.01434	1.57117	up	TPR Domain containing protein [Beauveria bassiana ARSEF 2860]
BBA_07974	GO:0007034	vacuolar transport	biological_process	6	0.01434	1.5958	up	VTC domain-containing protein [Beauveria bassiana ARSEF 2860]
BBA_08042	GO:0007034	vacuolar transport	biological_process	6	0.01434	1.22113	up	serine/threonine-protein kinase plo1 [Beauveria bassiana ARSEF 2860]
BBA_09383	GO:0007034	vacuolar transport	biological_process	6	0.01434	1.1435	up	serine/threonine-protein kinase [Beauveria bassiana ARSEF 2860]
BBA_01378	GO:0090307	mitotic spindle assembly	biological_process	9	0.01434	1.19986	up	kinesin motor domain-containing protein [Beauveria bassiana ARSEF 2860]
BBA_02911	GO:0090307	mitotic spindle assembly	biological_process	9	0.01434	-2.69452	down	AT hook domain-containing protein [Beauveria bassiana ARSEF 2860]
BBA_03769	GO:0090307	mitotic spindle assembly	biological_process	9	0.01434	1.00613	up	CAMK kinase [Beauveria bassiana ARSEF 2860];ribosomal protein L13 [Beauveria bassiana ARSEF 2860]
BBA_03768	GO:0090307	mitotic spindle assembly	biological_process	9	0.01434	1.00613	up	CAMK kinase [Beauveria bassiana ARSEF 2860];ribosomal protein L13 [Beauveria bassiana ARSEF 2860]
BBA_08042	GO:0090307	mitotic spindle assembly	biological_process	9	0.01434	1.22113	up	serine/threonine-protein kinase plo1 [Beauveria bassiana ARSEF 2860]
BBA_00618	GO:0009636	response to toxic substance	biological_process	5	0.01434	1.83761	up
BBA_02415	GO:0009636	response to toxic substance	biological_process	5	0.01434	-1.51628	down	alpha/beta hydrolase fold protein [Beauveria bassiana ARSEF 2860]
BBA_02920	GO:0009636	response to toxic substance	biological_process	5	0.01434	-2.2843	down	lipase/thioesterase family protein [Beauveria bassiana ARSEF 2860]
BBA_04331	GO:0009636	response to toxic substance	biological_process	5	0.01434	1.12089	up	adiponectin receptor protein [Beauveria bassiana ARSEF 2860]
BBA_01752	GO:0009058	biosynthetic process	biological_process	4	0.0144543	-1.06717	down	tetrahydrofolylpolyglutamate synthase [Beauveria bassiana ARSEF 2860]
BBA_07550	GO:0009058	biosynthetic process	biological_process	4	0.0144543	-1.21454	down	phenylalanine ammonia-lyase [Beauveria bassiana ARSEF 2860]
BBA_08426	GO:0009058	biosynthetic process	biological_process	4	0.0144543	-1.68026	down	aspartate aminotransferase, putative [Beauveria bassiana ARSEF 2860]
BBA_04838	GO:0009058	biosynthetic process	biological_process	4	0.0144543	2.07041	up	1-aminocyclopropane-1-carboxylate synthase [Beauveria bassiana ARSEF 2860]
BBA_05007	GO:0009058	biosynthetic process	biological_process	4	0.0144543	4.89686	up	glycosyltransferase family 4 [Beauveria bassiana ARSEF 2860]
BBA_09515	GO:0009058	biosynthetic process	biological_process	4	0.0144543	1.08256	up	aminotransferase class I and II [Beauveria bassiana ARSEF 2860];xanthine dehydrogenase [Beauveria bassiana ARSEF 2860]
BBA_09514	GO:0009058	biosynthetic process	biological_process	4	0.0144543	1.08256	up	aminotransferase class I and II [Beauveria bassiana ARSEF 2860];xanthine dehydrogenase [Beauveria bassiana ARSEF 2860]
BBA_03102	GO:0030170	pyridoxal phosphate binding	molecular_function	6	0.0169651	-2.91101	down	aminotransferase, class III [Beauveria bassiana ARSEF 2860]
BBA_03201	GO:0030170	pyridoxal phosphate binding	molecular_function	6	0.0169651	-1.71555	down	aminotransferase class-V [Beauveria bassiana ARSEF 2860]
BBA_03398	GO:0030170	pyridoxal phosphate binding	molecular_function	6	0.0169651	-4.65036	down	pyridoxal-dependent decarboxylase domain protein [Beauveria bassiana ARSEF 2860]
BBA_08426	GO:0030170	pyridoxal phosphate binding	molecular_function	6	0.0169651	-1.68026	down	aspartate aminotransferase, putative [Beauveria bassiana ARSEF 2860]
BBA_10248	GO:0030170	pyridoxal phosphate binding	molecular_function	6	0.0169651	-4.12787	down	aminotransferase class-III [Beauveria bassiana ARSEF 2860]
BBA_04838	GO:0030170	pyridoxal phosphate binding	molecular_function	6	0.0169651	2.07041	up	1-aminocyclopropane-1-carboxylate synthase [Beauveria bassiana ARSEF 2860]
BBA_05232	GO:0030170	pyridoxal phosphate binding	molecular_function	6	0.0169651	1.02654	up	threonine ammonia-lyase [Beauveria bassiana ARSEF 2860]
BBA_05768	GO:0030170	pyridoxal phosphate binding	molecular_function	6	0.0169651	1.77524	up	cysteine synthase [Beauveria bassiana ARSEF 2860]
BBA_07522	GO:0030170	pyridoxal phosphate binding	molecular_function	6	0.0169651	1.00058	up	Homocysteine synthase [Beauveria bassiana ARSEF 2860]
BBA_09446	GO:0030170	pyridoxal phosphate binding	molecular_function	6	0.0169651	1.97275	up	aminotransferase class-III [Beauveria bassiana ARSEF 2860]
BBA_09473	GO:0030170	pyridoxal phosphate binding	molecular_function	6	0.0169651	0.395313	up
BBA_09515	GO:0030170	pyridoxal phosphate binding	molecular_function	6	0.0169651	1.08256	up	aminotransferase class I and II [Beauveria bassiana ARSEF 2860];xanthine dehydrogenase [Beauveria bassiana ARSEF 2860]
BBA_09514	GO:0030170	pyridoxal phosphate binding	molecular_function	6	0.0169651	1.08256	up	aminotransferase class I and II [Beauveria bassiana ARSEF 2860];xanthine dehydrogenase [Beauveria bassiana ARSEF 2860]
BBA_05678	GO:0043565	sequence-specific DNA binding	molecular_function	7	0.018246	-5.26722	down	nitrogen assimilation transcription factor nirA [Beauveria bassiana ARSEF 2860]
BBA_02200	GO:0043565	sequence-specific DNA binding	molecular_function	7	0.018246	-1.25527	down	nitrogen assimilation transcription factor nirA [Beauveria bassiana ARSEF 2860]
BBA_03393	GO:0043565	sequence-specific DNA binding	molecular_function	7	0.018246	-1.67341	down	hypothetical protein BBA_03393 [Beauveria bassiana ARSEF 2860]
BBA_00899	GO:0043565	sequence-specific DNA binding	molecular_function	7	0.018246	1.28063	up	MeaB protein [Beauveria bassiana ARSEF 2860]
BBA_02185	GO:0043565	sequence-specific DNA binding	molecular_function	7	0.018246	2.02781	up	phosphatidylserine decarboxylase-like protein [Beauveria bassiana ARSEF 2860]
BBA_02288	GO:0043565	sequence-specific DNA binding	molecular_function	7	0.018246	1.14616	up	homeobox domain-containing protein [Beauveria bassiana ARSEF 2860]
BBA_04444	GO:0043565	sequence-specific DNA binding	molecular_function	7	0.018246	1.46223	up	hypothetical protein BBA_04444 [Beauveria bassiana ARSEF 2860];histone-like transcription factor and archaeal histone [Beauveria bassiana ARSEF 2860]
BBA_04445	GO:0043565	sequence-specific DNA binding	molecular_function	7	0.018246	1.46223	up	hypothetical protein BBA_04444 [Beauveria bassiana ARSEF 2860];histone-like transcription factor and archaeal histone [Beauveria bassiana ARSEF 2860]
BBA_05290	GO:0043565	sequence-specific DNA binding	molecular_function	7	0.018246	1.41284	up	fungal specific transcription factor [Beauveria bassiana ARSEF 2860]
BBA_05984	GO:0043565	sequence-specific DNA binding	molecular_function	7	0.018246	3.23688	up	pH regulatory protein [Beauveria bassiana ARSEF 2860]
BBA_06575	GO:0043565	sequence-specific DNA binding	molecular_function	7	0.018246	1.42153	up	bZIP transcription factor [Beauveria bassiana ARSEF 2860]
BBA_06576	GO:0043565	sequence-specific DNA binding	molecular_function	7	0.018246	1.42153	up	bZIP transcription factor [Beauveria bassiana ARSEF 2860]
BBA_07891	GO:0043565	sequence-specific DNA binding	molecular_function	7	0.018246	1.29114	up	bZIP transcription factor [Beauveria bassiana ARSEF 2860]
BBA_09445	GO:0043565	sequence-specific DNA binding	molecular_function	7	0.018246	2.05373	up	zinc finger protein [Beauveria bassiana ARSEF 2860]
BBA_09924	GO:0043565	sequence-specific DNA binding	molecular_function	7	0.018246	3.02687	up	zinc finger protein [Beauveria bassiana ARSEF 2860]
BBA_03671	GO:0016023	cytoplasmic, membrane-bounded vesicle	cellular_component	10	0.0193143	-1.31937	down	nonribosomal peptide synthase, putative [Beauveria bassiana ARSEF 2860]
BBA_07548	GO:0016023	cytoplasmic, membrane-bounded vesicle	cellular_component	10	0.0193143	-1.06141	down	nonribosomal peptide synthase [Beauveria bassiana ARSEF 2860]
BBA_08222	GO:0016023	cytoplasmic, membrane-bounded vesicle	cellular_component	10	0.0193143	-1.31624	down	nonribosomal peptide synthase, putative [Beauveria bassiana ARSEF 2860]
BBA_00636	GO:0016023	cytoplasmic, membrane-bounded vesicle	cellular_component	10	0.0193143	2.0588	up	major facilitator superfamily transporter [Beauveria bassiana ARSEF 2860]
BBA_04827	GO:0016023	cytoplasmic, membrane-bounded vesicle	cellular_component	10	0.0193143	1.3751	up	peptide synthetase [Beauveria bassiana ARSEF 2860]
BBA_07756	GO:0008236	serine-type peptidase activity	molecular_function	7	0.0209437	-5.5006	down	prolyl oligopeptidase [Beauveria bassiana ARSEF 2860]
BBA_05879	GO:0008236	serine-type peptidase activity	molecular_function	7	0.0209437	5.37206	up	aorsin-like protein [Beauveria bassiana ARSEF 2860]
BBA_07294	GO:0008236	serine-type peptidase activity	molecular_function	7	0.0209437	6.93087	up	protease S8 tripeptidyl peptidase I (cln2) [Beauveria bassiana ARSEF 2860]
BBA_07314	GO:0008236	serine-type peptidase activity	molecular_function	7	0.0209437	1.32407	up	extracellular dipeptidyl-peptidase Dpp4 [Beauveria bassiana ARSEF 2860]
BBA_08791	GO:0008236	serine-type peptidase activity	molecular_function	7	0.0209437	3.30526	up	alkaline serine protease AorO [Beauveria bassiana ARSEF 2860]
BBA_09176	GO:0008236	serine-type peptidase activity	molecular_function	7	0.0209437	2.03395	up	alkaline serine protease AorO [Beauveria bassiana ARSEF 2860]
BBA_04995	GO:0009263	deoxyribonucleotide biosynthetic process	biological_process	10	0.0247577	1.05529	up	ribonucleoside-diphosphate reductase large chain [Beauveria bassiana ARSEF 2860]
BBA_06371	GO:0009263	deoxyribonucleotide biosynthetic process	biological_process	10	0.0247577	1.08281	up	ribonucleotide reductase [Beauveria bassiana ARSEF 2860]
BBA_00345	GO:0019439	aromatic compound catabolic process	biological_process	6	0.0247577	1.25083	up	iron-sulfur cluster-binding protein [Beauveria bassiana ARSEF 2860]
BBA_03823	GO:0019439	aromatic compound catabolic process	biological_process	6	0.0247577	3.26745	up	naphthalene 1,2-dioxygenase subunit alpha [Beauveria bassiana ARSEF 2860]
BBA_07479	GO:0070100	negative regulation of chemokine-mediated signaling pathway	biological_process	11	0.0247577	2.18246	up	putative peptidylarginine deiminase [Beauveria bassiana ARSEF 2860]
BBA_09923	GO:0070100	negative regulation of chemokine-mediated signaling pathway	biological_process	11	0.0247577	2.20032	up	putative peptidylarginine deiminase [Beauveria bassiana ARSEF 2860]
BBA_02036	GO:0044117	growth of symbiont in host	biological_process	6	0.0247577	-1.08602	down	iron permease FTR1 family protein [Beauveria bassiana ARSEF 2860]
BBA_04575	GO:0044117	growth of symbiont in host	biological_process	6	0.0247577	1.35545	up	iron permease FTR1 family protein [Beauveria bassiana ARSEF 2860]
BBA_07479	GO:0010848	regulation of chromatin disassembly	biological_process	9	0.0247577	2.18246	up	putative peptidylarginine deiminase [Beauveria bassiana ARSEF 2860]
BBA_09923	GO:0010848	regulation of chromatin disassembly	biological_process	9	0.0247577	2.20032	up	putative peptidylarginine deiminase [Beauveria bassiana ARSEF 2860]
BBA_02755	GO:0016237	lysosomal microautophagy	biological_process	7	0.0247577	1.57117	up	TPR Domain containing protein [Beauveria bassiana ARSEF 2860]
BBA_02756	GO:0016237	lysosomal microautophagy	biological_process	7	0.0247577	1.57117	up	TPR Domain containing protein [Beauveria bassiana ARSEF 2860]
BBA_07974	GO:0016237	lysosomal microautophagy	biological_process	7	0.0247577	1.5958	up	VTC domain-containing protein [Beauveria bassiana ARSEF 2860]
BBA_02036	GO:1901684	arsenate ion transmembrane transport	biological_process	8	0.0247577	-1.08602	down	iron permease FTR1 family protein [Beauveria bassiana ARSEF 2860]
BBA_04575	GO:1901684	arsenate ion transmembrane transport	biological_process	8	0.0247577	1.35545	up	iron permease FTR1 family protein [Beauveria bassiana ARSEF 2860]
BBA_07479	GO:0036413	histone H3-R26 citrullination	biological_process	12	0.0247577	2.18246	up	putative peptidylarginine deiminase [Beauveria bassiana ARSEF 2860]
BBA_09923	GO:0036413	histone H3-R26 citrullination	biological_process	12	0.0247577	2.20032	up	putative peptidylarginine deiminase [Beauveria bassiana ARSEF 2860]
BBA_07664	GO:0006636	unsaturated fatty acid biosynthetic process	biological_process	10	0.0247577	-3.82742	down	stearoyl-CoA desaturase [Beauveria bassiana ARSEF 2860]
BBA_05769	GO:0006636	unsaturated fatty acid biosynthetic process	biological_process	10	0.0247577	1.07911	up	fatty acid desaturase [Beauveria bassiana ARSEF 2860]
BBA_07479	GO:0021762	substantia nigra development	biological_process	11	0.0247577	2.18246	up	putative peptidylarginine deiminase [Beauveria bassiana ARSEF 2860]
BBA_09923	GO:0021762	substantia nigra development	biological_process	11	0.0247577	2.20032	up	putative peptidylarginine deiminase [Beauveria bassiana ARSEF 2860]
BBA_07479	GO:0030520	intracellular estrogen receptor signaling pathway	biological_process	9	0.0247577	2.18246	up	putative peptidylarginine deiminase [Beauveria bassiana ARSEF 2860]
BBA_09923	GO:0030520	intracellular estrogen receptor signaling pathway	biological_process	9	0.0247577	2.20032	up	putative peptidylarginine deiminase [Beauveria bassiana ARSEF 2860]
BBA_07479	GO:0048096	chromatin-mediated maintenance of transcription	biological_process	13	0.0247577	2.18246	up	putative peptidylarginine deiminase [Beauveria bassiana ARSEF 2860]
BBA_09923	GO:0048096	chromatin-mediated maintenance of transcription	biological_process	13	0.0247577	2.20032	up	putative peptidylarginine deiminase [Beauveria bassiana ARSEF 2860]
BBA_03922	GO:0043200	response to amino acid	biological_process	6	0.0247577	-1.2442	down	transmembrane amino acid transporter [Beauveria bassiana ARSEF 2860]
BBA_06337	GO:0043200	response to amino acid	biological_process	6	0.0247577	-1.96347	down	transmembrane amino acid transporter [Beauveria bassiana ARSEF 2860]
BBA_02527	GO:0051097	negative regulation of helicase activity	biological_process	7	0.0247577	1.45756	up	MCM2/3/5 family protein [Beauveria bassiana ARSEF 2860]
BBA_06828	GO:0051097	negative regulation of helicase activity	biological_process	7	0.0247577	1.262	up	MCM2/3/5 family protein [Beauveria bassiana ARSEF 2860]
BBA_05338	GO:0033554	cellular response to stress	biological_process	5	0.0247577	1.65131	up	SRF-type transcription factor [Beauveria bassiana ARSEF 2860]
BBA_09664	GO:0033554	cellular response to stress	biological_process	5	0.0247577	1.0362	up	glycosyltransferase family 20 [Beauveria bassiana ARSEF 2860]
BBA_00428	GO:0006401	RNA catabolic process	biological_process	8	0.0247577	1.97234	up	ribonuclease T2 family protein [Beauveria bassiana ARSEF 2860];Acyl-CoA N-acyltransferase [Beauveria bassiana ARSEF 2860]
BBA_00427	GO:0006401	RNA catabolic process	biological_process	8	0.0247577	1.97234	up	ribonuclease T2 family protein [Beauveria bassiana ARSEF 2860];Acyl-CoA N-acyltransferase [Beauveria bassiana ARSEF 2860]
BBA_08016	GO:0006401	RNA catabolic process	biological_process	8	0.0247577	1.05038	up	mitochondrial protein cyt-4 [Beauveria bassiana ARSEF 2860]
BBA_07479	GO:1901624	negative regulation of lymphocyte chemotaxis	biological_process	8	0.0247577	2.18246	up	putative peptidylarginine deiminase [Beauveria bassiana ARSEF 2860]
BBA_09923	GO:1901624	negative regulation of lymphocyte chemotaxis	biological_process	8	0.0247577	2.20032	up	putative peptidylarginine deiminase [Beauveria bassiana ARSEF 2860]
BBA_00747	GO:0070125	mitochondrial translational elongation	biological_process	9	0.0247577	1.67257	up	translation elongation factor Tu [Beauveria bassiana ARSEF 2860]
BBA_01607	GO:0070125	mitochondrial translational elongation	biological_process	9	0.0247577	1.14042	up	translation elongation factor G [Beauveria bassiana ARSEF 2860]
BBA_05352	GO:0070941	eisosome assembly	biological_process	6	0.0247577	-3.19728	down	hypothetical protein BBA_05352 [Beauveria bassiana ARSEF 2860]
BBA_07189	GO:0070941	eisosome assembly	biological_process	6	0.0247577	-1.94546	down	hypothetical protein BBA_07189 [Beauveria bassiana ARSEF 2860]
BBA_04494	GO:1902450	negative regulation of ATP-dependent DNA helicase activity	biological_process	15	0.0247577	1.6232	up	MCM2/3/5 family protein [Beauveria bassiana ARSEF 2860]
BBA_07887	GO:1902450	negative regulation of ATP-dependent DNA helicase activity	biological_process	15	0.0247577	1.27638	up	MCM2/3/5 family protein [Beauveria bassiana ARSEF 2860]
BBA_04352	GO:0019344	cysteine biosynthetic process	biological_process	9	0.0247577	1.49081	up	homoserine O-acetyltransferase [Beauveria bassiana ARSEF 2860]
BBA_08871	GO:0019344	cysteine biosynthetic process	biological_process	9	0.0247577	3.36774	up	phosphoadenosine phosphosulfate reductase [Beauveria bassiana ARSEF 2860]
BBA_04241	GO:0019521	D-gluconate metabolic process	biological_process	10	0.0247577	4.94801	up	phosphoesterase-like protein [Beauveria bassiana ARSEF 2860]
BBA_09119	GO:0019521	D-gluconate metabolic process	biological_process	10	0.0247577	3.40047	up	phosphoesterase-like protein [Beauveria bassiana ARSEF 2860]
BBA_08220	GO:1900617	emericellamide A biosynthetic process	biological_process	11	0.0247577	-1.22853	down	trichothecene 3-O-acetyltransferase [Beauveria bassiana ARSEF 2860]
BBA_08221	GO:1900617	emericellamide A biosynthetic process	biological_process	11	0.0247577	-2.28298	down	4-coumarate-CoA ligase [Beauveria bassiana ARSEF 2860]
BBA_02076	GO:0045861	negative regulation of proteolysis	biological_process	9	0.0247577	1.18716	up	SPFH domain/Band 7 family protein [Beauveria bassiana ARSEF 2860]
BBA_03363	GO:0045861	negative regulation of proteolysis	biological_process	9	0.0247577	1.05681	up	SPFH domain/Band 7 family protein [Beauveria bassiana ARSEF 2860]
BBA_02755	GO:0033254	vacuolar transporter chaperone complex	cellular_component	9	0.0247577	1.57117	up	TPR Domain containing protein [Beauveria bassiana ARSEF 2860]
BBA_02756	GO:0033254	vacuolar transporter chaperone complex	cellular_component	9	0.0247577	1.57117	up	TPR Domain containing protein [Beauveria bassiana ARSEF 2860]
BBA_07974	GO:0033254	vacuolar transporter chaperone complex	cellular_component	9	0.0247577	1.5958	up	VTC domain-containing protein [Beauveria bassiana ARSEF 2860]
BBA_00184	GO:0030692	Noc4p-Nop14p complex	cellular_component	10	0.0247577	1.0838	up	Nop14-like family protein [Beauveria bassiana ARSEF 2860]
BBA_04247	GO:0030692	Noc4p-Nop14p complex	cellular_component	10	0.0247577	1.22697	up	CBF/Mak21 family protein [Beauveria bassiana ARSEF 2860]
BBA_04995	GO:0005971	ribonucleoside-diphosphate reductase complex	cellular_component	9	0.0247577	1.05529	up	ribonucleoside-diphosphate reductase large chain [Beauveria bassiana ARSEF 2860]
BBA_06371	GO:0005971	ribonucleoside-diphosphate reductase complex	cellular_component	9	0.0247577	1.08281	up	ribonucleotide reductase [Beauveria bassiana ARSEF 2860]
BBA_02874	GO:0016903	oxidoreductase activity, acting on the aldehyde or oxo group of donors	molecular_function	5	0.0247577	2.68726	up	Cytochrome P450 CYP505D4 [Beauveria bassiana ARSEF 2860]
BBA_09515	GO:0016903	oxidoreductase activity, acting on the aldehyde or oxo group of donors	molecular_function	5	0.0247577	1.08256	up	aminotransferase class I and II [Beauveria bassiana ARSEF 2860];xanthine dehydrogenase [Beauveria bassiana ARSEF 2860]
BBA_09514	GO:0016903	oxidoreductase activity, acting on the aldehyde or oxo group of donors	molecular_function	5	0.0247577	1.08256	up	aminotransferase class I and II [Beauveria bassiana ARSEF 2860];xanthine dehydrogenase [Beauveria bassiana ARSEF 2860]
BBA_01360	GO:0043138	3'-5' DNA helicase activity	molecular_function	11	0.0247577	1.08468	up	CDC45-like protein [Beauveria bassiana ARSEF 2860]
BBA_01568	GO:0043138	3'-5' DNA helicase activity	molecular_function	11	0.0247577	1.09846	up	DNA replication complex GINS protein PSF1 [Beauveria bassiana ARSEF 2860]
BBA_07479	GO:0030331	estrogen receptor binding	molecular_function	9	0.0247577	2.18246	up	putative peptidylarginine deiminase [Beauveria bassiana ARSEF 2860]
BBA_09923	GO:0030331	estrogen receptor binding	molecular_function	9	0.0247577	2.20032	up	putative peptidylarginine deiminase [Beauveria bassiana ARSEF 2860]
BBA_08602	GO:0016798	hydrolase activity, acting on glycosyl bonds	molecular_function	5	0.0247577	-4.29717	down	LysM domain-containing protein [Beauveria bassiana ARSEF 2860]
BBA_09734	GO:0016798	hydrolase activity, acting on glycosyl bonds	molecular_function	5	0.0247577	1.11389	up	indigoidine synthase A like protein [Beauveria bassiana ARSEF 2860]
BBA_04995	GO:0004748	ribonucleoside-diphosphate reductase activity, thioredoxin disulfide as acceptor	molecular_function	7	0.0247577	1.05529	up	ribonucleoside-diphosphate reductase large chain [Beauveria bassiana ARSEF 2860]
BBA_06371	GO:0004748	ribonucleoside-diphosphate reductase activity, thioredoxin disulfide as acceptor	molecular_function	7	0.0247577	1.08281	up	ribonucleotide reductase [Beauveria bassiana ARSEF 2860]
BBA_05561	GO:0003963	RNA-3'-phosphate cyclase activity	molecular_function	5	0.0247577	1.07715	up	RNA 3'-terminal phosphate cyclase [Beauveria bassiana ARSEF 2860]
BBA_07911	GO:0003963	RNA-3'-phosphate cyclase activity	molecular_function	5	0.0247577	1.07925	up	18S rRNA biogenesis protein RCL1 [Beauveria bassiana ARSEF 2860]
BBA_07185	GO:0004072	aspartate kinase activity	molecular_function	8	0.0247577	1.03459	up	aspartate kinase [Beauveria bassiana ARSEF 2860]
BBA_08744	GO:0004072	aspartate kinase activity	molecular_function	8	0.0247577	2.10722	up	aspartokinase-like protein [Beauveria bassiana ARSEF 2860]
BBA_02065	GO:0004375	glycine dehydrogenase (decarboxylating) activity	molecular_function	7	0.0247577	1.08342	up	glycine cleavage system T protein [Beauveria bassiana ARSEF 2860]
BBA_05572	GO:0004375	glycine dehydrogenase (decarboxylating) activity	molecular_function	7	0.0247577	1.73334	up	glycine dehydrogenase [Beauveria bassiana ARSEF 2860]
BBA_08183	GO:0016722	oxidoreductase activity, oxidizing metal ions	molecular_function	5	0.0247577	-3.18673	down	laccase 2 [Beauveria bassiana ARSEF 2860]
BBA_04240	GO:0016722	oxidoreductase activity, oxidizing metal ions	molecular_function	5	0.0247577	2.41305	up	multicopper oxidase [Beauveria bassiana ARSEF 2860]
BBA_00345	GO:0016708	oxidoreductase activity, acting on paired donors, with incorporation or reduction of molecular oxygen, NAD(P)H as one donor, and incorporation of two atoms of oxygen into one donor	molecular_function	6	0.0247577	1.25083	up	iron-sulfur cluster-binding protein [Beauveria bassiana ARSEF 2860]
BBA_03823	GO:0016708	oxidoreductase activity, acting on paired donors, with incorporation or reduction of molecular oxygen, NAD(P)H as one donor, and incorporation of two atoms of oxygen into one donor	molecular_function	6	0.0247577	3.26745	up	naphthalene 1,2-dioxygenase subunit alpha [Beauveria bassiana ARSEF 2860]
BBA_02094	GO:0016813	hydrolase activity, acting on carbon-nitrogen (but not peptide) bonds, in linear amidines	molecular_function	6	0.0247577	1.13444	up	hydantoinase/carbamoylase family amidase [Beauveria bassiana ARSEF 2860]
BBA_09081	GO:0016813	hydrolase activity, acting on carbon-nitrogen (but not peptide) bonds, in linear amidines	molecular_function	6	0.0247577	1.6452	up	beta-alanine synthase [Beauveria bassiana ARSEF 2860]
BBA_02527	GO:0003678	DNA helicase activity	molecular_function	10	0.0247577	1.45756	up	MCM2/3/5 family protein [Beauveria bassiana ARSEF 2860]
BBA_06828	GO:0003678	DNA helicase activity	molecular_function	10	0.0247577	1.262	up	MCM2/3/5 family protein [Beauveria bassiana ARSEF 2860]
BBA_08183	GO:0052716	hydroquinone:oxygen oxidoreductase activity	molecular_function	7	0.0247577	-3.18673	down	laccase 2 [Beauveria bassiana ARSEF 2860]
BBA_04240	GO:0052716	hydroquinone:oxygen oxidoreductase activity	molecular_function	7	0.0247577	2.41305	up	multicopper oxidase [Beauveria bassiana ARSEF 2860]
BBA_03671	GO:1900772	fumitremorgin B biosynthetic process	biological_process	9	0.0251443	-1.31937	down	nonribosomal peptide synthase, putative [Beauveria bassiana ARSEF 2860]
BBA_07548	GO:1900772	fumitremorgin B biosynthetic process	biological_process	9	0.0251443	-1.06141	down	nonribosomal peptide synthase [Beauveria bassiana ARSEF 2860]
BBA_08222	GO:1900772	fumitremorgin B biosynthetic process	biological_process	9	0.0251443	-1.31624	down	nonribosomal peptide synthase, putative [Beauveria bassiana ARSEF 2860]
BBA_04827	GO:1900772	fumitremorgin B biosynthetic process	biological_process	9	0.0251443	1.3751	up	peptide synthetase [Beauveria bassiana ARSEF 2860]
BBA_03671	GO:1900809	fumigaclavine C biosynthetic process	biological_process	11	0.0251443	-1.31937	down	nonribosomal peptide synthase, putative [Beauveria bassiana ARSEF 2860]
BBA_07548	GO:1900809	fumigaclavine C biosynthetic process	biological_process	11	0.0251443	-1.06141	down	nonribosomal peptide synthase [Beauveria bassiana ARSEF 2860]
BBA_08222	GO:1900809	fumigaclavine C biosynthetic process	biological_process	11	0.0251443	-1.31624	down	nonribosomal peptide synthase, putative [Beauveria bassiana ARSEF 2860]
BBA_04827	GO:1900809	fumigaclavine C biosynthetic process	biological_process	11	0.0251443	1.3751	up	peptide synthetase [Beauveria bassiana ARSEF 2860]
BBA_08179	GO:1900584	o-orsellinic acid biosynthetic process	biological_process	9	0.0251443	-3.80939	down	polyketide synthase [Beauveria bassiana ARSEF 2860]
BBA_08219	GO:1900584	o-orsellinic acid biosynthetic process	biological_process	9	0.0251443	-1.93186	down	polyketide synthase, putative [Beauveria bassiana ARSEF 2860]
BBA_01010	GO:1900584	o-orsellinic acid biosynthetic process	biological_process	9	0.0251443	1.58356	up	lovastatin nonaketide synthase [Beauveria bassiana ARSEF 2860]
BBA_10302	GO:1900584	o-orsellinic acid biosynthetic process	biological_process	9	0.0251443	1.11956	up	polyketide synthase [Beauveria bassiana ARSEF 2860]
BBA_03671	GO:1900805	brevianamide F biosynthetic process	biological_process	8	0.0251443	-1.31937	down	nonribosomal peptide synthase, putative [Beauveria bassiana ARSEF 2860]
BBA_07548	GO:1900805	brevianamide F biosynthetic process	biological_process	8	0.0251443	-1.06141	down	nonribosomal peptide synthase [Beauveria bassiana ARSEF 2860]
BBA_08222	GO:1900805	brevianamide F biosynthetic process	biological_process	8	0.0251443	-1.31624	down	nonribosomal peptide synthase, putative [Beauveria bassiana ARSEF 2860]
BBA_04827	GO:1900805	brevianamide F biosynthetic process	biological_process	8	0.0251443	1.3751	up	peptide synthetase [Beauveria bassiana ARSEF 2860]
BBA_00675	GO:0035690	cellular response to drug	biological_process	6	0.0265083	-2.45333	down	hexose transporter [Beauveria bassiana ARSEF 2860]
BBA_02329	GO:0035690	cellular response to drug	biological_process	6	0.0265083	-1.36109	down	SUR7 protein [Beauveria bassiana ARSEF 2860]
BBA_02373	GO:0035690	cellular response to drug	biological_process	6	0.0265083	-1.56698	down	major facilitator superfamily transporter [Beauveria bassiana ARSEF 2860]
BBA_03671	GO:0035690	cellular response to drug	biological_process	6	0.0265083	-1.31937	down	nonribosomal peptide synthase, putative [Beauveria bassiana ARSEF 2860]
BBA_05952	GO:0035690	cellular response to drug	biological_process	6	0.0265083	-1.04508	down	beta-mannosidase [Beauveria bassiana ARSEF 2860]
BBA_07018	GO:0035690	cellular response to drug	biological_process	6	0.0265083	-1.00758	down	beta tubulin [Beauveria bassiana ARSEF 2860]
BBA_07548	GO:0035690	cellular response to drug	biological_process	6	0.0265083	-1.06141	down	nonribosomal peptide synthase [Beauveria bassiana ARSEF 2860]
BBA_08222	GO:0035690	cellular response to drug	biological_process	6	0.0265083	-1.31624	down	nonribosomal peptide synthase, putative [Beauveria bassiana ARSEF 2860]
BBA_09532	GO:0035690	cellular response to drug	biological_process	6	0.0265083	-1.27078	down	beta-tubulin [Beauveria bassiana ARSEF 2860]
BBA_09596	GO:0035690	cellular response to drug	biological_process	6	0.0265083	-5.50295	down	succinate dehydrogenase cytochrome b subunit [Beauveria bassiana ARSEF 2860]
BBA_00636	GO:0035690	cellular response to drug	biological_process	6	0.0265083	2.0588	up	major facilitator superfamily transporter [Beauveria bassiana ARSEF 2860]
BBA_00851	GO:0035690	cellular response to drug	biological_process	6	0.0265083	1.49729	up	small oligopeptide transporter, OPT family [Beauveria bassiana ARSEF 2860]
BBA_01781	GO:0035690	cellular response to drug	biological_process	6	0.0265083	1.97538	up	ABC-2 type transporter [Beauveria bassiana ARSEF 2860]
BBA_03155	GO:0035690	cellular response to drug	biological_process	6	0.0265083	1.19782	up	Ras family protein [Beauveria bassiana ARSEF 2860]
BBA_04827	GO:0035690	cellular response to drug	biological_process	6	0.0265083	1.3751	up	peptide synthetase [Beauveria bassiana ARSEF 2860]
BBA_04903	GO:0035690	cellular response to drug	biological_process	6	0.0265083	1.28446	up	rasp f 7 allergen [Beauveria bassiana ARSEF 2860]
BBA_05272	GO:0035690	cellular response to drug	biological_process	6	0.0265083	1.45124	up	ABC transporter [Beauveria bassiana ARSEF 2860]
BBA_07788	GO:0035690	cellular response to drug	biological_process	6	0.0265083	1.07428	up	OPT family small oligopeptide transporter [Beauveria bassiana ARSEF 2860]
BBA_08523	GO:0035690	cellular response to drug	biological_process	6	0.0265083	1.20253	up	fungal specific transcription factor domain protein [Beauveria bassiana ARSEF 2860]
BBA_08871	GO:0035690	cellular response to drug	biological_process	6	0.0265083	3.36774	up	phosphoadenosine phosphosulfate reductase [Beauveria bassiana ARSEF 2860]
BBA_10243	GO:0035690	cellular response to drug	biological_process	6	0.0265083	1.00882	up	checkpoint serine/threonine-protein kinase BUB1 [Beauveria bassiana ARSEF 2860]
BBA_10056	GO:0015297	antiporter activity	molecular_function	7	0.0278112	-1.37627	down	Amino acid/polyamine transporter I [Beauveria bassiana ARSEF 2860]
BBA_01009	GO:0015297	antiporter activity	molecular_function	7	0.0278112	1.25468	up	amino acid permease [Beauveria bassiana ARSEF 2860]
BBA_02741	GO:0015297	antiporter activity	molecular_function	7	0.0278112	1.05864	up	GABA permease [Beauveria bassiana ARSEF 2860]
BBA_03917	GO:0015297	antiporter activity	molecular_function	7	0.0278112	1.71136	up	hypothetical protein BBA_03917 [Beauveria bassiana ARSEF 2860]
BBA_07316	GO:0015297	antiporter activity	molecular_function	7	0.0278112	2.12789	up	amino acid permease [Beauveria bassiana ARSEF 2860]
BBA_08509	GO:0015297	antiporter activity	molecular_function	7	0.0278112	1.18894	up	amino acid permease [Beauveria bassiana ARSEF 2860]
BBA_08997	GO:0015297	antiporter activity	molecular_function	7	0.0278112	5.39776	up	high-affinity methionine permease [Beauveria bassiana ARSEF 2860]
BBA_08179	GO:1900815	monodictyphenone biosynthetic process	biological_process	9	0.0288997	-3.80939	down	polyketide synthase [Beauveria bassiana ARSEF 2860]
BBA_08219	GO:1900815	monodictyphenone biosynthetic process	biological_process	9	0.0288997	-1.93186	down	polyketide synthase, putative [Beauveria bassiana ARSEF 2860]
BBA_01010	GO:1900815	monodictyphenone biosynthetic process	biological_process	9	0.0288997	1.58356	up	lovastatin nonaketide synthase [Beauveria bassiana ARSEF 2860]
BBA_08993	GO:1900815	monodictyphenone biosynthetic process	biological_process	9	0.0288997	inf	up	conidial pigment biosynthesis scytalone dehydratase Arp1 [Beauveria bassiana ARSEF 2860]
BBA_10302	GO:1900815	monodictyphenone biosynthetic process	biological_process	9	0.0288997	1.11956	up	polyketide synthase [Beauveria bassiana ARSEF 2860]
BBA_03338	GO:0052051	interaction with host via protein secreted by type II secretion system	biological_process	9	0.0288997	-1.00587	down	Bys1 family protein [Beauveria bassiana ARSEF 2860]
BBA_05436	GO:0052051	interaction with host via protein secreted by type II secretion system	biological_process	9	0.0288997	-3.845	down
BBA_07009	GO:0052051	interaction with host via protein secreted by type II secretion system	biological_process	9	0.0288997	-1.48231	down	alkaline foam protein B precursor [Beauveria bassiana ARSEF 2860]
BBA_07424	GO:0052051	interaction with host via protein secreted by type II secretion system	biological_process	9	0.0288997	-3.39907	down	metalloprotease MEP1 [Beauveria bassiana ARSEF 2860]
BBA_06303	GO:0052051	interaction with host via protein secreted by type II secretion system	biological_process	9	0.0288997	1.26316	up	methyltransferase domain-containing protein [Beauveria bassiana ARSEF 2860];lipocalin-like domain-containing protein [Beauveria bassiana ARSEF 2860]
BBA_06304	GO:0052051	interaction with host via protein secreted by type II secretion system	biological_process	9	0.0288997	1.26316	up	methyltransferase domain-containing protein [Beauveria bassiana ARSEF 2860];lipocalin-like domain-containing protein [Beauveria bassiana ARSEF 2860]
BBA_08179	GO:1900554	asperfuranone biosynthetic process	biological_process	7	0.0288997	-3.80939	down	polyketide synthase [Beauveria bassiana ARSEF 2860]
BBA_08219	GO:1900554	asperfuranone biosynthetic process	biological_process	7	0.0288997	-1.93186	down	polyketide synthase, putative [Beauveria bassiana ARSEF 2860]
BBA_01010	GO:1900554	asperfuranone biosynthetic process	biological_process	7	0.0288997	1.58356	up	lovastatin nonaketide synthase [Beauveria bassiana ARSEF 2860]
BBA_04650	GO:1900554	asperfuranone biosynthetic process	biological_process	7	0.0288997	1.36635	up	polyketide synthase, putative [Beauveria bassiana ARSEF 2860]
BBA_10302	GO:1900554	asperfuranone biosynthetic process	biological_process	7	0.0288997	1.11956	up	polyketide synthase [Beauveria bassiana ARSEF 2860]
BBA_02139	GO:0006749	glutathione metabolic process	biological_process	8	0.0291503	-2.64504	down	Glutathione S-transferase [Beauveria bassiana ARSEF 2860]
BBA_03252	GO:0006749	glutathione metabolic process	biological_process	8	0.0291503	-1.57226	down	glutathione S-transferase I [Beauveria bassiana ARSEF 2860]
BBA_05648	GO:0006749	glutathione metabolic process	biological_process	8	0.0291503	-2.64887	down	glutathione S-transferase [Beauveria bassiana ARSEF 2860]
BBA_08184	GO:0006749	glutathione metabolic process	biological_process	8	0.0291503	-5.87311	down	glutathione-s-transferase [Beauveria bassiana ARSEF 2860]
BBA_08519	GO:0006749	glutathione metabolic process	biological_process	8	0.0291503	-1.38129	down	lactoylglutathione lyase [Beauveria bassiana ARSEF 2860]
BBA_08746	GO:0006749	glutathione metabolic process	biological_process	8	0.0291503	2.2195	up	glutathione-S-transferase theta, GST [Beauveria bassiana ARSEF 2860]
BBA_10056	GO:0015179	L-amino acid transmembrane transporter activity	molecular_function	9	0.0291503	-1.37627	down	Amino acid/polyamine transporter I [Beauveria bassiana ARSEF 2860]
BBA_01009	GO:0015179	L-amino acid transmembrane transporter activity	molecular_function	9	0.0291503	1.25468	up	amino acid permease [Beauveria bassiana ARSEF 2860]
BBA_02741	GO:0015179	L-amino acid transmembrane transporter activity	molecular_function	9	0.0291503	1.05864	up	GABA permease [Beauveria bassiana ARSEF 2860]
BBA_03917	GO:0015179	L-amino acid transmembrane transporter activity	molecular_function	9	0.0291503	1.71136	up	hypothetical protein BBA_03917 [Beauveria bassiana ARSEF 2860]
BBA_08509	GO:0015179	L-amino acid transmembrane transporter activity	molecular_function	9	0.0291503	1.18894	up	amino acid permease [Beauveria bassiana ARSEF 2860]
BBA_08997	GO:0015179	L-amino acid transmembrane transporter activity	molecular_function	9	0.0291503	5.39776	up	high-affinity methionine permease [Beauveria bassiana ARSEF 2860]
BBA_01360	GO:0006267	pre-replicative complex assembly involved in nuclear cell cycle DNA replication	biological_process	13	0.0303212	1.08468	up	CDC45-like protein [Beauveria bassiana ARSEF 2860]
BBA_04494	GO:0006267	pre-replicative complex assembly involved in nuclear cell cycle DNA replication	biological_process	13	0.0303212	1.6232	up	MCM2/3/5 family protein [Beauveria bassiana ARSEF 2860]
BBA_07887	GO:0006267	pre-replicative complex assembly involved in nuclear cell cycle DNA replication	biological_process	13	0.0303212	1.27638	up	MCM2/3/5 family protein [Beauveria bassiana ARSEF 2860]
BBA_02653	GO:0006464	cellular protein modification process	biological_process	7	0.0303212	1.64192	up	carbon-nitrogen hydrolase [Beauveria bassiana ARSEF 2860]
BBA_02655	GO:0006464	cellular protein modification process	biological_process	7	0.0303212	1.7696	up	carbon-nitrogen hydrolase [Beauveria bassiana ARSEF 2860]
BBA_07617	GO:0006464	cellular protein modification process	biological_process	7	0.0303212	1.60608	up	palmitoyl protein thioesterase [Beauveria bassiana ARSEF 2860]
BBA_05678	GO:0006808	regulation of nitrogen utilization	biological_process	5	0.0303212	-5.26722	down	nitrogen assimilation transcription factor nirA [Beauveria bassiana ARSEF 2860]
BBA_00071	GO:0006808	regulation of nitrogen utilization	biological_process	5	0.0303212	-1.09121	down	nitrate assimilation regulatory protein nirA [Beauveria bassiana ARSEF 2860]
BBA_02200	GO:0006808	regulation of nitrogen utilization	biological_process	5	0.0303212	-1.25527	down	nitrogen assimilation transcription factor nirA [Beauveria bassiana ARSEF 2860]
BBA_02597	GO:0006279	premeiotic DNA replication	biological_process	5	0.0303212	1.00876	up	WD domain-containing protein [Beauveria bassiana ARSEF 2860]
BBA_04757	GO:0006279	premeiotic DNA replication	biological_process	5	0.0303212	1.09288	up	replication factor-a protein 1 [Beauveria bassiana ARSEF 2860]
BBA_07887	GO:0006279	premeiotic DNA replication	biological_process	5	0.0303212	1.27638	up	MCM2/3/5 family protein [Beauveria bassiana ARSEF 2860]
BBA_01741	GO:0019243	methylglyoxal catabolic process to D-lactate via S-lactoyl-glutathione	biological_process	8	0.0303212	-inf	down
BBA_01739	GO:0019243	methylglyoxal catabolic process to D-lactate via S-lactoyl-glutathione	biological_process	8	0.0303212	-1.04635	down	hypothetical protein BBA_01739 [Beauveria bassiana ARSEF 2860];ThiJ/PfpI family protein [Beauveria bassiana ARSEF 2860];hypothetical protein BBA_01740 [Beauveria bassiana ARSEF 2860]
BBA_01740	GO:0019243	methylglyoxal catabolic process to D-lactate via S-lactoyl-glutathione	biological_process	8	0.0303212	-1.04635	down	hypothetical protein BBA_01739 [Beauveria bassiana ARSEF 2860];ThiJ/PfpI family protein [Beauveria bassiana ARSEF 2860];hypothetical protein BBA_01740 [Beauveria bassiana ARSEF 2860]
BBA_08519	GO:0019243	methylglyoxal catabolic process to D-lactate via S-lactoyl-glutathione	biological_process	8	0.0303212	-1.38129	down	lactoylglutathione lyase [Beauveria bassiana ARSEF 2860]
BBA_02364	GO:0019243	methylglyoxal catabolic process to D-lactate via S-lactoyl-glutathione	biological_process	8	0.0303212	3.02022	up	DJ-1/PfpI family protein [Beauveria bassiana ARSEF 2860]
BBA_01360	GO:0005656	nuclear pre-replicative complex	cellular_component	13	0.0303212	1.08468	up	CDC45-like protein [Beauveria bassiana ARSEF 2860]
BBA_04494	GO:0005656	nuclear pre-replicative complex	cellular_component	13	0.0303212	1.6232	up	MCM2/3/5 family protein [Beauveria bassiana ARSEF 2860]
BBA_07887	GO:0005656	nuclear pre-replicative complex	cellular_component	13	0.0303212	1.27638	up	MCM2/3/5 family protein [Beauveria bassiana ARSEF 2860]
BBA_00071	GO:0019904	protein domain specific binding	molecular_function	5	0.0303212	-1.09121	down	nitrate assimilation regulatory protein nirA [Beauveria bassiana ARSEF 2860]
BBA_02200	GO:0019904	protein domain specific binding	molecular_function	5	0.0303212	-1.25527	down	nitrogen assimilation transcription factor nirA [Beauveria bassiana ARSEF 2860]
BBA_05678	GO:0019904	protein domain specific binding	molecular_function	5	0.0303212	-5.26722	down	nitrogen assimilation transcription factor nirA [Beauveria bassiana ARSEF 2860]
BBA_06472	GO:0019825	oxygen binding	molecular_function	4	0.0303212	-1.75798	down	Cytochrome P450 CYP5099A1 [Beauveria bassiana ARSEF 2860]
BBA_02275	GO:0019825	oxygen binding	molecular_function	4	0.0303212	1.25257	up	Cytochrome P450 CYP5202A1 [Beauveria bassiana ARSEF 2860]
BBA_04370	GO:0019825	oxygen binding	molecular_function	4	0.0303212	1.28523	up	Cytochrome P450 CYP584G1 [Beauveria bassiana ARSEF 2860]
BBA_02036	GO:0005381	iron ion transmembrane transporter activity	molecular_function	11	0.0303212	-1.08602	down	iron permease FTR1 family protein [Beauveria bassiana ARSEF 2860]
BBA_04575	GO:0005381	iron ion transmembrane transporter activity	molecular_function	11	0.0303212	1.35545	up	iron permease FTR1 family protein [Beauveria bassiana ARSEF 2860]
BBA_04576	GO:0005381	iron ion transmembrane transporter activity	molecular_function	11	0.0303212	1.37905	up	multicopper oxidase [Beauveria bassiana ARSEF 2860]
BBA_00675	GO:0022857	transmembrane transporter activity	molecular_function	4	0.0307211	-2.45333	down	hexose transporter [Beauveria bassiana ARSEF 2860]
BBA_00049	GO:0022857	transmembrane transporter activity	molecular_function	4	0.0307211	7.0174	up	transporter-like protein [Beauveria bassiana ARSEF 2860]
BBA_02296	GO:0022857	transmembrane transporter activity	molecular_function	4	0.0307211	1.00213	up	sugar porter family MFS transporter [Beauveria bassiana ARSEF 2860]
BBA_03212	GO:0022857	transmembrane transporter activity	molecular_function	4	0.0307211	1.6251	up	phthalate transporter [Beauveria bassiana ARSEF 2860]
BBA_05292	GO:0022857	transmembrane transporter activity	molecular_function	4	0.0307211	2.05598	up	major facilitator superfamily transporter [Beauveria bassiana ARSEF 2860]
BBA_05411	GO:0022857	transmembrane transporter activity	molecular_function	4	0.0307211	1.57282	up	major facilitator superfamily transporter [Beauveria bassiana ARSEF 2860]
BBA_05653	GO:0022857	transmembrane transporter activity	molecular_function	4	0.0307211	1.09611	up	major facilitator superfamily transporter [Beauveria bassiana ARSEF 2860]
BBA_05809	GO:0022857	transmembrane transporter activity	molecular_function	4	0.0307211	1.91239	up	MFS allantoate transporter, putative [Beauveria bassiana ARSEF 2860]
BBA_08060	GO:0022857	transmembrane transporter activity	molecular_function	4	0.0307211	2.3029	up	MFS monosaccharide transporter, putative [Beauveria bassiana ARSEF 2860]
BBA_08728	GO:0022857	transmembrane transporter activity	molecular_function	4	0.0307211	1.56524	up	hexose transporter [Beauveria bassiana ARSEF 2860]
BBA_08788	GO:0022857	transmembrane transporter activity	molecular_function	4	0.0307211	1.93334	up	MFS sugar transporter, putative [Beauveria bassiana ARSEF 2860]
BBA_09079	GO:0022857	transmembrane transporter activity	molecular_function	4	0.0307211	1.35591	up	major facilitator superfamily protein [Beauveria bassiana ARSEF 2860]
BBA_09481	GO:0022857	transmembrane transporter activity	molecular_function	4	0.0307211	1.79555	up	quinate permease [Beauveria bassiana ARSEF 2860]
BBA_00965	GO:0020037	heme binding	molecular_function	6	0.0315565	-1.20095	down	Cytochrome P450 CYP52T1 [Beauveria bassiana ARSEF 2860]
BBA_02155	GO:0020037	heme binding	molecular_function	6	0.0315565	-2.08467	down	Cytochrome P450 CYP6003A1 [Beauveria bassiana ARSEF 2860]
BBA_02311	GO:0020037	heme binding	molecular_function	6	0.0315565	-1.11675	down
BBA_02310	GO:0020037	heme binding	molecular_function	6	0.0315565	-1.82191	down	Cytochrome P450 CYP621A2 [Beauveria bassiana ARSEF 2860];eukaryotic aspartyl protease [Beauveria bassiana ARSEF 2860];Cu/Zn superoxide dismutase [Beauveria bassiana ARSEF 2860]
BBA_02312	GO:0020037	heme binding	molecular_function	6	0.0315565	-1.82191	down	Cytochrome P450 CYP621A2 [Beauveria bassiana ARSEF 2860];eukaryotic aspartyl protease [Beauveria bassiana ARSEF 2860];Cu/Zn superoxide dismutase [Beauveria bassiana ARSEF 2860]
BBA_02698	GO:0020037	heme binding	molecular_function	6	0.0315565	-1.57708	down	Cytochrome P450 CYP5080B3 [Beauveria bassiana ARSEF 2860]
BBA_04832	GO:0020037	heme binding	molecular_function	6	0.0315565	-4.74885	down	Cytochrome P450 CYP684B2 [Beauveria bassiana ARSEF 2860]
BBA_05173	GO:0020037	heme binding	molecular_function	6	0.0315565	-3.19519	down	Cytochrome P450 CYP52G6 [Beauveria bassiana ARSEF 2860]
BBA_06472	GO:0020037	heme binding	molecular_function	6	0.0315565	-1.75798	down	Cytochrome P450 CYP5099A1 [Beauveria bassiana ARSEF 2860]
BBA_07335	GO:0020037	heme binding	molecular_function	6	0.0315565	-2.73014	down	Cytochrome P450 CYP655C1 [Beauveria bassiana ARSEF 2860]
BBA_07664	GO:0020037	heme binding	molecular_function	6	0.0315565	-3.82742	down	stearoyl-CoA desaturase [Beauveria bassiana ARSEF 2860]
BBA_00305	GO:0020037	heme binding	molecular_function	6	0.0315565	1.13563	up	Cytochrome P450 CYP628A2 [Beauveria bassiana ARSEF 2860]
BBA_02275	GO:0020037	heme binding	molecular_function	6	0.0315565	1.25257	up	Cytochrome P450 CYP5202A1 [Beauveria bassiana ARSEF 2860]
BBA_02382	GO:0020037	heme binding	molecular_function	6	0.0315565	1.10406	up	Cytochrome P450 CYP52T1 [Beauveria bassiana ARSEF 2860]
BBA_03237	GO:0020037	heme binding	molecular_function	6	0.0315565	2.14742	up	sulfite reductase hemoprotein [Beauveria bassiana ARSEF 2860]
BBA_07295	GO:0020037	heme binding	molecular_function	6	0.0315565	1.52214	up	Cytochrome P450 CYP578A2 [Beauveria bassiana ARSEF 2860]
BBA_08111	GO:0020037	heme binding	molecular_function	6	0.0315565	1.27812	up	Cytochrome P450 CYP537A4 [Beauveria bassiana ARSEF 2860]
BBA_08136	GO:0020037	heme binding	molecular_function	6	0.0315565	1.16106	up	Cytochrome P450 CYP52T1 [Beauveria bassiana ARSEF 2860]
BBA_09022	GO:0020037	heme binding	molecular_function	6	0.0315565	2.02979	up	Cytochrome P450 CYP52T1 [Beauveria bassiana ARSEF 2860]
BBA_03671	GO:0031177	phosphopantetheine binding	molecular_function	5	0.0328385	-1.31937	down	nonribosomal peptide synthase, putative [Beauveria bassiana ARSEF 2860]
BBA_07548	GO:0031177	phosphopantetheine binding	molecular_function	5	0.0328385	-1.06141	down	nonribosomal peptide synthase [Beauveria bassiana ARSEF 2860]
BBA_08179	GO:0031177	phosphopantetheine binding	molecular_function	5	0.0328385	-3.80939	down	polyketide synthase [Beauveria bassiana ARSEF 2860]
BBA_08222	GO:0031177	phosphopantetheine binding	molecular_function	5	0.0328385	-1.31624	down	nonribosomal peptide synthase, putative [Beauveria bassiana ARSEF 2860]
BBA_09127	GO:0031177	phosphopantetheine binding	molecular_function	5	0.0328385	-1.71029	down	thioester reductase domain-containing protein [Beauveria bassiana ARSEF 2860]
BBA_04650	GO:0031177	phosphopantetheine binding	molecular_function	5	0.0328385	1.36635	up	polyketide synthase, putative [Beauveria bassiana ARSEF 2860]
BBA_04827	GO:0031177	phosphopantetheine binding	molecular_function	5	0.0328385	1.3751	up	peptide synthetase [Beauveria bassiana ARSEF 2860]
BBA_10302	GO:0031177	phosphopantetheine binding	molecular_function	5	0.0328385	1.11956	up	polyketide synthase [Beauveria bassiana ARSEF 2860]
BBA_02126	GO:0003824	catalytic activity	molecular_function	3	0.0358121	-2.06084	down	fumarylacetoacetate hydrolase [Beauveria bassiana ARSEF 2860]
BBA_02214	GO:0003824	catalytic activity	molecular_function	3	0.0358121	-1.4439	down	subtilase-like protein [Beauveria bassiana ARSEF 2860]
BBA_02233	GO:0003824	catalytic activity	molecular_function	3	0.0358121	-2.25839	down	Glycoside hydrolase, catalytic core [Beauveria bassiana ARSEF 2860]
BBA_03398	GO:0003824	catalytic activity	molecular_function	3	0.0358121	-4.65036	down	pyridoxal-dependent decarboxylase domain protein [Beauveria bassiana ARSEF 2860]
BBA_03671	GO:0003824	catalytic activity	molecular_function	3	0.0358121	-1.31937	down	nonribosomal peptide synthase, putative [Beauveria bassiana ARSEF 2860]
BBA_05135	GO:0003824	catalytic activity	molecular_function	3	0.0358121	-2.11736	down	Prolyl endopeptidase [Beauveria bassiana ARSEF 2860]
BBA_05890	GO:0003824	catalytic activity	molecular_function	3	0.0358121	-1.2668	down	branched-chain amino acid aminotransferase [Beauveria bassiana ARSEF 2860]
BBA_05952	GO:0003824	catalytic activity	molecular_function	3	0.0358121	-1.04508	down	beta-mannosidase [Beauveria bassiana ARSEF 2860]
BBA_07548	GO:0003824	catalytic activity	molecular_function	3	0.0358121	-1.06141	down	nonribosomal peptide synthase [Beauveria bassiana ARSEF 2860]
BBA_08000	GO:0003824	catalytic activity	molecular_function	3	0.0358121	-1.27917	down	enoyl-CoA hydratase/isomerase [Beauveria bassiana ARSEF 2860]
BBA_08179	GO:0003824	catalytic activity	molecular_function	3	0.0358121	-3.80939	down	polyketide synthase [Beauveria bassiana ARSEF 2860]
BBA_08219	GO:0003824	catalytic activity	molecular_function	3	0.0358121	-1.93186	down	polyketide synthase, putative [Beauveria bassiana ARSEF 2860]
BBA_08222	GO:0003824	catalytic activity	molecular_function	3	0.0358121	-1.31624	down	nonribosomal peptide synthase, putative [Beauveria bassiana ARSEF 2860]
BBA_08424	GO:0003824	catalytic activity	molecular_function	3	0.0358121	-3.43808	down	nonribosomal peptide synthase, putative [Beauveria bassiana ARSEF 2860]
BBA_08426	GO:0003824	catalytic activity	molecular_function	3	0.0358121	-1.68026	down	aspartate aminotransferase, putative [Beauveria bassiana ARSEF 2860]
BBA_09127	GO:0003824	catalytic activity	molecular_function	3	0.0358121	-1.71029	down	thioester reductase domain-containing protein [Beauveria bassiana ARSEF 2860]
BBA_09406	GO:0003824	catalytic activity	molecular_function	3	0.0358121	-1.27825	down	class V chitinase Chi100 [Beauveria bassiana ARSEF 2860]
BBA_09503	GO:0003824	catalytic activity	molecular_function	3	0.0358121	-0.0216136	down
BBA_09850	GO:0003824	catalytic activity	molecular_function	3	0.0358121	-1.46778	down	putative pyruvate decarboxylase [Beauveria bassiana ARSEF 2860]
BBA_10248	GO:0003824	catalytic activity	molecular_function	3	0.0358121	-4.12787	down	aminotransferase class-III [Beauveria bassiana ARSEF 2860]
BBA_00626	GO:0003824	catalytic activity	molecular_function	3	0.0358121	1.61963	up	amidohydrolase family protein [Beauveria bassiana ARSEF 2860]
BBA_00630	GO:0003824	catalytic activity	molecular_function	3	0.0358121	1.18103	up	CoA-transferase family III [Beauveria bassiana ARSEF 2860]
BBA_01010	GO:0003824	catalytic activity	molecular_function	3	0.0358121	1.58356	up	lovastatin nonaketide synthase [Beauveria bassiana ARSEF 2860]
BBA_03237	GO:0003824	catalytic activity	molecular_function	3	0.0358121	2.14742	up	sulfite reductase hemoprotein [Beauveria bassiana ARSEF 2860]
BBA_03472	GO:0003824	catalytic activity	molecular_function	3	0.0358121	1.08975	up	Ankyrin repeat protein [Beauveria bassiana ARSEF 2860]
BBA_03557	GO:0003824	catalytic activity	molecular_function	3	0.0358121	2.51566	up	Pfs domain protein [Beauveria bassiana ARSEF 2860]
BBA_04650	GO:0003824	catalytic activity	molecular_function	3	0.0358121	1.36635	up	polyketide synthase, putative [Beauveria bassiana ARSEF 2860]
BBA_04653	GO:0003824	catalytic activity	molecular_function	3	0.0358121	1.83717	up	TIM-barrel enzyme family protein [Beauveria bassiana ARSEF 2860]
BBA_04827	GO:0003824	catalytic activity	molecular_function	3	0.0358121	1.3751	up	peptide synthetase [Beauveria bassiana ARSEF 2860]
BBA_04838	GO:0003824	catalytic activity	molecular_function	3	0.0358121	2.07041	up	1-aminocyclopropane-1-carboxylate synthase [Beauveria bassiana ARSEF 2860]
BBA_05555	GO:0003824	catalytic activity	molecular_function	3	0.0358121	1.36747	up	epoxide hydrolase [Beauveria bassiana ARSEF 2860]
BBA_05689	GO:0003824	catalytic activity	molecular_function	3	0.0358121	1.78528	up	extracellular dioxygenase [Beauveria bassiana ARSEF 2860]
BBA_07503	GO:0003824	catalytic activity	molecular_function	3	0.0358121	3.52275	up	2-C-methyl-D-erythritol 2,4-cyclodiphosphate synthase [Beauveria bassiana ARSEF 2860]
BBA_07566	GO:0003824	catalytic activity	molecular_function	3	0.0358121	1.0131	up	histidinol phosphate phosphatase HisJ family protein [Beauveria bassiana ARSEF 2860]
BBA_08505	GO:0003824	catalytic activity	molecular_function	3	0.0358121	2.10934	up	subtilase-like protein [Beauveria bassiana ARSEF 2860]
BBA_09392	GO:0003824	catalytic activity	molecular_function	3	0.0358121	1.65572	up	Alkaline phosphatase-like protein [Beauveria bassiana ARSEF 2860]
BBA_09446	GO:0003824	catalytic activity	molecular_function	3	0.0358121	1.97275	up	aminotransferase class-III [Beauveria bassiana ARSEF 2860]
BBA_09473	GO:0003824	catalytic activity	molecular_function	3	0.0358121	0.395313	up
BBA_09515	GO:0003824	catalytic activity	molecular_function	3	0.0358121	1.08256	up	aminotransferase class I and II [Beauveria bassiana ARSEF 2860];xanthine dehydrogenase [Beauveria bassiana ARSEF 2860]
BBA_09514	GO:0003824	catalytic activity	molecular_function	3	0.0358121	1.08256	up	aminotransferase class I and II [Beauveria bassiana ARSEF 2860];xanthine dehydrogenase [Beauveria bassiana ARSEF 2860]
BBA_10300	GO:0003824	catalytic activity	molecular_function	3	0.0358121	1.27404	up	penicillin-binding protein [Beauveria bassiana ARSEF 2860]
BBA_10302	GO:0003824	catalytic activity	molecular_function	3	0.0358121	1.11956	up	polyketide synthase [Beauveria bassiana ARSEF 2860]
BBA_00202	GO:0016705	oxidoreductase activity, acting on paired donors, with incorporation or reduction of molecular oxygen	molecular_function	5	0.0360007	-1.82676	down	2OG-Fe(II) oxygenase family Oxidoreductase [Beauveria bassiana ARSEF 2860]
BBA_00965	GO:0016705	oxidoreductase activity, acting on paired donors, with incorporation or reduction of molecular oxygen	molecular_function	5	0.0360007	-1.20095	down	Cytochrome P450 CYP52T1 [Beauveria bassiana ARSEF 2860]
BBA_02155	GO:0016705	oxidoreductase activity, acting on paired donors, with incorporation or reduction of molecular oxygen	molecular_function	5	0.0360007	-2.08467	down	Cytochrome P450 CYP6003A1 [Beauveria bassiana ARSEF 2860]
BBA_02698	GO:0016705	oxidoreductase activity, acting on paired donors, with incorporation or reduction of molecular oxygen	molecular_function	5	0.0360007	-1.57708	down	Cytochrome P450 CYP5080B3 [Beauveria bassiana ARSEF 2860]
BBA_04832	GO:0016705	oxidoreductase activity, acting on paired donors, with incorporation or reduction of molecular oxygen	molecular_function	5	0.0360007	-4.74885	down	Cytochrome P450 CYP684B2 [Beauveria bassiana ARSEF 2860]
BBA_05173	GO:0016705	oxidoreductase activity, acting on paired donors, with incorporation or reduction of molecular oxygen	molecular_function	5	0.0360007	-3.19519	down	Cytochrome P450 CYP52G6 [Beauveria bassiana ARSEF 2860]
BBA_06472	GO:0016705	oxidoreductase activity, acting on paired donors, with incorporation or reduction of molecular oxygen	molecular_function	5	0.0360007	-1.75798	down	Cytochrome P450 CYP5099A1 [Beauveria bassiana ARSEF 2860]
BBA_07335	GO:0016705	oxidoreductase activity, acting on paired donors, with incorporation or reduction of molecular oxygen	molecular_function	5	0.0360007	-2.73014	down	Cytochrome P450 CYP655C1 [Beauveria bassiana ARSEF 2860]
BBA_00305	GO:0016705	oxidoreductase activity, acting on paired donors, with incorporation or reduction of molecular oxygen	molecular_function	5	0.0360007	1.13563	up	Cytochrome P450 CYP628A2 [Beauveria bassiana ARSEF 2860]
BBA_02382	GO:0016705	oxidoreductase activity, acting on paired donors, with incorporation or reduction of molecular oxygen	molecular_function	5	0.0360007	1.10406	up	Cytochrome P450 CYP52T1 [Beauveria bassiana ARSEF 2860]
BBA_08111	GO:0016705	oxidoreductase activity, acting on paired donors, with incorporation or reduction of molecular oxygen	molecular_function	5	0.0360007	1.27812	up	Cytochrome P450 CYP537A4 [Beauveria bassiana ARSEF 2860]
BBA_08136	GO:0016705	oxidoreductase activity, acting on paired donors, with incorporation or reduction of molecular oxygen	molecular_function	5	0.0360007	1.16106	up	Cytochrome P450 CYP52T1 [Beauveria bassiana ARSEF 2860]
BBA_09022	GO:0016705	oxidoreductase activity, acting on paired donors, with incorporation or reduction of molecular oxygen	molecular_function	5	0.0360007	2.02979	up	Cytochrome P450 CYP52T1 [Beauveria bassiana ARSEF 2860]
BBA_02936	GO:0005576	extracellular region	cellular_component	3	0.0386595	-1.94256	down	peptidase family protein [Beauveria bassiana ARSEF 2860]
BBA_03216	GO:0005576	extracellular region	cellular_component	3	0.0386595	-2.04722	down	helix-turn-helix domain-containing protein [Beauveria bassiana ARSEF 2860]
BBA_06166	GO:0005576	extracellular region	cellular_component	3	0.0386595	-2.66257	down	alcohol dehydrogenase I [Beauveria bassiana ARSEF 2860]
BBA_07092	GO:0005576	extracellular region	cellular_component	3	0.0386595	-1.26342	down	UDP-galactopyranose mutase [Beauveria bassiana ARSEF 2860]
BBA_07756	GO:0005576	extracellular region	cellular_component	3	0.0386595	-5.5006	down	prolyl oligopeptidase [Beauveria bassiana ARSEF 2860]
BBA_08602	GO:0005576	extracellular region	cellular_component	3	0.0386595	-4.29717	down	LysM domain-containing protein [Beauveria bassiana ARSEF 2860]
BBA_08801	GO:0005576	extracellular region	cellular_component	3	0.0386595	-1.76005	down	beta-1,6-glucanase precursor [Beauveria bassiana ARSEF 2860]
BBA_10072	GO:0005576	extracellular region	cellular_component	3	0.0386595	-4.66102	down	basic proline-rich protein [Beauveria bassiana ARSEF 2860]
BBA_00346	GO:0005576	extracellular region	cellular_component	3	0.0386595	1.03605	up	fructosyl amino acid oxidase [Beauveria bassiana ARSEF 2860]
BBA_00428	GO:0005576	extracellular region	cellular_component	3	0.0386595	1.97234	up	ribonuclease T2 family protein [Beauveria bassiana ARSEF 2860];Acyl-CoA N-acyltransferase [Beauveria bassiana ARSEF 2860]
BBA_00427	GO:0005576	extracellular region	cellular_component	3	0.0386595	1.97234	up	ribonuclease T2 family protein [Beauveria bassiana ARSEF 2860];Acyl-CoA N-acyltransferase [Beauveria bassiana ARSEF 2860]
BBA_03016	GO:0005576	extracellular region	cellular_component	3	0.0386595	1.32773	up	peptidase family protein [Beauveria bassiana ARSEF 2860]
BBA_03026	GO:0005576	extracellular region	cellular_component	3	0.0386595	1.1084	up	Secretory lipase family protein [Beauveria bassiana ARSEF 2860]
BBA_03767	GO:0005576	extracellular region	cellular_component	3	0.0386595	1.58342	up
BBA_04066	GO:0005576	extracellular region	cellular_component	3	0.0386595	2.01941	up	PLC-like phosphodiesterase [Beauveria bassiana ARSEF 2860]
BBA_04241	GO:0005576	extracellular region	cellular_component	3	0.0386595	4.94801	up	phosphoesterase-like protein [Beauveria bassiana ARSEF 2860]
BBA_04653	GO:0005576	extracellular region	cellular_component	3	0.0386595	1.83717	up	TIM-barrel enzyme family protein [Beauveria bassiana ARSEF 2860]
BBA_04903	GO:0005576	extracellular region	cellular_component	3	0.0386595	1.28446	up	rasp f 7 allergen [Beauveria bassiana ARSEF 2860]
BBA_05395	GO:0005576	extracellular region	cellular_component	3	0.0386595	3.29068	up	major allergen Asp f 2-like protein [Beauveria bassiana ARSEF 2860]
BBA_06296	GO:0005576	extracellular region	cellular_component	3	0.0386595	1.30101	up	protein of unknown function DUF239 [Beauveria bassiana ARSEF 2860]
BBA_06297	GO:0005576	extracellular region	cellular_component	3	0.0386595	1.08711	up	chitinase-like protein [Beauveria bassiana ARSEF 2860]
BBA_06358	GO:0005576	extracellular region	cellular_component	3	0.0386595	1.15298	up	acid phosphatase [Beauveria bassiana ARSEF 2860]
BBA_06864	GO:0005576	extracellular region	cellular_component	3	0.0386595	2.88432	up	histidine acid phosphatase [Beauveria bassiana ARSEF 2860]
BBA_07118	GO:0005576	extracellular region	cellular_component	3	0.0386595	1.90524	up	bacterial-type extracellular deoxyribonuclease [Beauveria bassiana ARSEF 2860];glycosyl hydrolase family 16 [Beauveria bassiana ARSEF 2860]
BBA_07117	GO:0005576	extracellular region	cellular_component	3	0.0386595	1.90524	up	bacterial-type extracellular deoxyribonuclease [Beauveria bassiana ARSEF 2860];glycosyl hydrolase family 16 [Beauveria bassiana ARSEF 2860]
BBA_07314	GO:0005576	extracellular region	cellular_component	3	0.0386595	1.32407	up	extracellular dipeptidyl-peptidase Dpp4 [Beauveria bassiana ARSEF 2860]
BBA_07505	GO:0005576	extracellular region	cellular_component	3	0.0386595	3.6971	up	peptidase A4 family protein [Beauveria bassiana ARSEF 2860]
BBA_07590	GO:0005576	extracellular region	cellular_component	3	0.0386595	1.15821	up	MFS drug efflux transporter, putative [Beauveria bassiana ARSEF 2860]
BBA_09119	GO:0005576	extracellular region	cellular_component	3	0.0386595	3.40047	up	phosphoesterase-like protein [Beauveria bassiana ARSEF 2860]
BBA_09427	GO:0005576	extracellular region	cellular_component	3	0.0386595	2.46987	up	serine carboxypeptidase [Beauveria bassiana ARSEF 2860]
BBA_10055	GO:0005576	extracellular region	cellular_component	3	0.0386595	1.08169	up	putative hexosaminidase [Beauveria bassiana ARSEF 2860]
BBA_03671	GO:1900781	fumiquinazoline C biosynthetic process	biological_process	10	0.0397163	-1.31937	down	nonribosomal peptide synthase, putative [Beauveria bassiana ARSEF 2860]
BBA_07548	GO:1900781	fumiquinazoline C biosynthetic process	biological_process	10	0.0397163	-1.06141	down	nonribosomal peptide synthase [Beauveria bassiana ARSEF 2860]
BBA_08222	GO:1900781	fumiquinazoline C biosynthetic process	biological_process	10	0.0397163	-1.31624	down	nonribosomal peptide synthase, putative [Beauveria bassiana ARSEF 2860]
BBA_04827	GO:1900781	fumiquinazoline C biosynthetic process	biological_process	10	0.0397163	1.3751	up	peptide synthetase [Beauveria bassiana ARSEF 2860]
BBA_07323	GO:0050661	NADP binding	molecular_function	6	0.0397163	-5.57442	down	6-phosphogluconate dehydrogenase [Beauveria bassiana ARSEF 2860]
BBA_09726	GO:0050661	NADP binding	molecular_function	6	0.0397163	-2.76041	down	2-dehydropantoate 2-reductase, putative [Beauveria bassiana ARSEF 2860]
BBA_05291	GO:0050661	NADP binding	molecular_function	6	0.0397163	2.10201	up	thiol-specific monooxygenase [Beauveria bassiana ARSEF 2860]
BBA_07234	GO:0050661	NADP binding	molecular_function	6	0.0397163	4.76993	up	monooxygenase-like protein [Beauveria bassiana ARSEF 2860]
BBA_05678	GO:0000790	nuclear chromatin	cellular_component	13	0.0404659	-5.26722	down	nitrogen assimilation transcription factor nirA [Beauveria bassiana ARSEF 2860]
BBA_02200	GO:0000790	nuclear chromatin	cellular_component	13	0.0404659	-1.25527	down	nitrogen assimilation transcription factor nirA [Beauveria bassiana ARSEF 2860]
BBA_04813	GO:0000790	nuclear chromatin	cellular_component	13	0.0404659	-1.8342	down	bZIP transcription factor [Beauveria bassiana ARSEF 2860]
BBA_00669	GO:0000790	nuclear chromatin	cellular_component	13	0.0404659	1.08501	up	WD repeat-containing protein [Beauveria bassiana ARSEF 2860]
BBA_01289	GO:0000790	nuclear chromatin	cellular_component	13	0.0404659	1.22899	up	eukaryotic and archaeal DNA primase small subunit [Beauveria bassiana ARSEF 2860]
BBA_01488	GO:0000790	nuclear chromatin	cellular_component	13	0.0404659	1.13682	up	condensin complex component SMC2 [Beauveria bassiana ARSEF 2860]
BBA_04287	GO:0000790	nuclear chromatin	cellular_component	13	0.0404659	1.15115	up	histone acetyltransferase type B catalytic subunit [Beauveria bassiana ARSEF 2860]
BBA_04494	GO:0000790	nuclear chromatin	cellular_component	13	0.0404659	1.6232	up	MCM2/3/5 family protein [Beauveria bassiana ARSEF 2860]
BBA_06102	GO:0000790	nuclear chromatin	cellular_component	13	0.0404659	1.08366	up	MRC1-like domain-containing protein [Beauveria bassiana ARSEF 2860]
BBA_06828	GO:0000790	nuclear chromatin	cellular_component	13	0.0404659	1.262	up	MCM2/3/5 family protein [Beauveria bassiana ARSEF 2860]
BBA_09913	GO:0000790	nuclear chromatin	cellular_component	13	0.0404659	2.02266	up	SET domain-containing protein 5 [Beauveria bassiana ARSEF 2860]
BBA_02139	GO:0004364	glutathione transferase activity	molecular_function	6	0.0410205	-2.64504	down	Glutathione S-transferase [Beauveria bassiana ARSEF 2860]
BBA_03252	GO:0004364	glutathione transferase activity	molecular_function	6	0.0410205	-1.57226	down	glutathione S-transferase I [Beauveria bassiana ARSEF 2860]
BBA_05648	GO:0004364	glutathione transferase activity	molecular_function	6	0.0410205	-2.64887	down	glutathione S-transferase [Beauveria bassiana ARSEF 2860]
BBA_08184	GO:0004364	glutathione transferase activity	molecular_function	6	0.0410205	-5.87311	down	glutathione-s-transferase [Beauveria bassiana ARSEF 2860]
BBA_08746	GO:0004364	glutathione transferase activity	molecular_function	6	0.0410205	2.2195	up	glutathione-S-transferase theta, GST [Beauveria bassiana ARSEF 2860]
BBA_00919	GO:0004806	triglyceride lipase activity	molecular_function	7	0.0410205	-1.11412	down	patatin-like phospholipase [Beauveria bassiana ARSEF 2860]
BBA_06154	GO:0004806	triglyceride lipase activity	molecular_function	7	0.0410205	-3.0307	down	triacylglycerol lipase [Beauveria bassiana ARSEF 2860]
BBA_03026	GO:0004806	triglyceride lipase activity	molecular_function	7	0.0410205	1.1084	up	Secretory lipase family protein [Beauveria bassiana ARSEF 2860]
BBA_08762	GO:0004806	triglyceride lipase activity	molecular_function	7	0.0410205	1.46827	up	autophagy related lipase [Beauveria bassiana ARSEF 2860]
BBA_08812	GO:0004806	triglyceride lipase activity	molecular_function	7	0.0410205	0.17318	up
BBA_00675	GO:0022891	substrate-specific transmembrane transporter activity	molecular_function	5	0.0411013	-2.45333	down	hexose transporter [Beauveria bassiana ARSEF 2860]
BBA_02296	GO:0022891	substrate-specific transmembrane transporter activity	molecular_function	5	0.0411013	1.00213	up	sugar porter family MFS transporter [Beauveria bassiana ARSEF 2860]
BBA_05761	GO:0022891	substrate-specific transmembrane transporter activity	molecular_function	5	0.0411013	8.3524	up	phosphate permease [Beauveria bassiana ARSEF 2860]
BBA_08060	GO:0022891	substrate-specific transmembrane transporter activity	molecular_function	5	0.0411013	2.3029	up	MFS monosaccharide transporter, putative [Beauveria bassiana ARSEF 2860]
BBA_08728	GO:0022891	substrate-specific transmembrane transporter activity	molecular_function	5	0.0411013	1.56524	up	hexose transporter [Beauveria bassiana ARSEF 2860]
BBA_08788	GO:0022891	substrate-specific transmembrane transporter activity	molecular_function	5	0.0411013	1.93334	up	MFS sugar transporter, putative [Beauveria bassiana ARSEF 2860]
BBA_09481	GO:0022891	substrate-specific transmembrane transporter activity	molecular_function	5	0.0411013	1.79555	up	quinate permease [Beauveria bassiana ARSEF 2860]
BBA_10107	GO:0022891	substrate-specific transmembrane transporter activity	molecular_function	5	0.0411013	3.48661	up	phosphate:H+ symporter [Beauveria bassiana ARSEF 2860]
BBA_02417	GO:0030163	protein catabolic process	biological_process	7	0.0461278	-1.12675	down	secreted aspartic proteinase [Beauveria bassiana ARSEF 2860]
BBA_07559	GO:0030163	protein catabolic process	biological_process	7	0.0461278	-1.56676	down	putative aspartate protease [Beauveria bassiana ARSEF 2860]
BBA_07766	GO:0030163	protein catabolic process	biological_process	7	0.0461278	-1.25154	down	endothiapepsin-like protein [Beauveria bassiana ARSEF 2860]
BBA_02653	GO:0030163	protein catabolic process	biological_process	7	0.0461278	1.64192	up	carbon-nitrogen hydrolase [Beauveria bassiana ARSEF 2860]
BBA_02655	GO:0030163	protein catabolic process	biological_process	7	0.0461278	1.7696	up	carbon-nitrogen hydrolase [Beauveria bassiana ARSEF 2860]
BBA_03961	GO:0030163	protein catabolic process	biological_process	7	0.0461278	1.50097	up	endothiapepsin precursor [Beauveria bassiana ARSEF 2860]
BBA_04084	GO:0030163	protein catabolic process	biological_process	7	0.0461278	1.24828	up	putative aspartic protease [Beauveria bassiana ARSEF 2860]
BBA_02417	GO:0004190	aspartic-type endopeptidase activity	molecular_function	8	0.0461278	-1.12675	down	secreted aspartic proteinase [Beauveria bassiana ARSEF 2860]
BBA_07559	GO:0004190	aspartic-type endopeptidase activity	molecular_function	8	0.0461278	-1.56676	down	putative aspartate protease [Beauveria bassiana ARSEF 2860]
BBA_07766	GO:0004190	aspartic-type endopeptidase activity	molecular_function	8	0.0461278	-1.25154	down	endothiapepsin-like protein [Beauveria bassiana ARSEF 2860]
BBA_03961	GO:0004190	aspartic-type endopeptidase activity	molecular_function	8	0.0461278	1.50097	up	endothiapepsin precursor [Beauveria bassiana ARSEF 2860]
BBA_04084	GO:0004190	aspartic-type endopeptidase activity	molecular_function	8	0.0461278	1.24828	up	putative aspartic protease [Beauveria bassiana ARSEF 2860]
BBA_04450	GO:0004190	aspartic-type endopeptidase activity	molecular_function	8	0.0461278	1.4161	up	aspartic-type endopeptidase [Beauveria bassiana ARSEF 2860]
BBA_07505	GO:0004190	aspartic-type endopeptidase activity	molecular_function	8	0.0461278	3.6971	up	peptidase A4 family protein [Beauveria bassiana ARSEF 2860]
	Counts of differentially expressed genes enriched into different GO terms
	GO_ID	GO_Term	GO_function	Down	Up	Total
	GO:0055114	oxidation-reduction process	biological_process	36	51	87
	GO:0008152	metabolic process	biological_process	25	14	39
	GO:0055085	transmembrane transport	biological_process	23	48	71
	GO:0035690	cellular response to drug	biological_process	10	11	21
	GO:1900557	emericellamide biosynthetic process	biological_process	7	3	10
	GO:0006749	glutathione metabolic process	biological_process	5	1	6
	GO:0006633	fatty acid biosynthetic process	biological_process	5	5	10
	GO:0016998	cell wall macromolecule catabolic process	biological_process	4	2	6
	GO:0019243	methylglyoxal catabolic process to D-lactate via S-lactoyl-glutathione	biological_process	4	1	5
	GO:0052051	interaction with host via protein secreted by type II secretion system	biological_process	4	2	6
	GO:0009058	biosynthetic process	biological_process	3	4	7
	GO:0006808	regulation of nitrogen utilization	biological_process	3	0	3
	GO:0071998	ascospore release from ascus	biological_process	3	1	4
	GO:0030163	protein catabolic process	biological_process	3	4	7
	GO:1900805	brevianamide F biosynthetic process	biological_process	3	1	4
	GO:1900772	fumitremorgin B biosynthetic process	biological_process	3	0	3
	GO:1900781	fumiquinazoline C biosynthetic process	biological_process	3	1	4
	GO:1900809	fumigaclavine C biosynthetic process	biological_process	3	1	4
	GO:0009636	response to toxic substance	biological_process	2	2	4
	GO:0008654	phospholipid biosynthetic process	biological_process	2	3	5
	GO:0006520	cellular amino acid metabolic process	biological_process	2	4	6
	GO:0043200	response to amino acid	biological_process	2	0	2
	GO:0070941	eisosome assembly	biological_process	2	0	2
	GO:1900554	asperfuranone biosynthetic process	biological_process	2	3	5
	GO:0010106	cellular response to iron ion starvation	biological_process	2	4	6
	GO:1900584	o-orsellinic acid biosynthetic process	biological_process	2	2	4
	GO:1900815	monodictyphenone biosynthetic process	biological_process	2	3	5
	GO:1900617	emericellamide A biosynthetic process	biological_process	2	0	2
	GO:0044117	growth of symbiont in host	biological_process	1	1	2
	GO:0006817	phosphate ion transport	biological_process	1	3	4
	GO:1901684	arsenate ion transmembrane transport	biological_process	1	1	2
	GO:0090307	mitotic spindle assembly	biological_process	1	4	5
	GO:0006636	unsaturated fatty acid biosynthetic process	biological_process	1	1	2
	GO:0033215	iron assimilation by reduction and transport	biological_process	1	2	3
	GO:0006725	cellular aromatic compound metabolic process	biological_process	0	3	3
	GO:0033554	cellular response to stress	biological_process	0	2	2
	GO:0006279	premeiotic DNA replication	biological_process	0	3	3
	GO:0007034	vacuolar transport	biological_process	0	5	5
	GO:0019439	aromatic compound catabolic process	biological_process	0	2	2
	GO:0006797	polyphosphate metabolic process	biological_process	0	4	4
	GO:0071577	zinc II ion transmembrane transport	biological_process	0	4	4
	GO:0016237	lysosomal microautophagy	biological_process	0	3	3
	GO:0051097	negative regulation of helicase activity	biological_process	0	2	2
	GO:0006464	cellular protein modification process	biological_process	0	3	3
	GO:0006401	RNA catabolic process	biological_process	0	3	3
	GO:1901624	negative regulation of lymphocyte chemotaxis	biological_process	0	2	2
	GO:0034501	protein localization to kinetochore	biological_process	0	3	3
	GO:0010848	regulation of chromatin disassembly	biological_process	0	2	2
	GO:0030520	intracellular estrogen receptor signaling pathway	biological_process	0	2	2
	GO:0070125	mitochondrial translational elongation	biological_process	0	2	2
	GO:0019344	cysteine biosynthetic process	biological_process	0	2	2
	GO:0045861	negative regulation of proteolysis	biological_process	0	2	2
	GO:1900772	fumitremorgin B biosynthetic process	biological_process	0	1	1
	GO:0009263	deoxyribonucleotide biosynthetic process	biological_process	0	2	2
	GO:0019521	D-gluconate metabolic process	biological_process	0	2	2
	GO:0006270	DNA replication initiation	biological_process	0	6	6
	GO:0070100	negative regulation of chemokine-mediated signaling pathway	biological_process	0	2	2
	GO:0021762	substantia nigra development	biological_process	0	2	2
	GO:0036413	histone H3-R26 citrullination	biological_process	0	2	2
	GO:0048096	chromatin-mediated maintenance of transcription	biological_process	0	2	2
	GO:0006267	pre-replicative complex assembly involved in nuclear cell cycle DNA replication	biological_process	0	3	3
	GO:1902450	negative regulation of ATP-dependent DNA helicase activity	biological_process	0	2	2
	GO:0005575	cellular_component	cellular_component	267	363	630
	GO:0016021	integral component of membrane	cellular_component	29	58	87
	GO:0016020	membrane	cellular_component	9	16	25
	GO:0005576	extracellular region	cellular_component	8	24	32
	GO:0032126	eisosome	cellular_component	3	0	3
	GO:0016023	cytoplasmic, membrane-bounded vesicle	cellular_component	3	2	5
	GO:0000790	nuclear chromatin	cellular_component	3	8	11
	GO:0033573	high-affinity iron permease complex	cellular_component	1	2	3
	GO:0042555	MCM complex	cellular_component	0	4	4
	GO:1990023	mitotic spindle midzone	cellular_component	0	3	3
	GO:0000778	condensed nuclear chromosome kinetochore	cellular_component	0	5	5
	GO:0033254	vacuolar transporter chaperone complex	cellular_component	0	3	3
	GO:0030692	Noc4p-Nop14p complex	cellular_component	0	2	2
	GO:0005971	ribonucleoside-diphosphate reductase complex	cellular_component	0	2	2
	GO:0005656	nuclear pre-replicative complex	cellular_component	0	3	3
	GO:0016491	oxidoreductase activity	molecular_function	31	43	74
	GO:0003824	catalytic activity	molecular_function	20	22	42
	GO:0016787	hydrolase activity	molecular_function	13	11	24
	GO:0005506	iron ion binding	molecular_function	11	14	25
	GO:0020037	heme binding	molecular_function	11	8	19
	GO:0016705	oxidoreductase activity, acting on paired donors, with incorporation or reduction of molecular oxygen	molecular_function	8	5	13
	GO:0004497	monooxygenase activity	molecular_function	7	10	17
	GO:0016747	transferase activity, transferring acyl groups other than amino-acyl groups	molecular_function	7	7	14
	GO:0005507	copper ion binding	molecular_function	5	8	13
	GO:0008168	methyltransferase activity	molecular_function	5	0	5
	GO:0030170	pyridoxal phosphate binding	molecular_function	5	8	13
	GO:0031177	phosphopantetheine binding	molecular_function	5	3	8
	GO:0004364	glutathione transferase activity	molecular_function	4	1	5
	GO:0016712	oxidoreductase activity, acting on paired donors, with incorporation or reduction of molecular oxygen, reduced flavin or flavoprotein as one donor, and incorporation of one atom of oxygen	molecular_function	3	4	7
	GO:0044212	transcription regulatory region DNA binding	molecular_function	3	7	10
	GO:0043565	sequence-specific DNA binding	molecular_function	3	12	15
	GO:0019904	protein domain specific binding	molecular_function	3	0	3
	GO:0004190	aspartic-type endopeptidase activity	molecular_function	3	4	7
	GO:0004609	phosphatidylserine decarboxylase activity	molecular_function	2	2	4
	GO:0050661	NADP binding	molecular_function	2	2	4
	GO:0004806	triglyceride lipase activity	molecular_function	2	3	5
	GO:0005315	inorganic phosphate transmembrane transporter activity	molecular_function	1	4	5
	GO:0015093	ferrous iron transmembrane transporter activity	molecular_function	1	2	3
	GO:0035673	oligopeptide transmembrane transporter activity	molecular_function	1	4	5
	GO:0005385	zinc ion transmembrane transporter activity	molecular_function	1	4	5
	GO:0008236	serine-type peptidase activity	molecular_function	1	5	6
	GO:0016798	hydrolase activity, acting on glycosyl bonds	molecular_function	1	1	2
	GO:0016722	oxidoreductase activity, oxidizing metal ions	molecular_function	1	3	4
	GO:0015297	antiporter activity	molecular_function	1	6	7
	GO:0015179	L-amino acid transmembrane transporter activity	molecular_function	1	5	6
	GO:0019825	oxygen binding	molecular_function	1	2	3
	GO:0005381	iron ion transmembrane transporter activity	molecular_function	1	2	3
	GO:0022857	transmembrane transporter activity	molecular_function	1	12	13
	GO:0022891	substrate-specific transmembrane transporter activity	molecular_function	1	7	8
	GO:0004521	endoribonuclease activity	molecular_function	0	4	4
	GO:0016903	oxidoreductase activity, acting on the aldehyde or oxo group of donors	molecular_function	0	3	3
	GO:0043138	3'-5' DNA helicase activity	molecular_function	0	2	2
	GO:0030331	estrogen receptor binding	molecular_function	0	2	2
	GO:0004748	ribonucleoside-diphosphate reductase activity, thioredoxin disulfide as acceptor	molecular_function	0	2	2																		mnb
	GO:0003963	RNA-3'-phosphate cyclase activity	molecular_function	0	2	2
	GO:0004072	aspartate kinase activity	molecular_function	0	2	2
	GO:0004375	glycine dehydrogenase (decarboxylating) activity	molecular_function	0	2	2
	GO:0016813	hydrolase activity, acting on carbon-nitrogen (but not peptide) bonds, in linear amidines	molecular_function	0	2	2
