# Supplementary material for: A Small Cysteine-Free Protein Acts as a Novel Regulator of Fungal Insect-Pathogenic Lifecycle and Genomic Expression
Source: mSystems. 2021 Mar 23;6(2):e00098-21. doi: 10.1128/mSystems.00098-21 (PMC8546967; doi:10.1128/mSystems.00098-21)
Supplement: TABLE S3 [file msystems.00098-21-st003.xlsx]

## Sheet: Table S3
Tag locus	pathway_id	pathway_name	p-value	KO_entry	log2 R	Regulation	EC	Annotation
BBA_00559	ko00920	Sulfur metabolism	2.3458e-05	K00387	-1.15363	down	EC:1.8.3.1	oxidoreductase molybdopterin binding domain-containing protein [Beauveria bassiana ARSEF 2860]
BBA_00095	ko00920	Sulfur metabolism	2.3458e-05	K00387	-1.30696	down	EC:1.8.3.1	oxidoreductase molybdopterin binding domain-containing protein [Beauveria bassiana ARSEF 2860]
BBA_03458	ko00920	Sulfur metabolism	2.3458e-05	K03119	inf	up	EC:1.14.11.17	TfdA family Taurine catabolism dioxygenase TauD [Beauveria bassiana ARSEF 2860]
BBA_05739	ko00920	Sulfur metabolism	2.3458e-05	K04091	3.05863	up	EC:1.14.14.5	dibenzothiophene desulfurization enzyme A [Beauveria bassiana ARSEF 2860]
BBA_05768	ko00920	Sulfur metabolism	2.3458e-05	K01738	1.77524	up	EC:2.5.1.47	cysteine synthase [Beauveria bassiana ARSEF 2860]
BBA_02565	ko00920	Sulfur metabolism	2.3458e-05	K00958	1.83642	up	EC:2.7.7.4	sulfate adenylyltransferase [Beauveria bassiana ARSEF 2860]
BBA_02668	ko00920	Sulfur metabolism	2.3458e-05	K17218	1.04789	up	EC:1.8.5.-	pyridine nucleotide-disulfide oxidoreductase, putative [Beauveria bassiana ARSEF 2860]
BBA_02874	ko00920	Sulfur metabolism	2.3458e-05	K00380	2.68726	up	EC:1.8.1.2	Cytochrome P450 CYP505D4 [Beauveria bassiana ARSEF 2860]
BBA_03237	ko00920	Sulfur metabolism	2.3458e-05	K00381	2.14742	up	EC:1.8.1.2	sulfite reductase hemoprotein [Beauveria bassiana ARSEF 2860]
BBA_05718	ko00920	Sulfur metabolism	2.3458e-05	K08738	1.46462	up	NA	cytochrome c [Beauveria bassiana ARSEF 2860]
BBA_07522	ko00920	Sulfur metabolism	2.3458e-05	K17069	1.00058	up	EC:2.5.1.49;EC:2.5.1.47	Homocysteine synthase [Beauveria bassiana ARSEF 2860]
BBA_07651	ko00920	Sulfur metabolism	2.3458e-05	K03119	4.92133	up	EC:1.14.11.17	TfdA family Taurine catabolism dioxygenase TauD [Beauveria bassiana ARSEF 2860]
BBA_08871	ko00920	Sulfur metabolism	2.3458e-05	K00390	3.36774	up	EC:1.8.4.8;EC:1.8.4.10	phosphoadenosine phosphosulfate reductase [Beauveria bassiana ARSEF 2860]
BBA_01111	ko00920	Sulfur metabolism	2.3458e-05	K01738	1.17804	up	EC:2.5.1.47	Cysteine synthase [Beauveria bassiana ARSEF 2860]
BBA_01289	ko03030	DNA replication	0.000156034	K02684	1.22899	up	EC:2.7.7.-	eukaryotic and archaeal DNA primase small subunit [Beauveria bassiana ARSEF 2860]
BBA_00192	ko03030	DNA replication	0.000156034	K03469	-1.27565	down	EC:3.1.26.4	Ribonuclease H1 [Beauveria bassiana ARSEF 2860]
BBA_02417	ko03030	DNA replication	0.000156034	K10755	-1.12675	down	NA	secreted aspartic proteinase [Beauveria bassiana ARSEF 2860]
BBA_09721	ko03030	DNA replication	0.000156034	K02209	-1.17722	down	EC:3.6.4.12	hypothetical protein BBA_09721 [Beauveria bassiana ARSEF 2860]
BBA_02527	ko03030	DNA replication	0.000156034	K02209	1.45756	up	EC:3.6.4.12	MCM2/3/5 family protein [Beauveria bassiana ARSEF 2860]
BBA_02537	ko03030	DNA replication	0.000156034	K02321	1.35996	up	NA	DNA polymerase alpha/epsilon subunit B [Beauveria bassiana ARSEF 2860]
BBA_03507	ko03030	DNA replication	0.000156034	K03504	1.16676	up	NA	DNA polymerase subunit Cdc27 [Beauveria bassiana ARSEF 2860]
BBA_04445	ko03030	DNA replication	0.000156034	K02326	1.46223	up	EC:2.7.7.7	hypothetical protein BBA_04444 [Beauveria bassiana ARSEF 2860];histone-like transcription factor and archaeal histone [Beauveria bassiana ARSEF 2860]
BBA_04494	ko03030	DNA replication	0.000156034	K02540	1.6232	up	EC:3.6.4.12	MCM2/3/5 family protein [Beauveria bassiana ARSEF 2860]
BBA_04757	ko03030	DNA replication	0.000156034	K07466	1.09288	up	NA	replication factor-a protein 1 [Beauveria bassiana ARSEF 2860]
BBA_04801	ko03030	DNA replication	0.000156034	K02212	1.10715	up	EC:3.6.4.12	vacuolar transporter chaperone 1 [Beauveria bassiana ARSEF 2860]
BBA_05590	ko03030	DNA replication	0.000156034	K10743	1.16714	up	EC:3.1.26.4	ribonuclease HII [Beauveria bassiana ARSEF 2860]
BBA_06650	ko03030	DNA replication	0.000156034	K10755	1.14914	up	NA	putative aspartic endopeptidase [Beauveria bassiana ARSEF 2860]
BBA_06828	ko03030	DNA replication	0.000156034	K02541	1.262	up	EC:3.6.4.12	MCM2/3/5 family protein [Beauveria bassiana ARSEF 2860]
BBA_06881	ko03030	DNA replication	0.000156034	K10754	1.07381	up	NA	ATPase protein [Beauveria bassiana ARSEF 2860]
BBA_07887	ko03030	DNA replication	0.000156034	K02212	1.27638	up	EC:3.6.4.12	MCM2/3/5 family protein [Beauveria bassiana ARSEF 2860]
BBA_07974	ko03030	DNA replication	0.000156034	K02212	1.5958	up	EC:3.6.4.12	VTC domain-containing protein [Beauveria bassiana ARSEF 2860]
BBA_00774	ko03030	DNA replication	0.000156034	K02327	1.15241	up	EC:2.7.7.7	DNA polymerase family B [Beauveria bassiana ARSEF 2860]
BBA_02541	ko00561	Glycerolipid metabolism	0.00462669	K00863	-1.48258	down	EC:2.7.1.28;EC:2.7.1.29	dihydroxyacetone kinase [Beauveria bassiana ARSEF 2860]
BBA_03995	ko00561	Glycerolipid metabolism	0.00462669	K18693	-1.76223	down	EC:3.1.3.81;EC:3.1.3.4	PAP2 superfamily protein [Beauveria bassiana ARSEF 2860]
BBA_04090	ko00561	Glycerolipid metabolism	0.00462669	K18693	-5.57896	down	EC:3.1.3.81;EC:3.1.3.4	short-chain dehydrogenase [Beauveria bassiana ARSEF 2860]
BBA_04311	ko00561	Glycerolipid metabolism	0.00462669	K00128	-1.06878	down	EC:1.2.1.3	aldehyde dehydrogenase [Beauveria bassiana ARSEF 2860]
BBA_06058	ko00561	Glycerolipid metabolism	0.00462669	K01046	-2.9887	down	EC:3.1.1.3	esterase-like protein [Beauveria bassiana ARSEF 2860]
BBA_06154	ko00561	Glycerolipid metabolism	0.00462669	K01046	-3.0307	down	EC:3.1.1.3	triacylglycerol lipase [Beauveria bassiana ARSEF 2860]
BBA_06991	ko00561	Glycerolipid metabolism	0.00462669	K00002	-4.83193	down	EC:1.1.1.2	alcohol dehydrogenase GroES-like domain-containing protein [Beauveria bassiana ARSEF 2860]
BBA_07533	ko00561	Glycerolipid metabolism	0.00462669	K00002	-1.44983	down	EC:1.1.1.2	NADP-dependent alcohol dehydrogenase [Beauveria bassiana ARSEF 2860]
BBA_09182	ko00561	Glycerolipid metabolism	0.00462669	K07407	-1.26491	down	EC:3.2.1.22	Glycoside hydrolase, family 36 [Beauveria bassiana ARSEF 2860]
BBA_00919	ko00561	Glycerolipid metabolism	0.00462669	K14674	-1.11412	down	EC:3.1.1.3;EC:3.1.1.13	patatin-like phospholipase [Beauveria bassiana ARSEF 2860]
BBA_03585	ko00561	Glycerolipid metabolism	0.00462669	K14458	1.40824	up	EC:2.3.1.22	UDP-glucoronosyl and UDP-glucosyl transferase family protein [Beauveria bassiana ARSEF 2860]
BBA_04970	ko00561	Glycerolipid metabolism	0.00462669	K00863	1.07239	up	EC:2.7.1.28;EC:2.7.1.29	dihydroxyacetone kinase [Beauveria bassiana ARSEF 2860]
BBA_06709	ko00561	Glycerolipid metabolism	0.00462669	K01046	1.48285	up	EC:3.1.1.3	carboxylesterase-like protein [Beauveria bassiana ARSEF 2860]
BBA_07114	ko00561	Glycerolipid metabolism	0.00462669	K18097	1.46588	up	EC:1.1.1.156	aldo/keto reductase [Beauveria bassiana ARSEF 2860]
BBA_08535	ko00561	Glycerolipid metabolism	0.00462669	K06116	1.24696	up	EC:3.1.3.21	haloacid dehalogenase-like hydrolase [Beauveria bassiana ARSEF 2860]
BBA_08762	ko00561	Glycerolipid metabolism	0.00462669	K17900	1.46827	up	EC:3.1.1.3	autophagy related lipase [Beauveria bassiana ARSEF 2860]
BBA_09986	ko00561	Glycerolipid metabolism	0.00462669	K18097	1.09813	up	EC:1.1.1.156	ketoreductase, putative [Beauveria bassiana ARSEF 2860]
BBA_01012	ko00561	Glycerolipid metabolism	0.00462669	K14458	1.28303	up	EC:2.3.1.22	UDP-glucoronosyl and UDP-glucosyl transferase family protein [Beauveria bassiana ARSEF 2860]
BBA_00931	ko00380	Tryptophan metabolism	0.00817694	K01426	-1.30758	down	EC:3.5.1.4	7 alpha-cephem-methoxylase, putative [Beauveria bassiana ARSEF 2860]
BBA_00965	ko00380	Tryptophan metabolism	0.00817694	K00493	-1.20095	down	EC:1.14.14.1	Cytochrome P450 CYP52T1 [Beauveria bassiana ARSEF 2860]
BBA_07335	ko00380	Tryptophan metabolism	0.00817694	K00493	-2.73014	down	EC:1.14.14.1	Cytochrome P450 CYP655C1 [Beauveria bassiana ARSEF 2860]
BBA_01189	ko00380	Tryptophan metabolism	0.00817694	K00452	-1.06067	down	EC:1.13.11.6	3-hydroxyanthranilic acid dioxygenase [Beauveria bassiana ARSEF 2860]
BBA_02819	ko00380	Tryptophan metabolism	0.00817694	K15067	-1.61294	down	EC:3.5.99.5	endoribonuclease L-PSP [Beauveria bassiana ARSEF 2860]
BBA_04311	ko00380	Tryptophan metabolism	0.00817694	K00128	-1.06878	down	EC:1.2.1.3	aldehyde dehydrogenase [Beauveria bassiana ARSEF 2860]
BBA_05173	ko00380	Tryptophan metabolism	0.00817694	K00493	-3.19519	down	EC:1.14.14.1	Cytochrome P450 CYP52G6 [Beauveria bassiana ARSEF 2860]
BBA_06186	ko00380	Tryptophan metabolism	0.00817694	K03781	-4.41599	down	EC:1.11.1.6	Catalase-like domain, heme-dependent [Beauveria bassiana ARSEF 2860]
BBA_06472	ko00380	Tryptophan metabolism	0.00817694	K00493	-1.75798	down	EC:1.14.14.1	Cytochrome P450 CYP5099A1 [Beauveria bassiana ARSEF 2860]
BBA_06755	ko00380	Tryptophan metabolism	0.00817694	K01501	-1.6307	down	EC:3.5.5.1	FAD binding domain protein [Beauveria bassiana ARSEF 2860]
BBA_00709	ko00380	Tryptophan metabolism	0.00817694	K01501	-2.27539	down	EC:3.5.5.1	FAD binding domain-containing protein [Beauveria bassiana ARSEF 2860]
BBA_08000	ko00380	Tryptophan metabolism	0.00817694	K07511	-1.27917	down	EC:4.2.1.17	enoyl-CoA hydratase/isomerase [Beauveria bassiana ARSEF 2860]
BBA_10249	ko00380	Tryptophan metabolism	0.00817694	K00486	-1.68785	down	EC:1.14.13.9	kynurenine 3-monooxygenase [Beauveria bassiana ARSEF 2860]
BBA_02275	ko00380	Tryptophan metabolism	0.00817694	K00493	1.25257	up	EC:1.14.14.1	Cytochrome P450 CYP5202A1 [Beauveria bassiana ARSEF 2860]
BBA_02083	ko00380	Tryptophan metabolism	0.00817694	K01426	1.62237	up	EC:3.5.1.4	hypothetical protein BBA_02083 [Beauveria bassiana ARSEF 2860]
BBA_02382	ko00380	Tryptophan metabolism	0.00817694	K00493	1.10406	up	EC:1.14.14.1	Cytochrome P450 CYP52T1 [Beauveria bassiana ARSEF 2860]
BBA_04370	ko00380	Tryptophan metabolism	0.00817694	K00493	1.28523	up	EC:1.14.14.1	Cytochrome P450 CYP584G1 [Beauveria bassiana ARSEF 2860]
BBA_00628	ko00380	Tryptophan metabolism	0.00817694	K00486	3.42128	up	EC:1.14.13.9	salicylate hydroxylase [Beauveria bassiana ARSEF 2860]
BBA_07295	ko00380	Tryptophan metabolism	0.00817694	K00493	1.52214	up	EC:1.14.14.1	Cytochrome P450 CYP578A2 [Beauveria bassiana ARSEF 2860]
BBA_07477	ko00380	Tryptophan metabolism	0.00817694	K01426	1.13616	up	EC:3.5.1.4	amidase-like protein [Beauveria bassiana ARSEF 2860]
BBA_07924	ko00380	Tryptophan metabolism	0.00817694	K01426	1.472	up	EC:3.5.1.4	methyltransferase domain-containing protein [Beauveria bassiana ARSEF 2860];amidase protein [Beauveria bassiana ARSEF 2860];zinc ion binding protein [Beauveria bassiana ARSEF 2860]
BBA_08058	ko00380	Tryptophan metabolism	0.00817694	K00838	1.56052	up	EC:2.6.1.57;EC:2.6.1.27	aromatic amino acid aminotransferase [Beauveria bassiana ARSEF 2860]
BBA_08136	ko00380	Tryptophan metabolism	0.00817694	K00493	1.16106	up	EC:1.14.14.1	Cytochrome P450 CYP52T1 [Beauveria bassiana ARSEF 2860]
BBA_09022	ko00380	Tryptophan metabolism	0.00817694	K00493	2.02979	up	EC:1.14.14.1	Cytochrome P450 CYP52T1 [Beauveria bassiana ARSEF 2860]
BBA_09225	ko00380	Tryptophan metabolism	0.00817694	K00463	2.22484	up	EC:1.13.11.52	indoleamine 2,3-dioxygenase family protein [Beauveria bassiana ARSEF 2860]
BBA_09514	ko00380	Tryptophan metabolism	0.00817694	K14264;K00106	1.08256	up	EC:2.6.1.7;EC:1.17.1.4;EC:1.17.3.2	aminotransferase class I and II [Beauveria bassiana ARSEF 2860];xanthine dehydrogenase [Beauveria bassiana ARSEF 2860]
BBA_02698	ko00404	Staurosporine biosynthesis	0.00822238	K17475	-1.57708	down	EC:1.14.13.176	Cytochrome P450 CYP5080B3 [Beauveria bassiana ARSEF 2860]
BBA_03671	ko00404	Staurosporine biosynthesis	0.00822238	K18281	-1.31937	down	NA	nonribosomal peptide synthase, putative [Beauveria bassiana ARSEF 2860]
BBA_04327	ko00404	Staurosporine biosynthesis	0.00822238	K18281	-3.83672	down	NA	amino acid adenylation domain protein [Beauveria bassiana ARSEF 2860]
BBA_07548	ko00404	Staurosporine biosynthesis	0.00822238	K18281	-1.06141	down	NA	nonribosomal peptide synthase [Beauveria bassiana ARSEF 2860]
BBA_08222	ko00404	Staurosporine biosynthesis	0.00822238	K18281	-1.31624	down	NA	nonribosomal peptide synthase, putative [Beauveria bassiana ARSEF 2860]
BBA_08424	ko00404	Staurosporine biosynthesis	0.00822238	K18281	-3.43808	down	NA	nonribosomal peptide synthase, putative [Beauveria bassiana ARSEF 2860]
BBA_00305	ko00404	Staurosporine biosynthesis	0.00822238	K17475	1.13563	up	EC:1.14.13.176	Cytochrome P450 CYP628A2 [Beauveria bassiana ARSEF 2860]
BBA_04827	ko00404	Staurosporine biosynthesis	0.00822238	K18281	1.3751	up	NA	peptide synthetase [Beauveria bassiana ARSEF 2860]
BBA_09744	ko00404	Staurosporine biosynthesis	0.00822238	K18280	1.7159	up	EC:2.1.1.293	O-methyltransferase-like protein [Beauveria bassiana ARSEF 2860]
BBA_02565	ko00261	Monobactam biosynthesis	0.0107911	K00958	1.83642	up	EC:2.7.7.4	sulfate adenylyltransferase [Beauveria bassiana ARSEF 2860]
BBA_07185	ko00261	Monobactam biosynthesis	0.0107911	K00928	1.03459	up	EC:2.7.2.4	aspartate kinase [Beauveria bassiana ARSEF 2860]
BBA_08744	ko00261	Monobactam biosynthesis	0.0107911	K00928	2.10722	up	EC:2.7.2.4	aspartokinase-like protein [Beauveria bassiana ARSEF 2860]
BBA_09111	ko00260	Glycine, serine and threonine metabolism	0.0147409	K00108	-3.57077	down	EC:1.1.99.1
BBA_02422	ko00260	Glycine, serine and threonine metabolism	0.0147409	K00108	-1.10009	down	EC:1.1.99.1	hypothetical protein BBA_02422 [Beauveria bassiana ARSEF 2860]
BBA_04502	ko00260	Glycine, serine and threonine metabolism	0.0147409	K00600	-1.19093	down	EC:2.1.2.1	patatin-like phospholipase [Beauveria bassiana ARSEF 2860]
BBA_04618	ko00260	Glycine, serine and threonine metabolism	0.0147409	K00108	-5.8961	down	EC:1.1.99.1	glucose-methanol-choline (gmc) oxidoreductase [Beauveria bassiana ARSEF 2860]
BBA_05553	ko00260	Glycine, serine and threonine metabolism	0.0147409	K00276	-1.53278	down	EC:1.4.3.21	copper amine oxidase [Beauveria bassiana ARSEF 2860]
BBA_06992	ko00260	Glycine, serine and threonine metabolism	0.0147409	K01694;K00059	-1.65595	down	EC:4.2.1.20;EC:1.1.1.100	ABC transporter [Beauveria bassiana ARSEF 2860];short chain dehydrogenase [Beauveria bassiana ARSEF 2860]
BBA_08370	ko00260	Glycine, serine and threonine metabolism	0.0147409	K16066	-1.40075	down	EC:1.1.1.381;EC:1.1.1.-	short-chain dehydrogenase/oxidoreductase [Beauveria bassiana ARSEF 2860]
BBA_08060	ko00260	Glycine, serine and threonine metabolism	0.0147409	K00382	2.3029	up	EC:1.8.1.4	MFS monosaccharide transporter, putative [Beauveria bassiana ARSEF 2860]
BBA_08728	ko00260	Glycine, serine and threonine metabolism	0.0147409	K00382	1.56524	up	EC:1.8.1.4	hexose transporter [Beauveria bassiana ARSEF 2860]
BBA_02065	ko00260	Glycine, serine and threonine metabolism	0.0147409	K00605	1.08342	up	EC:2.1.2.10	glycine cleavage system T protein [Beauveria bassiana ARSEF 2860]
BBA_02873	ko00260	Glycine, serine and threonine metabolism	0.0147409	K00306	1.21834	up	EC:1.5.3.1;EC:1.5.3.7	sarcosine oxidase [Beauveria bassiana ARSEF 2860]
BBA_00346	ko00260	Glycine, serine and threonine metabolism	0.0147409	K00306	1.03605	up	EC:1.5.3.1;EC:1.5.3.7	fructosyl amino acid oxidase [Beauveria bassiana ARSEF 2860]
BBA_03542	ko00260	Glycine, serine and threonine metabolism	0.0147409	K00306	1.49434	up	EC:1.5.3.1;EC:1.5.3.7	FAD dependent oxidoreductase [Beauveria bassiana ARSEF 2860]
BBA_04371	ko00260	Glycine, serine and threonine metabolism	0.0147409	K16066	1.20907	up	EC:1.1.1.381;EC:1.1.1.-	MFS multidrug transporter, putative [Beauveria bassiana ARSEF 2860]
BBA_05232	ko00260	Glycine, serine and threonine metabolism	0.0147409	K01754	1.02654	up	EC:4.3.1.19	threonine ammonia-lyase [Beauveria bassiana ARSEF 2860]
BBA_05572	ko00260	Glycine, serine and threonine metabolism	0.0147409	K00281	1.73334	up	EC:1.4.4.2	glycine dehydrogenase [Beauveria bassiana ARSEF 2860]
BBA_07185	ko00260	Glycine, serine and threonine metabolism	0.0147409	K00928	1.03459	up	EC:2.7.2.4	aspartate kinase [Beauveria bassiana ARSEF 2860]
BBA_07480	ko00260	Glycine, serine and threonine metabolism	0.0147409	K00276	1.55394	up	EC:1.4.3.21	membrane copper amine oxidase [Beauveria bassiana ARSEF 2860]
BBA_08241	ko00260	Glycine, serine and threonine metabolism	0.0147409	K00382	1.17221	up	EC:1.8.1.4	general alpha-glucoside permease [Beauveria bassiana ARSEF 2860]
BBA_00790	ko00260	Glycine, serine and threonine metabolism	0.0147409	K17989	2.34059	up	EC:4.3.1.17;EC:4.3.1.19	L-serine dehydratase [Beauveria bassiana ARSEF 2860]
BBA_08518	ko00260	Glycine, serine and threonine metabolism	0.0147409	K00058	1.61253	up	EC:1.1.1.95	D-3-phosphoglycerate dehydrogenase [Beauveria bassiana ARSEF 2860]
BBA_08744	ko00260	Glycine, serine and threonine metabolism	0.0147409	K00928	2.10722	up	EC:2.7.2.4	aspartokinase-like protein [Beauveria bassiana ARSEF 2860]
BBA_09133	ko00260	Glycine, serine and threonine metabolism	0.0147409	K00108	1.04346	up	EC:1.1.99.1	FunK1 protein kinase [Beauveria bassiana ARSEF 2860]
BBA_09299	ko00260	Glycine, serine and threonine metabolism	0.0147409	K00306	1.78652	up	EC:1.5.3.1;EC:1.5.3.7	sarcosine oxidase [Beauveria bassiana ARSEF 2860]
BBA_04951	ko00600	Sphingolipid metabolism	0.0157092	K04713	-1.1248	down	EC:1.14.18.5	fatty acid hydroxylase superfamily protein [Beauveria bassiana ARSEF 2860]
BBA_08226	ko00600	Sphingolipid metabolism	0.0157092	K04718	-1.13445	down	EC:2.7.1.91	hypothetical protein BBA_08226 [Beauveria bassiana ARSEF 2860]
BBA_08795	ko00600	Sphingolipid metabolism	0.0157092	K12350	-1.18718	down	EC:3.1.4.12	sphingomyelin phosphodiesterase [Beauveria bassiana ARSEF 2860]
BBA_09182	ko00600	Sphingolipid metabolism	0.0157092	K07407	-1.26491	down	EC:3.2.1.22	Glycoside hydrolase, family 36 [Beauveria bassiana ARSEF 2860]
BBA_06800	ko00600	Sphingolipid metabolism	0.0157092	K01190	2.08781	up	EC:3.2.1.23	beta-galactosidase [Beauveria bassiana ARSEF 2860]
BBA_01556	ko00600	Sphingolipid metabolism	0.0157092	K01130	1.01168	up	EC:3.1.6.1	RNA polymerase II mediator complex component Med8 [Beauveria bassiana ARSEF 2860];choline-sulfatase-like protein [Beauveria bassiana ARSEF 2860]
BBA_01885	ko00600	Sphingolipid metabolism	0.0157092	K04709	1.07609	up	EC:2.3.1.24	sphingosine N-acyltransferase lac1 [Beauveria bassiana ARSEF 2860]
BBA_02094	ko00600	Sphingolipid metabolism	0.0157092	K01190	1.13444	up	EC:3.2.1.23	hydantoinase/carbamoylase family amidase [Beauveria bassiana ARSEF 2860]
BBA_00616	ko00600	Sphingolipid metabolism	0.0157092	K01190	1.41605	up	EC:3.2.1.23	glycoside hydrolase family 35 [Beauveria bassiana ARSEF 2860]
BBA_09081	ko00600	Sphingolipid metabolism	0.0157092	K01190	1.6452	up	EC:3.2.1.23	beta-alanine synthase [Beauveria bassiana ARSEF 2860]
BBA_09392	ko00600	Sphingolipid metabolism	0.0157092	K01130	1.65572	up	EC:3.1.6.1	Alkaline phosphatase-like protein [Beauveria bassiana ARSEF 2860]
BBA_09255	ko00430	Taurine and hypotaurine metabolism	0.0198021	K00925	-3.10127	down	EC:2.7.2.1	acetate kinase [Beauveria bassiana ARSEF 2860]
BBA_03458	ko00430	Taurine and hypotaurine metabolism	0.0198021	K03119	inf	up	EC:1.14.11.17	TfdA family Taurine catabolism dioxygenase TauD [Beauveria bassiana ARSEF 2860]
BBA_00034	ko00430	Taurine and hypotaurine metabolism	0.0198021	K01580	1.5241	up	EC:4.1.1.15	group II pyridoxal-5-phosphate decarboxylase [Beauveria bassiana ARSEF 2860]
BBA_03753	ko00430	Taurine and hypotaurine metabolism	0.0198021	K15371	2.31895	up	EC:1.4.1.2	glutamate/Leucine/Phenylalanine/Valine dehydrogenase [Beauveria bassiana ARSEF 2860]
BBA_07068	ko00430	Taurine and hypotaurine metabolism	0.0198021	K01580	1.10813	up	EC:4.1.1.15	pyridoxal-dependent decarboxylase [Beauveria bassiana ARSEF 2860]
BBA_07651	ko00430	Taurine and hypotaurine metabolism	0.0198021	K03119	4.92133	up	EC:1.14.11.17	TfdA family Taurine catabolism dioxygenase TauD [Beauveria bassiana ARSEF 2860]
BBA_09721	ko04111	Cell cycle - yeast	0.0207953	K02209	-1.17722	down	EC:3.6.4.12	hypothetical protein BBA_09721 [Beauveria bassiana ARSEF 2860]
BBA_10311	ko04111	Cell cycle - yeast	0.0207953	K03355	-1.72068	down	NA	BTB/POZ domain protein [Beauveria bassiana ARSEF 2860]
BBA_07684	ko04111	Cell cycle - yeast	0.0207953	K03355	1.37217	up	NA	BTB/POZ domain protein [Beauveria bassiana ARSEF 2860]
BBA_01360	ko04111	Cell cycle - yeast	0.0207953	K06628	1.08468	up	NA	CDC45-like protein [Beauveria bassiana ARSEF 2860]
BBA_01439	ko04111	Cell cycle - yeast	0.0207953	K03363	1.15157	up	NA	WD domain-containing protein [Beauveria bassiana ARSEF 2860]
BBA_01488	ko04111	Cell cycle - yeast	0.0207953	K06674	1.13682	up	NA	condensin complex component SMC2 [Beauveria bassiana ARSEF 2860]
BBA_02092	ko04111	Cell cycle - yeast	0.0207953	K08866	1.11257	up	EC:2.7.12.1	serine/threonine-protein kinase MPS1 [Beauveria bassiana ARSEF 2860]
BBA_02196	ko04111	Cell cycle - yeast	0.0207953	K06654	2.39422	up	NA	nuc-1 negative regulatory protein preg [Beauveria bassiana ARSEF 2860]
BBA_02527	ko04111	Cell cycle - yeast	0.0207953	K02209	1.45756	up	EC:3.6.4.12	MCM2/3/5 family protein [Beauveria bassiana ARSEF 2860]
BBA_03190	ko04111	Cell cycle - yeast	0.0207953	K02537	1.00605	up	NA	HORMA domain-containing protein [Beauveria bassiana ARSEF 2860]
BBA_03312	ko04111	Cell cycle - yeast	0.0207953	K06647	1.12869	up	NA	transcription factor MBP1 [Beauveria bassiana ARSEF 2860]
BBA_03768	ko04111	Cell cycle - yeast	0.0207953	K06641;K02871	1.00613	up	EC:2.7.11.1	CAMK kinase [Beauveria bassiana ARSEF 2860];ribosomal protein L13 [Beauveria bassiana ARSEF 2860]
BBA_04047	ko04111	Cell cycle - yeast	0.0207953	K10259	1.20445	up	NA	WD domain-containing protein [Beauveria bassiana ARSEF 2860]
BBA_04494	ko04111	Cell cycle - yeast	0.0207953	K02540	1.6232	up	EC:3.6.4.12	MCM2/3/5 family protein [Beauveria bassiana ARSEF 2860]
BBA_04801	ko04111	Cell cycle - yeast	0.0207953	K02212	1.10715	up	EC:3.6.4.12	vacuolar transporter chaperone 1 [Beauveria bassiana ARSEF 2860]
BBA_05506	ko04111	Cell cycle - yeast	0.0207953	K03363	1.06069	up	NA	WD repeat-containing protein [Beauveria bassiana ARSEF 2860]
BBA_06102	ko04111	Cell cycle - yeast	0.0207953	K11272	1.08366	up	NA	MRC1-like domain-containing protein [Beauveria bassiana ARSEF 2860]
BBA_06828	ko04111	Cell cycle - yeast	0.0207953	K02541	1.262	up	EC:3.6.4.12	MCM2/3/5 family protein [Beauveria bassiana ARSEF 2860]
BBA_07182	ko04111	Cell cycle - yeast	0.0207953	K09175	1.04386	up	NA	RFX DNA-binding domain-containing protein [Beauveria bassiana ARSEF 2860]
BBA_07494	ko04111	Cell cycle - yeast	0.0207953	K06653	2.46716	up	NA	SPX domain-containing protein [Beauveria bassiana ARSEF 2860]
BBA_07876	ko04111	Cell cycle - yeast	0.0207953	K02219	1.09691	up	NA	hypothetical protein BBA_07876 [Beauveria bassiana ARSEF 2860];cyclin-dependent kinase regulatory subunit [Beauveria bassiana ARSEF 2860]
BBA_07887	ko04111	Cell cycle - yeast	0.0207953	K02212	1.27638	up	EC:3.6.4.12	MCM2/3/5 family protein [Beauveria bassiana ARSEF 2860]
BBA_07974	ko04111	Cell cycle - yeast	0.0207953	K02212	1.5958	up	EC:3.6.4.12	VTC domain-containing protein [Beauveria bassiana ARSEF 2860]
BBA_08042	ko04111	Cell cycle - yeast	0.0207953	K06660	1.22113	up	EC:2.7.11.21	serine/threonine-protein kinase plo1 [Beauveria bassiana ARSEF 2860]
BBA_08067	ko04111	Cell cycle - yeast	0.0207953	K02220	1.05377	up	NA	cyclin domain-containing protein [Beauveria bassiana ARSEF 2860]
BBA_08735	ko04111	Cell cycle - yeast	0.0207953	K06641	1.36529	up	EC:2.7.11.1	tousled-like kinase [Beauveria bassiana ARSEF 2860]
BBA_00832	ko04111	Cell cycle - yeast	0.0207953	K06659	1.12951	up	NA	cyclin domain-containing protein [Beauveria bassiana ARSEF 2860]
BBA_09124	ko04111	Cell cycle - yeast	0.0207953	K06641	1.29608	up	EC:2.7.11.1	protein kinase domain protein [Beauveria bassiana ARSEF 2860]
BBA_09312	ko04111	Cell cycle - yeast	0.0207953	K06675	1.02025	up	NA	condensin complex component SMC4 [Beauveria bassiana ARSEF 2860]
BBA_00895	ko04111	Cell cycle - yeast	0.0207953	K06681	1.53994	up	NA	RasGEF domain-containing protein [Beauveria bassiana ARSEF 2860]
BBA_09793	ko04111	Cell cycle - yeast	0.0207953	K18669	1.06836	up	EC:2.7.12.1	hypothetical protein BBA_09793 [Beauveria bassiana ARSEF 2860];protein kinase (Lkh1) [Beauveria bassiana ARSEF 2860]
BBA_10243	ko04111	Cell cycle - yeast	0.0207953	K02178	1.00882	up	EC:2.7.11.1	checkpoint serine/threonine-protein kinase BUB1 [Beauveria bassiana ARSEF 2860]
BBA_03767	ko00232	Caffeine metabolism	0.0209493	K00365	1.73423	up	EC:1.7.3.3	uricase-like protein [Beauveria bassiana ARSEF 2860]
BBA_09514	ko00232	Caffeine metabolism	0.0209493	K14264;K00106	1.08256	up	EC:2.6.1.7;EC:1.17.1.4;EC:1.17.3.2	aminotransferase class I and II [Beauveria bassiana ARSEF 2860];xanthine dehydrogenase [Beauveria bassiana ARSEF 2860]
BBA_09598	ko01040	Biosynthesis of unsaturated fatty acids	0.0275206	K00059	-6.03053	down	EC:1.1.1.100	oxidoreductase, short-chain dehydrogenase/reductase family [Beauveria bassiana ARSEF 2860]
BBA_03652	ko01040	Biosynthesis of unsaturated fatty acids	0.0275206	K00059	-1.12048	down	EC:1.1.1.100	short chain dehydrogenase [Beauveria bassiana ARSEF 2860]
BBA_05013	ko01040	Biosynthesis of unsaturated fatty acids	0.0275206	K00059	-1.46239	down	EC:1.1.1.100	fungal specific transcription factor [Beauveria bassiana ARSEF 2860]
BBA_06992	ko01040	Biosynthesis of unsaturated fatty acids	0.0275206	K01694;K00059	-1.65595	down	EC:4.2.1.20;EC:1.1.1.100	ABC transporter [Beauveria bassiana ARSEF 2860];short chain dehydrogenase [Beauveria bassiana ARSEF 2860]
BBA_07664	ko01040	Biosynthesis of unsaturated fatty acids	0.0275206	K00507	-3.82742	down	EC:1.14.19.1	stearoyl-CoA desaturase [Beauveria bassiana ARSEF 2860]
BBA_09419	ko01040	Biosynthesis of unsaturated fatty acids	0.0275206	K00507	-1.91729	down	EC:1.14.19.1	cytochrome b5-like Heme/Steroid binding domain-containing protein [Beauveria bassiana ARSEF 2860]
BBA_09597	ko01040	Biosynthesis of unsaturated fatty acids	0.0275206	K00059	-8.34317	down	EC:1.1.1.100	oxidoreductase, short chain dehydrogenase/reductase family protein [Beauveria bassiana ARSEF 2860]
BBA_04182	ko01040	Biosynthesis of unsaturated fatty acids	0.0275206	K10256	1.03128	up	EC:1.14.19.6;EC:1.14.19.22	S1/P1 nuclease [Beauveria bassiana ARSEF 2860];major facilitator superfamily transporter [Beauveria bassiana ARSEF 2860]
BBA_05769	ko01040	Biosynthesis of unsaturated fatty acids	0.0275206	K10256	1.07911	up	EC:1.14.19.6;EC:1.14.19.22	fatty acid desaturase [Beauveria bassiana ARSEF 2860]
BBA_08684	ko01040	Biosynthesis of unsaturated fatty acids	0.0275206	K10256	1.4083	up	EC:1.14.19.6;EC:1.14.19.22	fatty acid desaturase [Beauveria bassiana ARSEF 2860]
BBA_08989	ko01040	Biosynthesis of unsaturated fatty acids	0.0275206	K00059	7.91323	up	EC:1.1.1.100	short-chain dehydrogenase [Beauveria bassiana ARSEF 2860]
BBA_02233	ko00511	Other glycan degradation	0.030647	K12373	-2.25839	down	EC:3.2.1.52	Glycoside hydrolase, catalytic core [Beauveria bassiana ARSEF 2860]
BBA_05952	ko00511	Other glycan degradation	0.030647	K01192	-1.04508	down	EC:3.2.1.25	beta-mannosidase [Beauveria bassiana ARSEF 2860]
BBA_06800	ko00511	Other glycan degradation	0.030647	K01190	2.08781	up	EC:3.2.1.23	beta-galactosidase [Beauveria bassiana ARSEF 2860]
BBA_02094	ko00511	Other glycan degradation	0.030647	K01190	1.13444	up	EC:3.2.1.23	hydantoinase/carbamoylase family amidase [Beauveria bassiana ARSEF 2860]
BBA_00616	ko00511	Other glycan degradation	0.030647	K01190	1.41605	up	EC:3.2.1.23	glycoside hydrolase family 35 [Beauveria bassiana ARSEF 2860]
BBA_09081	ko00511	Other glycan degradation	0.030647	K01190	1.6452	up	EC:3.2.1.23	beta-alanine synthase [Beauveria bassiana ARSEF 2860]
BBA_10055	ko00511	Other glycan degradation	0.030647	K12373	1.08169	up	EC:3.2.1.52	putative hexosaminidase [Beauveria bassiana ARSEF 2860]
BBA_01103	ko02010	ABC transporters	0.0455937	K08712	-1.87927	down	NA	ABC transporter [Beauveria bassiana ARSEF 2860]
BBA_06577	ko02010	ABC transporters	0.0455937	K05658	-1.46539	down	EC:3.6.3.44	ABC transporter [Beauveria bassiana ARSEF 2860]
BBA_02630	ko02010	ABC transporters	0.0455937	K05658	-3.50047	down	EC:3.6.3.44	bassianolide nonribosomal peptide synthetase [Beauveria bassiana ARSEF 2860]
BBA_02815	ko02010	ABC transporters	0.0455937	K05658	-1.21644	down	EC:3.6.3.44	ABC transporter [Beauveria bassiana ARSEF 2860]
BBA_06558	ko02010	ABC transporters	0.0455937	K05658	-2.14798	down	EC:3.6.3.44	ABC transporter, putative [Beauveria bassiana ARSEF 2860]
BBA_07748	ko02010	ABC transporters	0.0455937	K05658	-2.98583	down	EC:3.6.3.44	ABC transporter [Beauveria bassiana ARSEF 2860]
BBA_08787	ko02010	ABC transporters	0.0455937	K05681	-1.44056	down	NA	ATP-binding cassette sub-family G member 5 [Beauveria bassiana ARSEF 2860]
BBA_09727	ko02010	ABC transporters	0.0455937	K05658	-2.65483	down	EC:3.6.3.44	beauvericin biosynthetic protein [Beauveria bassiana ARSEF 2860]
BBA_03584	ko02010	ABC transporters	0.0455937	K05658	1.87601	up	EC:3.6.3.44	ABC transporter [Beauveria bassiana ARSEF 2860]
BBA_04650	ko02010	ABC transporters	0.0455937	K05658	1.36635	up	EC:3.6.3.44	polyketide synthase, putative [Beauveria bassiana ARSEF 2860]
BBA_05272	ko02010	ABC transporters	0.0455937	K08712	1.45124	up	NA	ABC transporter [Beauveria bassiana ARSEF 2860]
BBA_01781	ko02010	ABC transporters	0.0455937	K08711	1.97538	up	NA	ABC-2 type transporter [Beauveria bassiana ARSEF 2860]
BBA_02606	ko02010	ABC transporters	0.0455937	K05658	1.38365	up	EC:3.6.3.44	multidrug resistance protein MDR, putative [Beauveria bassiana ARSEF 2860]
BBA_04716	ko02010	ABC transporters	0.0455937	K05658	1.22247	up	EC:3.6.3.44	ABC transporter transmembrane region [Beauveria bassiana ARSEF 2860]
BBA_05015	ko02010	ABC transporters	0.0455937	K08711	1.24423	up	NA	multidrug resistance protein CDR1 [Beauveria bassiana ARSEF 2860]
BBA_06960	ko02010	ABC transporters	0.0455937	K05658	1.39782	up	EC:3.6.3.44	alternative oxidase [Beauveria bassiana ARSEF 2860]
BBA_10298	ko02010	ABC transporters	0.0455937	K05658	1.57546	up	EC:3.6.3.44	ABC transporter, transmembrane domain, type 1 [Beauveria bassiana ARSEF 2860]
BBA_06755	ko00910	Nitrogen metabolism	0.047795	K01501	-1.6307	down	EC:3.5.5.1	FAD binding domain protein [Beauveria bassiana ARSEF 2860]
BBA_07280	ko00910	Nitrogen metabolism	0.047795	K00459	-1.22083	down	EC:1.13.12.16	oxidoreductase 2-nitropropane dioxygenase family, putative [Beauveria bassiana ARSEF 2860]
BBA_00709	ko00910	Nitrogen metabolism	0.047795	K01501	-2.27539	down	EC:3.5.5.1	FAD binding domain-containing protein [Beauveria bassiana ARSEF 2860]
BBA_08197	ko00910	Nitrogen metabolism	0.047795	K00459	-1.6402	down	EC:1.13.12.16	2-nitropropane dioxygenase [Beauveria bassiana ARSEF 2860]
BBA_03753	ko00910	Nitrogen metabolism	0.047795	K15371	2.31895	up	EC:1.4.1.2	glutamate/Leucine/Phenylalanine/Valine dehydrogenase [Beauveria bassiana ARSEF 2860]
BBA_05635	ko00910	Nitrogen metabolism	0.047795	K17877	1.45813	up	EC:1.7.1.4	nitrite reductase [Beauveria bassiana ARSEF 2860]
BBA_06844	ko00910	Nitrogen metabolism	0.047795	K10534	2.26176	up	EC:1.7.1.1;EC:1.7.1.2	Nitrate reductase [Beauveria bassiana ARSEF 2860]
BBA_08916	ko00910	Nitrogen metabolism	0.047795	K01673	2.0504	up	EC:4.2.1.1	carbonic anhydrase [Beauveria bassiana ARSEF 2860]
BBA_00944	ko00910	Nitrogen metabolism	0.047795	K02575	3.86858	up	NA	nitrite transporter [Beauveria bassiana ARSEF 2860]
BBA_04706	ko00030	Pentose phosphate pathway	0.0485	K01619	-6.25197	down	EC:4.1.2.4	MFS multidrug resistance transporter [Beauveria bassiana ARSEF 2860]
BBA_04751	ko00030	Pentose phosphate pathway	0.0485	K00850	-1.51413	down	EC:2.7.1.11	6-phosphofructokinase [Beauveria bassiana ARSEF 2860]
BBA_05012	ko00030	Pentose phosphate pathway	0.0485	K00851	-3.66613	down	EC:2.7.1.12	Carbohydrate kinase, thermoresistant glucokinase [Beauveria bassiana ARSEF 2860]
BBA_07323	ko00030	Pentose phosphate pathway	0.0485	K00033	-5.57442	down	EC:1.1.1.44;EC:1.1.1.343	6-phosphogluconate dehydrogenase [Beauveria bassiana ARSEF 2860]
BBA_09253	ko00030	Pentose phosphate pathway	0.0485	K01621	-1.3966	down	EC:4.1.2.9;EC:4.1.2.22	XFP domain-containing protein MPK1 [Beauveria bassiana ARSEF 2860]
BBA_02444	ko00030	Pentose phosphate pathway	0.0485	K00851	1.13403	up	EC:2.7.1.12	OHCU decarboxylase [Beauveria bassiana ARSEF 2860]
BBA_04969	ko00030	Pentose phosphate pathway	0.0485	K01808	1.35173	up	EC:5.3.1.6	ribose 5-phosphate isomerase [Beauveria bassiana ARSEF 2860]
BBA_07117	ko00030	Pentose phosphate pathway	0.0485	K01057	1.90524	up	EC:3.1.1.31	bacterial-type extracellular deoxyribonuclease [Beauveria bassiana ARSEF 2860];glycosyl hydrolase family 16 [Beauveria bassiana ARSEF 2860]
	Counts of differentially expressed genes enriched into KEGG pathways
	pathway_id	pathway_name	Down	Up	Total
	ko04111	Cell cycle - yeast	2	30	32
	ko00260	Glycine, serine and threonine metabolism	7	17	24
	ko03030	DNA replication	3	14	17
	ko00380	Tryptophan metabolism	13	13	26
	ko00920	Sulfur metabolism	2	13	15
	ko02010	ABC transporters	8	9	17
	ko00561	Glycerolipid metabolism	10	8	18
	ko00600	Sphingolipid metabolism	4	7	11
	ko00404	Staurosporine biosynthesis	6	6	12
	ko00430	Taurine and hypotaurine metabolism	1	5	6
	ko00511	Other glycan degradation	2	5	7
	ko00910	Nitrogen metabolism	4	5	9
	ko01040	Biosynthesis of unsaturated fatty acids	7	4	11
	ko00030	Pentose phosphate pathway	5	3	8
	ko00232	Caffeine metabolism	0	2	2
