# Supplementary material for: A Small Cysteine-Free Protein Acts as a Novel Regulator of Fungal Insect-Pathogenic Lifecycle and Genomic Expression
Source: mSystems. 2021 Mar 23;6(2):e00098-21. doi: 10.1128/mSystems.00098-21 (PMC8546967; doi:10.1128/mSystems.00098-21)
Supplement: TABLE S4 [file msystems.00098-21-st004.xlsx]

## Sheet: Table S4
	Genomic	GO	KEGG
Gene_id	tag_locus	term	pathway	KO_entry	EC	log2 R	p-value	q-value	Regulation	Annotation
Involved in cuticle degradation and pathogenicity
MSTRG.5423	BBA_06358	GO:0003993(acid phosphatase activity);GO:0005576(extracellular region);GO:0009405(pathogenesis);GO:0009986(cell surface);GO:0030287(cell wall-bounded periplasmic space)	00230(Purine metabolism);00240(Pyrimidine metabolism);00760(Nicotinate and nicotinamide metabolism)	K03787	EC:3.1.3.5	-3.50047	1.23352e-30	7.11458e-29	down	bassianolide nonribosomal peptide synthetase [Beauveria bassiana ARSEF 2860]
MSTRG.7403	BBA_08801	GO:0005576(extracellular region);GO:0006073(cellular glucan metabolic process);GO:0009251(glucan catabolic process);GO:0009277(fungal-type cell wall);GO:0009986(cell surface);GO:0031505(fungal-type cell wall organization);GO:0046557(glucan endo-1,6-beta-glucosidase activity)	00500(Starch and sucrose metabolism)	K01210	EC:3.2.1.58	-3.13267	2.08735e-28	1.07684e-26	down	glycoside hydrolase family 2 [Beauveria bassiana ARSEF 2860]
MSTRG.457	BBA_00530	GO:0003674(molecular_function);GO:0030446(hyphal cell wall);GO:0030448(hyphal growth);GO:0045230(capsule organization)	NA	NA	NA	-2.76452	1.33069e-22	4.75259e-21	down	Glycoside hydrolase, catalytic core [Beauveria bassiana ARSEF 2860]
MSTRG.6024	BBA_07092	GO:0005576(extracellular region);GO:0005737(cytoplasm);GO:0006012(galactose metabolic process);GO:0008767(UDP-galactopyranose mutase activity);GO:0009272(fungal-type cell wall biogenesis);GO:0009277(fungal-type cell wall);GO:0030448(hyphal growth);GO:0031505(fungal-type cell wall organization);GO:0051278(fungal-type cell wall polysaccharide biosynthetic process);GO:0070592(cell wall polysaccharid…	NA	NA	NA	-2.65483	6.85905e-24	2.68748e-22	down	beauvericin biosynthetic protein [Beauveria bassiana ARSEF 2860]
19890158	BBA_07146	GO:0003674(molecular_function);GO:0005575(cellular_component);GO:0016998(cell wall macromolecule catabolic process)	00500(Starch and sucrose metabolism)	K01210	EC:3.2.1.58	-2.25839	1.78724e-09	2.08497e-08	down	Glycoside hydrolase, catalytic core [Beauveria bassiana ARSEF 2860]
19889727	BBA_06715	GO:0003674(molecular_function);GO:0005575(cellular_component);GO:0016998(cell wall macromolecule catabolic process)	00500(Starch and sucrose metabolism)	K01210	EC:3.2.1.58	-1.98515	4.76146e-29	2.55577e-27	down	Glycoside hydrolase, family 47 [Beauveria bassiana ARSEF 2860]
MSTRG.2562	BBA_02945	GO:0003674(molecular_function);GO:0005575(cellular_component);GO:0016998(cell wall macromolecule catabolic process)	NA	NA	NA	-1.62706	1.00916e-20	3.15524e-19	down	Glycoside hydrolase, family 31 [Beauveria bassiana ARSEF 2860]
19890946	BBA_07934	GO:0003674(molecular_function);GO:0005575(cellular_component);GO:0008150(biological_process)	NA	NA	NA	-1.61413	5.99788e-09	6.4688e-08	down	secretory lipase [Beauveria bassiana ARSEF 2860]
MSTRG.4268	BBA_05007	GO:0003674(molecular_function);GO:0005575(cellular_component);GO:0009058(biosynthetic process)	00563(Glycosylphosphatidylinositol(GPI)-anchor biosynthesis)	K03857	EC:2.4.1.198	-1.51615	3.87821e-06	2.70959e-05	down	glycoside hydrolase family 29 protein [Beauveria bassiana ARSEF 2860]
19885008	BBA_01996	GO:0003674(molecular_function);GO:0005575(cellular_component);GO:0008150(biological_process)	NA	NA	NA	-1.4439	6.87074e-09	7.34196e-08	down	subtilase-like protein [Beauveria bassiana ARSEF 2860]
MSTRG.6917	BBA_08187	GO:0034605(cellular response to heat);GO:0045461(sterigmatocystin biosynthetic process);GO:0097308(cellular response to farnesol)	NA	NA	NA	-1.27825	4.88314e-13	8.62069e-12	down	class V chitinase Chi100 [Beauveria bassiana ARSEF 2860]
MSTRG.1477	BBA_01658	GO:0003674(molecular_function);GO:0005575(cellular_component);GO:0009405(pathogenesis)	NA	NA	NA	-1.27592	8.58856e-06	5.61248e-05	down	CAS1-like protein [Beauveria bassiana ARSEF 2860]
MSTRG.4588	BBA_05395	GO:0005178(integrin binding);GO:0005576(extracellular region);GO:0008270(zinc ion binding);GO:0009277(fungal-type cell wall);GO:0009986(cell surface)	NA	NA	NA	-1.26491	1.68539e-15	3.68248e-14	down	Glycoside hydrolase, family 36 [Beauveria bassiana ARSEF 2860]
MSTRG.8059	BBA_09672	GO:0005575(cellular_component);GO:0016491(oxidoreductase activity);GO:0055114(oxidation-reduction process)	NA	NA	NA	-1.05807	1.34164e-10	1.78487e-09	down	chitinase-like protein [Beauveria bassiana ARSEF 2860]
MSTRG.8356	BBA_10055	GO:0004563(beta-N-acetylhexosaminidase activity);GO:0005576(extracellular region);GO:0005975(carbohydrate metabolic process);GO:0006032(chitin catabolic process);GO:0006046(N-acetylglucosamine catabolic process);GO:0009405(pathogenesis);GO:0016231(beta-N-acetylglucosaminidase activity);GO:0030287(cell wall-bounded periplasmic space)	00520(Amino sugar and nucleotide sugar metabolism);00531(Glycosaminoglycan degradation);00603(Glycosphingolipid biosynthesis - globo series);00604(Glycosphingolipid biosynthesis - ganglio series);00511(Other glycan degradation)	K12373	EC:3.2.1.52	-1.00587	0.00149032	0.0057139	down	Bys1 family protein [Beauveria bassiana ARSEF 2860]
MSTRG.7650	BBA_09119	GO:0003993(acid phosphatase activity);GO:0005576(extracellular region);GO:0009277(fungal-type cell wall);GO:0019521(D-gluconate metabolic process)	NA	NA	NA	1.00291	0.000419065	0.0018513	up	glycosyl hydrolase family 16 [Beauveria bassiana ARSEF 2860]
MSTRG.1765	BBA_02001	GO:0003674(molecular_function);GO:0005575(cellular_component);GO:0008150(biological_process)	NA	NA	NA	1.03875	0.000266694	0.00125457	up	subtilase-like protein [Beauveria bassiana ARSEF 2860]
19892186	BBA_09174	GO:0003674(molecular_function);GO:0005575(cellular_component);GO:0009405(pathogenesis)	NA	NA	NA	1.08711	0.00469842	0.0154386	up	chitinase-like protein [Beauveria bassiana ARSEF 2860]
MSTRG.2632	BBA_03026	GO:0004806(triglyceride lipase activity);GO:0005576(extracellular region);GO:0016042(lipid catabolic process);GO:0016298(lipase activity)	NA	NA	NA	1.1084	0.000478578	0.00208544	up	Secretory lipase family protein [Beauveria bassiana ARSEF 2860]
MSTRG.450	BBA_00525	GO:0003674(molecular_function);GO:0005575(cellular_component);GO:0008150(biological_process)	00500(Starch and sucrose metabolism)	K01199	EC:3.2.1.39	1.12344	1.22119e-05	7.76708e-05	up	sublitisin-like protease [Beauveria bassiana ARSEF 2860]
MSTRG.5250	BBA_06144	GO:0005575(cellular_component);GO:0008150(biological_process)	NA	NA	NA	1.13982	4.44489e-05	0.000248198	up	cutinase negative acting protein [Beauveria bassiana ARSEF 2860]
MSTRG.4950	BBA_05808	NA	NA	NA	NA	1.23929	0.00149921	0.00573929	up	cutinase-2 protein [Beauveria bassiana ARSEF 2860]
MSTRG.2288	BBA_02602	NA	NA	NA	NA	1.31488	2.70327e-07	2.30088e-06	up	cutinase transcription factor 1 beta [Beauveria bassiana ARSEF 2860]
MSTRG.1799	BBA_02045	GO:0003674(molecular_function);GO:0005575(cellular_component);GO:0016998(cell wall macromolecule catabolic process)	NA	NA	NA	1.41605	1.54084e-08	1.58981e-07	up	glycoside hydrolase family 35 [Beauveria bassiana ARSEF 2860]
19891824	BBA_08812	GO:0004806(triglyceride lipase activity);GO:0005575(cellular_component);GO:0016042(lipid catabolic process)	NA	NA	NA	1.45346	0.000993478	0.00399889	up	secreted lipase 1 precursor [Beauveria bassiana ARSEF 2860]
MSTRG.3633	BBA_04241	GO:0003993(acid phosphatase activity);GO:0005576(extracellular region);GO:0009277(fungal-type cell wall);GO:0019521(D-gluconate metabolic process)	NA	NA	NA	1.46571	1.07735e-07	9.78894e-07	up	glycosyl hydrolase family 16 [Beauveria bassiana ARSEF 2860]
MSTRG.2608	BBA_02996	NA	NA	NA	NA	1.4834	3.827e-08	3.72901e-07	up	subtilisin-like serine protease PR1C [Beauveria bassiana ARSEF 2860]
MSTRG.7654	BBA_09128	GO:0003674(molecular_function);GO:0005575(cellular_component);GO:0008150(biological_process)	00760(Nicotinate and nicotinamide metabolism)	K00767	EC:2.4.2.19	1.52229	1.85798e-09	2.16205e-08	up	cutinase-like protein [Beauveria bassiana ARSEF 2860]
MSTRG.4862	BBA_05702	NA	NA	NA	NA	1.56603	1.04227e-05	6.72121e-05	up	subtilase-like protein [Beauveria bassiana ARSEF 2860]
MSTRG.2038	BBA_02315	GO:0003674(molecular_function);GO:0005619(ascospore wall);GO:0005628(prospore membrane);GO:0005811(lipid particle);GO:0030476(ascospore wall assembly)	NA	NA	NA	1.77584	7.88889e-13	1.35911e-11	up	putative glycosyl hydrolase [Beauveria bassiana ARSEF 2860]
MSTRG.2670	BBA_03082	GO:0009277(fungal-type cell wall);GO:0031362(anchored component of external side of plasma membrane);GO:0031505(fungal-type cell wall organization);GO:0042124(1,3-beta-glucanosyltransferase activity)	NA	NA	NA	2.10934	1.37901e-10	1.82936e-09	up	subtilase-like protein [Beauveria bassiana ARSEF 2860]
MSTRG.2719	BBA_03138	GO:0003674(molecular_function);GO:0005575(cellular_component);GO:0016998(cell wall macromolecule catabolic process)	00520(Amino sugar and nucleotide sugar metabolism)	K01183	EC:3.2.1.14	2.14274	3.96395e-06	2.75724e-05	up	Glycoside hydrolase, family 31 [Beauveria bassiana ARSEF 2860]
Involed in devopmentment and sporuleation
MSTRG.5937	BBA_06991	GO:0005575(cellular_component);GO:0008150(biological_process);GO:0043581(mycelium development)	00010(Glycolysis / Gluconeogenesis);00040(Pentose and glucuronate interconversions);00561(Glycerolipid metabolism)	K00002	EC:1.1.1.2	-4.83193	2.93174e-36	2.38808e-34	down	alcohol dehydrogenase GroES-like domain-containing protein [Beauveria bassiana ARSEF 2860]
19893024	BBA_10012	GO:0003674(molecular_function);GO:0005575(cellular_component);GO:0008150(biological_process)	NA	NA	NA	-3.28878	1.83497e-22	6.47892e-21	down	FluG domain-containing protein [Beauveria bassiana ARSEF 2860]
MSTRG.8341	BBA_10036	GO:0008150(biological_process);GO:0043581(mycelium development)	NA	NA	NA	-2.3288	1.44809e-14	2.87328e-13	down	26S proteasome regulatory subunit-like protein [Beauveria bassiana ARSEF 2860]
MSTRG.2886	BBA_03338	GO:0003674(molecular_function);GO:0005575(cellular_component);GO:0007275(multicellular organism development);GO:0052051(interaction with host via protein secreted by type II secretion system)	NA	NA	NA	-1.00587	0.00149032	0.0057139	down	Bys1 family protein [Beauveria bassiana ARSEF 2860]
MSTRG.3256	BBA_03787	GO:0008150(biological_process);GO:0043581(mycelium development)	NA	NA	NA	1.14662	5.62695e-05	0.000305924	up	ATPase protein [Beauveria bassiana ARSEF 2860]
MSTRG.4684	BBA_05501	GO:0003674(molecular_function);GO:0005575(cellular_component);GO:0008150(biological_process)	NA	NA	NA	1.27608	1.692e-06	1.25998e-05	up	velvet 1 [Beauveria bassiana ARSEF 2860]
MSTRG.2508	BBA_02876	GO:0005575(cellular_component);GO:0007165(signal transduction);GO:0043581(mycelium development)	NA	NA	NA	1.28733	0.00141177	0.00544877	up	vivid PAS protein VVD [Beauveria bassiana ARSEF 2860]
MSTRG.7392	BBA_08778	GO:0003674(molecular_function);GO:0005575(cellular_component);GO:0008150(biological_process)	NA	NA	NA	1.39475	8.08177e-06	5.3112e-05	up	sex-determining protein fem-1 [Beauveria bassiana ARSEF 2860]
MSTRG.8512	BBA_10233	GO:0000977(RNA polymerase II regulatory region sequence-specific DNA binding);GO:0001085(RNA polymerase II transcription factor binding);GO:0001228(transcriptional activator activity, RNA polymerase II transcription regulatory region sequence-specific binding);GO:0003682(chromatin binding);GO:0005634(nucleus);GO:0005667(transcription factor complex);GO:0030154(cell differentiation)	00270(Cysteine and methionine metabolism);00480(Glutathione metabolism)	K11204	EC:6.3.2.2	1.39952	0.00860356	0.0260237	up	sexual development transcription factor NsdD [Beauveria bassiana ARSEF 2860]
MSTRG.6068	BBA_07151	GO:0003674(molecular_function);GO:0005575(cellular_component);GO:0043581(mycelium development)	NA	NA	NA	1.49791	2.14291e-09	2.47501e-08	up	asparaginase-like protein [Beauveria bassiana ARSEF 2860]
MSTRG.8402	BBA_10103	GO:0043581(mycelium development)	00190(Oxidative phosphorylation)	K02133	EC:3.6.3.14	2.84112	2.58856e-29	1.41396e-27	up	ATP synthase beta chain, mitochondrial [Beauveria bassiana ARSEF 2860]
Involved in cell wall integrity
MSTRG.6917	BBA_08187	GO:0034605(cellular response to heat);GO:0045461(sterigmatocystin biosynthetic process);GO:0097308(cellular response to farnesol)	NA	NA	NA	-5.68882	7.74467e-64	2.05477e-61	down	cell surface protein, putative [Beauveria bassiana ARSEF 2860]
MSTRG.450	BBA_00525	GO:0003674(molecular_function);GO:0005575(cellular_component);GO:0008150(biological_process)	00500(Starch and sucrose metabolism)	K01199	EC:3.2.1.39	-4.2278	1.76885e-26	7.85912e-25	down	GPI anchored cell wall protein [Beauveria bassiana ARSEF 2860]
19890158	BBA_07146	GO:0003674(molecular_function);GO:0005575(cellular_component);GO:0016998(cell wall macromolecule catabolic process)	00500(Starch and sucrose metabolism)	K01210	EC:3.2.1.58	-3.70708	6.27079e-07	4.98976e-06	down	LysM domain-containing protein [Beauveria bassiana ARSEF 2860]
MSTRG.7654	BBA_09128	GO:0003674(molecular_function);GO:0005575(cellular_component);GO:0008150(biological_process)	00760(Nicotinate and nicotinamide metabolism)	K00767	EC:2.4.2.19	-3.65816	1.89108e-17	4.7849e-16	down	Concanavalin A-like lectin/glucanase [Beauveria bassiana ARSEF 2860]
MSTRG.2562	BBA_02945	GO:0003674(molecular_function);GO:0005575(cellular_component);GO:0016998(cell wall macromolecule catabolic process)	NA	NA	NA	-3.22641	1.66133e-11	2.43714e-10	down	LysM domain-containing protein [Beauveria bassiana ARSEF 2860]
MSTRG.2719	BBA_03138	GO:0003674(molecular_function);GO:0005575(cellular_component);GO:0016998(cell wall macromolecule catabolic process)	00520(Amino sugar and nucleotide sugar metabolism)	K01183	EC:3.2.1.14	-3.20193	1.16071e-18	3.15157e-17	down	LysM domain-containing protein [Beauveria bassiana ARSEF 2860]
MSTRG.2670	BBA_03082	GO:0009277(fungal-type cell wall);GO:0031362(anchored component of external side of plasma membrane);GO:0031505(fungal-type cell wall organization);GO:0042124(1,3-beta-glucanosyltransferase activity)	NA	NA	NA	-2.85885	3.61523e-12	5.69966e-11	down	beta (1-3) glucanosyltransferase [Beauveria bassiana ARSEF 2860]
MSTRG.2038	BBA_02315	GO:0003674(molecular_function);GO:0005619(ascospore wall);GO:0005628(prospore membrane);GO:0005811(lipid particle);GO:0030476(ascospore wall assembly)	NA	NA	NA	-2.48751	6.5232e-24	2.56671e-22	down	protein family CysZ [Beauveria bassiana ARSEF 2860]
MSTRG.2608	BBA_02996	NA	NA	NA	NA	-2.28907	5.95091e-15	1.23348e-13	down	antigenic cell wall galactomannoprotein, putative [Beauveria bassiana ARSEF 2860]
MSTRG.2288	BBA_02602	NA	NA	NA	NA	-1.80814	3.30876e-09	3.73331e-08	down	cell wall protein [Beauveria bassiana ARSEF 2860]
MSTRG.7403	BBA_08801	GO:0005576(extracellular region);GO:0006073(cellular glucan metabolic process);GO:0009251(glucan catabolic process);GO:0009277(fungal-type cell wall);GO:0009986(cell surface);GO:0031505(fungal-type cell wall organization);GO:0046557(glucan endo-1,6-beta-glucosidase activity)	00500(Starch and sucrose metabolism)	K01210	EC:3.2.1.58	-1.76005	2.778e-11	3.99947e-10	down	beta-1,6-glucanase precursor [Beauveria bassiana ARSEF 2860]
MSTRG.8059	BBA_09672	GO:0005575(cellular_component);GO:0016491(oxidoreductase activity);GO:0055114(oxidation-reduction process)	NA	NA	NA	-1.55023	1.18846e-10	1.58792e-09	down	cell surface metalloreductase (FreA) [Beauveria bassiana ARSEF 2860]
MSTRG.4950	BBA_05808	NA	NA	NA	NA	-1.46482	7.47825e-13	1.29076e-11	down	cell wall protein [Beauveria bassiana ARSEF 2860]
MSTRG.5250	BBA_06144	GO:0005575(cellular_component);GO:0008150(biological_process)	NA	NA	NA	-1.42292	0.00490177	0.0160387	down	cell wall biogenesis protein Mhp1 [Beauveria bassiana ARSEF 2860]
MSTRG.6024	BBA_07092	GO:0005576(extracellular region);GO:0005737(cytoplasm);GO:0006012(galactose metabolic process);GO:0008767(UDP-galactopyranose mutase activity);GO:0009272(fungal-type cell wall biogenesis);GO:0009277(fungal-type cell wall);GO:0030448(hyphal growth);GO:0031505(fungal-type cell wall organization);GO:0051278(fungal-type cell wall polysaccharide biosynthetic process);GO:0070592(cell wall polysaccharid…	NA	NA	NA	-1.26342	9.58614e-15	1.95642e-13	down	UDP-galactopyranose mutase [Beauveria bassiana ARSEF 2860]
19892186	BBA_09174	GO:0003674(molecular_function);GO:0005575(cellular_component);GO:0009405(pathogenesis)	NA	NA	NA	-1.12054	0.00119101	0.00467503	down	cell surface protein [Beauveria bassiana ARSEF 2860]
MSTRG.8356	BBA_10055	GO:0004563(beta-N-acetylhexosaminidase activity);GO:0005576(extracellular region);GO:0005975(carbohydrate metabolic process);GO:0006032(chitin catabolic process);GO:0006046(N-acetylglucosamine catabolic process);GO:0009405(pathogenesis);GO:0016231(beta-N-acetylglucosaminidase activity);GO:0030287(cell wall-bounded periplasmic space)	00520(Amino sugar and nucleotide sugar metabolism);00531(Glycosaminoglycan degradation);00603(Glycosphingolipid biosynthesis - globo series);00604(Glycosphingolipid biosynthesis - ganglio series);00511(Other glycan degradation)	K12373	EC:3.2.1.52	1.08169	0.000270585	0.00126901	up	putative hexosaminidase [Beauveria bassiana ARSEF 2860]											Supp
MSTRG.5423	BBA_06358	GO:0003993(acid phosphatase activity);GO:0005576(extracellular region);GO:0009405(pathogenesis);GO:0009986(cell surface);GO:0030287(cell wall-bounded periplasmic space)	00230(Purine metabolism);00240(Pyrimidine metabolism);00760(Nicotinate and nicotinamide metabolism)	K03787	EC:3.1.3.5	1.15298	0.000256926	0.00121354	up	acid phosphatase [Beauveria bassiana ARSEF 2860]
MSTRG.1765	BBA_02001	GO:0003674(molecular_function);GO:0005575(cellular_component);GO:0008150(biological_process)	NA	NA	NA	1.20536	1.94089e-05	0.000118107	up	WSC domain-containing protein [Beauveria bassiana ARSEF 2860]
MSTRG.457	BBA_00530	GO:0003674(molecular_function);GO:0030446(hyphal cell wall);GO:0030448(hyphal growth);GO:0045230(capsule organization)	NA	NA	NA	1.25389	9.99862e-06	6.47018e-05	up	hydrophobin 2 [Beauveria bassiana ARSEF 2860]
MSTRG.1799	BBA_02045	GO:0003674(molecular_function);GO:0005575(cellular_component);GO:0016998(cell wall macromolecule catabolic process)	NA	NA	NA	1.28357	6.82407e-07	5.37932e-06	up	exo-beta-1,3-glucanase, putative [Beauveria bassiana ARSEF 2860]
19889727	BBA_06715	GO:0003674(molecular_function);GO:0005575(cellular_component);GO:0016998(cell wall macromolecule catabolic process)	00500(Starch and sucrose metabolism)	K01210	EC:3.2.1.58	1.67642	4.18564e-07	3.45492e-06	up	Pectin lyase fold/virulence factor [Beauveria bassiana ARSEF 2860]
MSTRG.4862	BBA_05702	NA	NA	NA	NA	1.81952	0.00709696	0.0220631	up	WSC domain-containing protein [Beauveria bassiana ARSEF 2860]
19885008	BBA_01996	GO:0003674(molecular_function);GO:0005575(cellular_component);GO:0008150(biological_process)	NA	NA	NA	2.21911	0.00362413	0.0123048	up	GPI anchored protein, putative [Beauveria bassiana ARSEF 2860]
MSTRG.2623	BBA_03015	NA	NA	NA	NA	2.41916	0.00115346	0.00455399	up	class I hydrophobin [Beauveria bassiana ARSEF 2860]
MSTRG.4588	BBA_05395	GO:0005178(integrin binding);GO:0005576(extracellular region);GO:0008270(zinc ion binding);GO:0009277(fungal-type cell wall);GO:0009986(cell surface)	NA	NA	NA	3.29068	5.61817e-14	1.06745e-12	up	major allergen Asp f 2-like protein [Beauveria bassiana ARSEF 2860]
MSTRG.7650	BBA_09119	GO:0003993(acid phosphatase activity);GO:0005576(extracellular region);GO:0009277(fungal-type cell wall);GO:0019521(D-gluconate metabolic process)	NA	NA	NA	3.40047	2.95723e-22	1.02466e-20	up	phosphoesterase-like protein [Beauveria bassiana ARSEF 2860]
MSTRG.4268	BBA_05007	GO:0003674(molecular_function);GO:0005575(cellular_component);GO:0009058(biosynthetic process)	00563(Glycosylphosphatidylinositol(GPI)-anchor biosynthesis)	K03857	EC:2.4.1.198	4.89686	1.70357e-10	2.23437e-09	up	glycosyltransferase family 4 [Beauveria bassiana ARSEF 2860]
MSTRG.3633	BBA_04241	GO:0003993(acid phosphatase activity);GO:0005576(extracellular region);GO:0009277(fungal-type cell wall);GO:0019521(D-gluconate metabolic process)	NA	NA	NA	4.94801	1.02742e-26	4.65397e-25	up	phosphoesterase-like protein [Beauveria bassiana ARSEF 2860]
Involved in response to heat hock
MSTRG.1810	BBA_02057	GO:0003674(molecular_function)	04141(Protein processing in endoplasmic reticulum)	K13993	NA	-7.08927	1.26893e-84	1.30925e-81	down	heat shock protein 30 [Beauveria bassiana ARSEF 2860]
MSTRG.7337	BBA_08688	GO:0003674(molecular_function);GO:0005575(cellular_component);GO:0008150(biological_process)	04141(Protein processing in endoplasmic reticulum)	K13993	NA	-5.17319	2.68705e-76	1.46776e-73	down	heat shock protein 30 [Beauveria bassiana ARSEF 2860]
MSTRG.8544	BBA_10280	GO:0005829(cytosol);GO:0006457(protein folding);GO:0030544(Hsp70 protein binding)	04141(Protein processing in endoplasmic reticulum)	K14002	NA	-2.06623	1.19633e-07	1.08276e-06	down	DnaJ domain containing protein [Beauveria bassiana ARSEF 2860]
MSTRG.477	BBA_00557	NA	NA	NA	NA	-1.81269	1.10977e-15	2.48922e-14	down	activator of Hsp90 ATPase 1 family protein [Beauveria bassiana ARSEF 2860]
MSTRG.2355	BBA_02679	GO:0003674(molecular_function);GO:0008150(biological_process)	NA	NA	NA	-1.32382	2.21013e-12	3.56926e-11	down	stress response RCI peptide, putative [Beauveria bassiana ARSEF 2860]
MSTRG.6635	BBA_07886	GO:0003674(molecular_function);GO:0005575(cellular_component)	04141(Protein processing in endoplasmic reticulum)	K13993	NA	-1.01214	1.49083e-06	1.1179e-05	down	hsp20-like protein [Beauveria bassiana ARSEF 2860]
MSTRG.1345	BBA_01508	GO:0005575(cellular_component);GO:0043581(mycelium development)	03018(RNA degradation)	K04043	NA	1.15919	2.54321e-05	0.000150326	up	hsp70-like protein [Beauveria bassiana ARSEF 2860]
MSTRG.2829	BBA_03272	GO:0003674(molecular_function);GO:0005575(cellular_component);GO:0008150(biological_process)	NA	NA	NA	1.69311	5.07509e-05	0.00027853	up	Hsp70 family chaperone [Beauveria bassiana ARSEF 2860]
Involved in transmembrane transport and cellular homeostasis
19892856	BBA_09844	GO:0000329(fungal-type vacuole membrane);GO:0005783(endoplasmic reticulum);GO:0006816(calcium ion transport);GO:0006874(cellular calcium ion homeostasis);GO:0015369(calcium:proton antiporter activity);GO:0015386(potassium:proton antiporter activity);GO:0016021(integral component of membrane);GO:0055085(transmembrane transport)	NA	NA	NA	-inf	1.29917e-24	5.38574e-23	down	vacuolar calcium ion transporter /H(+) exchanger [Beauveria bassiana ARSEF 2860]
19887718	BBA_04706	GO:0001765(membrane raft assembly);GO:0005886(plasma membrane);GO:0006855(drug transmembrane transport);GO:0010509(polyamine homeostasis);GO:0015203(polyamine transmembrane transporter activity);GO:0015238(drug transmembrane transporter activity);GO:0016021(integral component of membrane);GO:0030476(ascospore wall assembly);GO:0042710(biofilm formation);GO:0055088(lipid homeostasis)	00030(Pentose phosphate pathway)	K01619	EC:4.1.2.4	-6.25197	1.41338e-32	9.11436e-31	down	MFS multidrug resistance transporter [Beauveria bassiana ARSEF 2860]
19887279	BBA_04267	GO:0003674(molecular_function);GO:0005575(cellular_component);GO:0008150(biological_process)	NA	NA	NA	-4.89964	9.66975e-17	2.32625e-15	down	GABA permease [Beauveria bassiana ARSEF 2860]
MSTRG.6528	BBA_07748	GO:0000166(nucleotide binding);GO:0005524(ATP binding);GO:0016021(integral component of membrane);GO:0016887(ATPase activity);GO:0017111(nucleoside-triphosphatase activity);GO:0042626(ATPase activity, coupled to transmembrane movement of substances);GO:0055085(transmembrane transport)	02010(ABC transporters)	K05658	EC:3.6.3.44	-2.98583	1.18455e-26	5.33969e-25	down	ABC transporter [Beauveria bassiana ARSEF 2860]
MSTRG.6909	BBA_08180	GO:0001765(membrane raft assembly);GO:0005886(plasma membrane);GO:0006855(drug transmembrane transport);GO:0010509(polyamine homeostasis);GO:0015203(polyamine transmembrane transporter activity);GO:0015238(drug transmembrane transporter activity);GO:0016021(integral component of membrane);GO:0030476(ascospore wall assembly);GO:0042710(biofilm formation);GO:0055088(lipid homeostasis)	NA	NA	NA	-2.96957	1.49937e-20	4.56497e-19	down	MFS multidrug resistance transporter, putative [Beauveria bassiana ARSEF 2860]
MSTRG.4021	BBA_04690	GO:0005391(sodium:potassium-exchanging ATPase activity);GO:0005887(integral component of plasma membrane);GO:0006883(cellular sodium ion homeostasis);GO:0010107(potassium ion import);GO:0015991(ATP hydrolysis coupled proton transport);GO:0030007(cellular potassium ion homeostasis);GO:0036376(sodium ion export from cell);GO:0043231(intracellular membrane-bounded organelle)	00190(Oxidative phosphorylation)	K01541	EC:3.6.3.10	-2.81513	3.24901e-35	2.49342e-33	down	Na,H/K antiporter P-type ATPase [Beauveria bassiana ARSEF 2860]
MSTRG.5736	BBA_06758	GO:0000166(nucleotide binding);GO:0006812(cation transport);GO:0016021(integral component of membrane);GO:0019829(cation-transporting ATPase activity);GO:0046872(metal ion binding)	00190(Oxidative phosphorylation)	K01541	EC:3.6.3.10	-2.78517	3.58523e-28	1.82925e-26	down	Na/K ATPase alpha 1 subunit, putative [Beauveria bassiana ARSEF 2860]
MSTRG.588	BBA_00675	GO:0005886(plasma membrane);GO:0016021(integral component of membrane);GO:0022857(transmembrane transporter activity);GO:0022891(substrate-specific transmembrane transporter activity);GO:0035690(cellular response to drug);GO:0055085(transmembrane transport)	04113(Meiosis - yeast)	K08139	NA	-2.45333	1.3773e-20	4.23498e-19	down	hexose transporter [Beauveria bassiana ARSEF 2860]
MSTRG.6903	BBA_08176	GO:0016020(membrane);GO:0030001(metal ion transport);GO:0046873(metal ion transmembrane transporter activity);GO:0055085(transmembrane transport)	04144(Endocytosis)	K05747	NA	-2.15182	4.00145e-11	5.66425e-10	down	mitochondrial CorA family metal ion transporter [Beauveria bassiana ARSEF 2860]
MSTRG.5600	BBA_06558	GO:0000166(nucleotide binding);GO:0005524(ATP binding);GO:0016021(integral component of membrane);GO:0016887(ATPase activity);GO:0017111(nucleoside-triphosphatase activity);GO:0042626(ATPase activity, coupled to transmembrane movement of substances);GO:0055085(transmembrane transport)	02010(ABC transporters)	K05658	EC:3.6.3.44	-2.14798	3.08399e-14	6.00377e-13	down	ABC transporter, putative [Beauveria bassiana ARSEF 2860]
MSTRG.5405	BBA_06337	GO:0003674(molecular_function);GO:0005575(cellular_component);GO:0043200(response to amino acid)	NA	NA	NA	-1.96347	1.24848e-16	2.95749e-15	down	transmembrane amino acid transporter [Beauveria bassiana ARSEF 2860]
19884115	BBA_01103	GO:0000166(nucleotide binding);GO:0005524(ATP binding);GO:0006855(drug transmembrane transport);GO:0016020(membrane);GO:0016021(integral component of membrane);GO:0016887(ATPase activity);GO:0017111(nucleoside-triphosphatase activity);GO:0042626(ATPase activity, coupled to transmembrane movement of substances)	02010(ABC transporters)	K08712	NA	-1.87927	8.85486e-08	8.14928e-07	down	ABC transporter [Beauveria bassiana ARSEF 2860]
MSTRG.6242	BBA_07385	GO:0003674(molecular_function);GO:0005938(cell cortex);GO:0016021(integral component of membrane);GO:0055085(transmembrane transport)	NA	NA	NA	-1.68339	1.70582e-13	3.13669e-12	down	MFS transporter [Beauveria bassiana ARSEF 2860]
MSTRG.5938	BBA_06993;BBA_06992	GO:0016021(integral component of membrane);GO:0042626(ATPase activity, coupled to transmembrane movement of substances);GO:0055085(transmembrane transport);GO:0005634(nucleus);GO:0005829(cytosol);GO:0008152(metabolic process);GO:0016491(oxidoreductase activity)	01230(Biosynthesis of amino acids);00260(Glycine, serine and threonine metabolism);00400(Phenylalanine, tyrosine and tryptophan biosynthesis);01212(Fatty acid metabolism);00061(Fatty acid biosynthesis);01040(Biosynthesis of unsaturated fatty acids);00780(Biotin metabolism)	K01694;K00059	EC:4.2.1.20;EC:1.1.1.100	-1.65595	6.8852e-18	1.79595e-16	down	ABC transporter [Beauveria bassiana ARSEF 2860];short chain dehydrogenase [Beauveria bassiana ARSEF 2860]
MSTRG.4144	BBA_04850	NA	NA	NA	NA	-1.64165	6.94373e-17	1.69237e-15	down	ankyrin repeat protein [Beauveria bassiana ARSEF 2860]
19888628	BBA_05616	GO:0005215(transporter activity);GO:0016021(integral component of membrane);GO:0055085(transmembrane transport)	00650(Butanoate metabolism);00250(Alanine, aspartate and glutamate metabolism);00310(Lysine degradation);00350(Tyrosine metabolism)	K00135	EC:1.2.1.16;EC:1.2.1.79	-1.57324	5.83462e-07	4.67878e-06	down	major facilitator superfamily transporter [Beauveria bassiana ARSEF 2860]
MSTRG.2089	BBA_02373	GO:0000329(fungal-type vacuole membrane);GO:0003674(molecular_function);GO:0016021(integral component of membrane);GO:0035690(cellular response to drug);GO:0055085(transmembrane transport)	04011(MAPK signaling pathway - yeast);04139(Regulation of mitophagy - yeast)	K11231	EC:2.7.13.3	-1.56698	1.16769e-17	3.00365e-16	down	major facilitator superfamily transporter [Beauveria bassiana ARSEF 2860]
MSTRG.5410	BBA_06339	GO:0043581(mycelium development)	NA	NA	NA	-1.54667	2.19355e-12	3.54867e-11	down	major facilitator superfamily transporter [Beauveria bassiana ARSEF 2860]
19889589	BBA_06577	GO:0000166(nucleotide binding);GO:0005524(ATP binding);GO:0016021(integral component of membrane);GO:0016887(ATPase activity);GO:0017111(nucleoside-triphosphatase activity);GO:0042626(ATPase activity, coupled to transmembrane movement of substances);GO:0044550(secondary metabolite biosynthetic process);GO:0055085(transmembrane transport)	02010(ABC transporters)	K05658	EC:3.6.3.44	-1.46539	8.50805e-08	7.85346e-07	down	ABC transporter [Beauveria bassiana ARSEF 2860]
MSTRG.8143	BBA_09759	GO:0003674(molecular_function);GO:0016021(integral component of membrane);GO:0055085(transmembrane transport)	00230(Purine metabolism);00250(Alanine, aspartate and glutamate metabolism)	K01939	EC:6.3.4.4	-1.44208	1.64934e-09	1.93871e-08	down	major Facilitator Superfamily protein [Beauveria bassiana ARSEF 2860]
MSTRG.7394	BBA_08787	GO:0000166(nucleotide binding);GO:0005524(ATP binding);GO:0008150(biological_process);GO:0016020(membrane);GO:0016887(ATPase activity);GO:0017111(nucleoside-triphosphatase activity)	02010(ABC transporters)	K05681	NA	-1.44056	2.10689e-08	2.12428e-07	down	ATP-binding cassette sub-family G member 5 [Beauveria bassiana ARSEF 2860]
19888769	BBA_05757	GO:0003674(molecular_function);GO:0016021(integral component of membrane);GO:0055085(transmembrane transport)	NA	NA	NA	-1.39351	7.47149e-09	7.96559e-08	down	MFS transporter [Beauveria bassiana ARSEF 2860]
MSTRG.8357	BBA_10056	GO:0005773(vacuole);GO:0005887(integral component of plasma membrane);GO:0015179(L-amino acid transmembrane transporter activity);GO:0015297(antiporter activity)	NA	NA	NA	-1.37627	2.33264e-12	3.75405e-11	down	Amino acid/polyamine transporter I [Beauveria bassiana ARSEF 2860]
MSTRG.2050	BBA_02329	GO:0000324(fungal-type vacuole);GO:0003674(molecular_function);GO:0005739(mitochondrion);GO:0005768(endosome);GO:0005938(cell cortex);GO:0030437(ascospore formation);GO:0031505(fungal-type cell wall organization);GO:0033101(cellular bud membrane);GO:0035690(cellular response to drug);GO:0045121(membrane raft);GO:0048471(perinuclear region of cytoplasm)	NA	NA	NA	-1.36109	3.64055e-09	4.07794e-08	down	SUR7 protein [Beauveria bassiana ARSEF 2860]
MSTRG.3364	BBA_03922	GO:0003674(molecular_function);GO:0005575(cellular_component);GO:0043200(response to amino acid)	00770(Pantothenate and CoA biosynthesis)	K00606	EC:2.1.2.11	-1.2442	3.80899e-07	3.16371e-06	down	transmembrane amino acid transporter [Beauveria bassiana ARSEF 2860]
MSTRG.4963	BBA_05822	GO:0003674(molecular_function);GO:0016021(integral component of membrane);GO:0055085(transmembrane transport)	NA	NA	NA	-1.21731	1.51367e-07	1.34894e-06	down	major facilitator superfamily transporter [Beauveria bassiana ARSEF 2860]
MSTRG.2453	BBA_02815	GO:0008150(biological_process)	02010(ABC transporters)	K05658	EC:3.6.3.44	-1.21644	6.6456e-09	7.10956e-08	down	ABC transporter [Beauveria bassiana ARSEF 2860]
MSTRG.150	BBA_00207	GO:0000324(fungal-type vacuole);GO:0005385(zinc ion transmembrane transporter activity);GO:0010043(response to zinc ion);GO:0016020(membrane);GO:0061088(regulation of sequestering of zinc ion)	NA	NA	NA	-1.19099	6.05863e-09	6.52673e-08	down	cation diffusion facilitator family transporter [Beauveria bassiana ARSEF 2860]
MSTRG.5477	BBA_06420	GO:0019740(nitrogen utilization);GO:0035672(oligopeptide transmembrane transport);GO:0035673(oligopeptide transmembrane transporter activity)	NA	NA	NA	-1.16849	3.00059e-11	4.29646e-10	down	oligopeptide transporter [Beauveria bassiana ARSEF 2860]
MSTRG.1792	BBA_02036	GO:0005381(iron ion transmembrane transporter activity);GO:0005783(endoplasmic reticulum);GO:0005794(Golgi apparatus);GO:0006827(high-affinity iron ion transmembrane transport);GO:0009405(pathogenesis);GO:0009986(cell surface);GO:0010106(cellular response to iron ion starvation);GO:0015093(ferrous iron transmembrane transporter activity);GO:0033215(iron assimilation by reduction and transport);GO…	NA	NA	NA	-1.08602	5.14186e-07	4.17372e-06	down	iron permease FTR1 family protein [Beauveria bassiana ARSEF 2860]
MSTRG.6899	BBA_08170	GO:0005215(transporter activity);GO:0005886(plasma membrane);GO:0016021(integral component of membrane);GO:0055085(transmembrane transport)	NA	NA	NA	-1.07026	1.32564e-07	1.19051e-06	down	major facilitator superfamily transporter [Beauveria bassiana ARSEF 2860]
MSTRG.7165	BBA_08473	GO:0006826(iron ion transport);GO:0016021(integral component of membrane);GO:0042931(enterobactin transporter activity);GO:0055085(transmembrane transport)	NA	NA	NA	-1.06036	1.04339e-09	1.2583e-08	down	siderophore iron transporter mirA [Beauveria bassiana ARSEF 2860]
19892386	BBA_09374	GO:0005315(inorganic phosphate transmembrane transporter activity);GO:0006817(phosphate ion transport);GO:0016020(membrane)	NA	NA	NA	-1.04326	2.96963e-05	0.000172782	down	phosphate-repressible phosphate permease [Beauveria bassiana ARSEF 2860]
MSTRG.5359	BBA_06275	GO:0003674(molecular_function);GO:0016020(membrane);GO:0055085(transmembrane transport)	NA	NA	NA	-1.01203	4.40186e-09	4.84884e-08	down	general amino acid permease AGP2 [Beauveria bassiana ARSEF 2860]
MSTRG.2019	BBA_02296	GO:0016020(membrane);GO:0016021(integral component of membrane);GO:0022857(transmembrane transporter activity);GO:0022891(substrate-specific transmembrane transporter activity);GO:0055085(transmembrane transport)	04113(Meiosis - yeast)	K08139	NA	1.00213	0.00273377	0.0096049	up	sugar porter family MFS transporter [Beauveria bassiana ARSEF 2860]
MSTRG.8210	BBA_09890	GO:0005451(monovalent cation:proton antiporter activity);GO:0006885(regulation of pH);GO:0012505(endomembrane system)	NA	NA	NA	1.01326	0.00544625	0.0175909	up	sodium/hydrogen exchanger family protein [Beauveria bassiana ARSEF 2860]
MSTRG.2539	BBA_02916	GO:0003674(molecular_function);GO:0016021(integral component of membrane);GO:0055085(transmembrane transport)	04146(Peroxisome)	K13336	NA	1.01341	9.60352e-05	0.000496815	up	MFS transporter, putative [Beauveria bassiana ARSEF 2860]
MSTRG.1456	BBA_01637	GO:0005385(zinc ion transmembrane transporter activity);GO:0005886(plasma membrane);GO:0071577(zinc II ion transmembrane transport)	NA	NA	NA	1.02288	0.000246278	0.00117219	up	ZIP Zinc transporter [Beauveria bassiana ARSEF 2860]
MSTRG.3582	BBA_04181;BBA_04182	GO:0003676(nucleic acid binding);GO:0004518(nuclease activity);GO:0004519(endonuclease activity);GO:0005575(cellular_component);GO:0006308(DNA catabolic process);GO:0003674(molecular_function);GO:0005783(endoplasmic reticulum);GO:0016021(integral component of membrane);GO:0055085(transmembrane transport)	01212(Fatty acid metabolism);01040(Biosynthesis of unsaturated fatty acids)	K10256	EC:1.14.19.6;EC:1.14.19.22	1.03128	0.000167276	0.000822299	up	S1/P1 nuclease [Beauveria bassiana ARSEF 2860];major facilitator superfamily transporter [Beauveria bassiana ARSEF 2860]
MSTRG.4620	BBA_05433	GO:0006810(transport);GO:0043581(mycelium development)	04146(Peroxisome)	K13336	NA	1.05742	0.000217738	0.00104384	up	pantothenate transporter liz1 [Beauveria bassiana ARSEF 2860]
MSTRG.2399	BBA_02741	GO:0005887(integral component of plasma membrane);GO:0015179(L-amino acid transmembrane transporter activity);GO:0015297(antiporter activity)	NA	NA	NA	1.05864	0.00654934	0.020602	up	GABA permease [Beauveria bassiana ARSEF 2860]
MSTRG.8106	BBA_09719	GO:0003674(molecular_function);GO:0016021(integral component of membrane);GO:0055085(transmembrane transport)	00230(Purine metabolism)	K01952	EC:6.3.5.3	1.06914	0.00200677	0.00735683	up	MFS toxin efflux pump (AflT) [Beauveria bassiana ARSEF 2860]
MSTRG.7909	BBA_09477	GO:0005351(sugar:proton symporter activity);GO:0005355(glucose transmembrane transporter activity);GO:0005887(integral component of plasma membrane);GO:0035428(hexose transmembrane transport);GO:0046323(glucose import)	00230(Purine metabolism)	K01487	EC:3.5.4.3	1.07132	0.000259066	0.00122178	up	hexose transporter [Beauveria bassiana ARSEF 2860]
19890800	BBA_07788	GO:0005783(endoplasmic reticulum);GO:0005794(Golgi apparatus);GO:0005886(plasma membrane);GO:0019740(nitrogen utilization);GO:0035673(oligopeptide transmembrane transporter activity);GO:0035690(cellular response to drug);GO:0055085(transmembrane transport);GO:1901583(tetrapeptide transmembrane transport);GO:1901584(tetrapeptide transmembrane transporter activity)	NA	NA	NA	1.07428	0.00717216	0.0222447	up	OPT family small oligopeptide transporter [Beauveria bassiana ARSEF 2860]
MSTRG.4944	BBA_05802	GO:0003674(molecular_function);GO:0005575(cellular_component);GO:0008150(biological_process)	00190(Oxidative phosphorylation);04145(Phagosome)	K02155	NA	1.08234	0.000101288	0.000519935	up	ankyrin repeat protein [Beauveria bassiana ARSEF 2860]
MSTRG.4974	BBA_05835	GO:0005215(transporter activity);GO:0006810(transport);GO:0016020(membrane)	NA	NA	NA	1.08472	0.000302617	0.00139528	up	putative peptide transporter [Beauveria bassiana ARSEF 2860]
19886484	BBA_03472	GO:0003824(catalytic activity);GO:0005575(cellular_component);GO:0009116(nucleoside metabolic process)	NA	NA	NA	1.08975	0.00146274	0.00561745	up	ankyrin repeat protein [Beauveria bassiana ARSEF 2860]
19888665	BBA_05653	GO:0006820(anion transport);GO:0016021(integral component of membrane);GO:0022857(transmembrane transporter activity);GO:0055085(transmembrane transport)	00230(Purine metabolism);00250(Alanine, aspartate and glutamate metabolism)	K01939	EC:6.3.4.4	1.09611	0.0120805	0.0346875	up	major facilitator superfamily transporter [Beauveria bassiana ARSEF 2860]
19888287	BBA_05275	GO:0005774(vacuolar membrane);GO:0015140(malate transmembrane transporter activity)	NA	NA	NA	1.09712	0.000399016	0.00176947	up	ribosomal protein L19 [Beauveria bassiana ARSEF 2860]
MSTRG.4097	BBA_04801	GO:0031310(intrinsic component of vacuolar membrane);GO:0042144(vacuole fusion, non-autophagic)	03030(DNA replication);04111(Cell cycle - yeast);04113(Meiosis - yeast)	K02212	EC:3.6.4.12	1.10715	0.000444822	0.00195116	up	vacuolar transporter chaperone 1 [Beauveria bassiana ARSEF 2860]
MSTRG.1149	BBA_01283	GO:0006810(transport)	03018(RNA degradation)	K12604	NA	1.11298	0.000158546	0.00078187	up	major facilitator superfamily transporter [Beauveria bassiana ARSEF 2860]
MSTRG.2292	BBA_02609	GO:0003674(molecular_function);GO:0005575(cellular_component);GO:0008150(biological_process)	NA	NA	NA	1.12508	3.76997e-05	0.000214378	up	major facilitator superfamily transporter [Beauveria bassiana ARSEF 2860]
MSTRG.6203	BBA_07311;BBA_07312	GO:0005507(copper ion binding);GO:0005575(cellular_component);GO:0016491(oxidoreductase activity);GO:0055114(oxidation-reduction process);GO:0005351(sugar:proton symporter activity);GO:0005355(glucose transmembrane transporter activity);GO:0005887(integral component of plasma membrane);GO:0035428(hexose transmembrane transport);GO:0046323(glucose import)	03060(Protein export);04113(Meiosis - yeast)	K03107;K08139	NA	1.13924	0.000312908	0.00143916	up	ferro-O2-oxidoreductase [Beauveria bassiana ARSEF 2860];sugar transporter [Beauveria bassiana ARSEF 2860]
MSTRG.6384	BBA_07590	GO:0003674(molecular_function);GO:0005576(extracellular region);GO:0016021(integral component of membrane);GO:0055085(transmembrane transport)	00230(Purine metabolism)	K01952	EC:6.3.5.3	1.15821	1.61955e-05	0.000100462	up	MFS drug efflux transporter, putative [Beauveria bassiana ARSEF 2860]
19887663	BBA_04651	GO:0003674(molecular_function);GO:0016021(integral component of membrane);GO:0055085(transmembrane transport)	NA	NA	NA	1.16069	0.00295356	0.0102837	up	MFS transporter [Beauveria bassiana ARSEF 2860]
MSTRG.4226	BBA_04954	GO:0005887(integral component of plasma membrane);GO:0015116(sulfate transmembrane transporter activity)	NA	NA	NA	1.16411	2.26717e-06	1.64862e-05	up	sulfate permease [Beauveria bassiana ARSEF 2860]
MSTRG.5605	BBA_06571;BBA_06570	GO:0003674(molecular_function);GO:0005575(cellular_component);GO:0008150(biological_process)	NA	NA	NA	1.16763	0.00182383	0.00677445	up	ankyrin repeat protein [Beauveria bassiana ARSEF 2860]
MSTRG.6969	BBA_08241	GO:0005351(sugar:proton symporter activity);GO:0005355(glucose transmembrane transporter activity);GO:0005887(integral component of plasma membrane);GO:0035428(hexose transmembrane transport);GO:0046323(glucose import)	01200(Carbon metabolism);00010(Glycolysis / Gluconeogenesis);00020(Citrate cycle (TCA cycle));00620(Pyruvate metabolism);00630(Glyoxylate and dicarboxylate metabolism);00640(Propanoate metabolism);00260(Glycine, serine and threonine metabolism);00280(Valine, leucine and isoleucine degradation)	K00382	EC:1.8.1.4	1.17221	1.65408e-05	0.000102262	up	general alpha-glucoside permease [Beauveria bassiana ARSEF 2860]
MSTRG.7226	BBA_08555	GO:0005793(endoplasmic reticulum-Golgi intermediate compartment);GO:0015786(UDP-glucose transport)	NA	NA	NA	1.17458	7.84249e-05	0.000411675	up	triose-phosphate transporter [Beauveria bassiana ARSEF 2860]
MSTRG.7197	BBA_08509	GO:0005773(vacuole);GO:0005887(integral component of plasma membrane);GO:0015179(L-amino acid transmembrane transporter activity);GO:0015297(antiporter activity)	NA	NA	NA	1.18894	8.51719e-05	0.000443333	up	amino acid permease [Beauveria bassiana ARSEF 2860]
19887508	BBA_04496	GO:0005353(fructose transmembrane transporter activity);GO:0005355(glucose transmembrane transporter activity);GO:0005886(plasma membrane);GO:0009267(cellular response to starvation);GO:0010255(glucose mediated signaling pathway);GO:0015578(mannose transmembrane transporter activity);GO:0015753(D-xylose transport);GO:0015755(fructose transport);GO:0015761(mannose transport);GO:0016021(integral co…	04113(Meiosis - yeast)	K08139	NA	1.1953	0.0107899	0.0314879	up	putative sugar transporter [Beauveria bassiana ARSEF 2860]
MSTRG.7094	BBA_08381	GO:0005783(endoplasmic reticulum);GO:0005886(plasma membrane);GO:0006824(cobalt ion transport);GO:0015087(cobalt ion transmembrane transporter activity);GO:0016021(integral component of membrane);GO:0034254(regulation of urea catabolic process);GO:0044750(high-affinity nickel cation transmembrane transporter activity);GO:0046872(metal ion binding);GO:0098716(nickel cation import across plasma mem…	NA	NA	NA	1.20123	5.51809e-06	3.74842e-05	up	Ni2+-Co2+ transporter transition metal uptake transporter [Beauveria bassiana ARSEF 2860]
MSTRG.3763	BBA_04371	GO:0003674(molecular_function);GO:0016021(integral component of membrane);GO:0055085(transmembrane transport)	00240(Pyrimidine metabolism);00260(Glycine, serine and threonine metabolism)	K16066	EC:1.1.1.381;EC:1.1.1.-	1.20907	0.00167946	0.00633706	up	MFS multidrug transporter, putative [Beauveria bassiana ARSEF 2860]
MSTRG.7798	BBA_09325	GO:0003674(molecular_function);GO:0005575(cellular_component);GO:0008150(biological_process)	NA	NA	NA	1.20974	8.11882e-05	0.00042474	up	choline transport protein [Beauveria bassiana ARSEF 2860]
MSTRG.4038	BBA_04716	GO:0016021(integral component of membrane);GO:0042626(ATPase activity, coupled to transmembrane movement of substances);GO:0055085(transmembrane transport)	02010(ABC transporters)	K05658	EC:3.6.3.44	1.22247	8.57204e-06	5.60563e-05	up	ABC transporter transmembrane region [Beauveria bassiana ARSEF 2860]
MSTRG.4274	BBA_05015	GO:0000166(nucleotide binding);GO:0005524(ATP binding);GO:0006810(transport);GO:0016020(membrane);GO:0016021(integral component of membrane);GO:0016887(ATPase activity);GO:0017111(nucleoside-triphosphatase activity);GO:0042626(ATPase activity, coupled to transmembrane movement of substances)	02010(ABC transporters)	K08711	NA	1.24423	2.895e-05	0.000168863	up	multidrug resistance protein CDR1 [Beauveria bassiana ARSEF 2860]
19890493	BBA_07481	GO:0005315(inorganic phosphate transmembrane transporter activity);GO:0005887(integral component of plasma membrane);GO:0015319(sodium:inorganic phosphate symporter activity)	NA	NA	NA	1.25399	0.00164078	0.0062189	up	phosphate permease [Beauveria bassiana ARSEF 2860]
MSTRG.901	BBA_01009	GO:0005773(vacuole);GO:0005887(integral component of plasma membrane);GO:0015179(L-amino acid transmembrane transporter activity);GO:0015297(antiporter activity)	NA	NA	NA	1.25468	1.77559e-06	1.31905e-05	up	amino acid permease [Beauveria bassiana ARSEF 2860]
MSTRG.748	BBA_00845	GO:0000324(fungal-type vacuole)	NA	NA	NA	1.25664	4.35015e-06	2.99892e-05	up	LCCL domain-containing protein [Beauveria bassiana ARSEF 2860]
MSTRG.4604	BBA_05418	GO:0003674(molecular_function);GO:0005575(cellular_component);GO:0008150(biological_process)	NA	NA	NA	1.27521	1.04434e-05	6.72987e-05	up	vacuolar protein sorting-associated protein [Beauveria bassiana ARSEF 2860]
19889217	BBA_06205	GO:0016020(membrane);GO:0046873(metal ion transmembrane transporter activity);GO:0098655(cation transmembrane transport)	NA	NA	NA	1.27877	0.000792083	0.00327192	up	ankyrin repeat protein [Beauveria bassiana ARSEF 2860]
MSTRG.7109	BBA_08404	GO:0016020(membrane);GO:0042936(dipeptide transporter activity);GO:0042937(tripeptide transporter activity);GO:0042938(dipeptide transport);GO:0042939(tripeptide transport)	NA	NA	NA	1.30245	6.49828e-06	4.3381e-05	up	putative peptide transporter [Beauveria bassiana ARSEF 2860]
MSTRG.3445	BBA_04026	GO:0005575(cellular_component);GO:0015109(chromate transmembrane transporter activity);GO:0015703(chromate transport)	NA	NA	NA	1.31001	8.15225e-06	5.34995e-05	up	chromate transport protein ChrA [Beauveria bassiana ARSEF 2860]
19890890	BBA_07878	GO:0005575(cellular_component);GO:0008150(biological_process)	NA	NA	NA	1.32626	0.00867682	0.0262367	up	multicopper oxidase [Beauveria bassiana ARSEF 2860]
MSTRG.2799	BBA_03233	GO:0005458(GDP-mannose transmembrane transporter activity);GO:0006486(protein glycosylation)	NA	NA	NA	1.33693	0.000601063	0.00255679	up	GDP-mannose transporter [Beauveria bassiana ARSEF 2860]
MSTRG.7833	BBA_09372	GO:0003674(molecular_function);GO:0016021(integral component of membrane);GO:0055085(transmembrane transport)	NA	NA	NA	1.33867	7.14957e-06	4.7483e-05	up	major facilitator superfamily transporter [Beauveria bassiana ARSEF 2860]
MSTRG.3936	BBA_04575	GO:0005381(iron ion transmembrane transporter activity);GO:0005783(endoplasmic reticulum);GO:0005794(Golgi apparatus);GO:0006827(high-affinity iron ion transmembrane transport);GO:0009405(pathogenesis);GO:0009986(cell surface);GO:0010106(cellular response to iron ion starvation);GO:0015093(ferrous iron transmembrane transporter activity);GO:0033215(iron assimilation by reduction and transport);GO…	NA	NA	NA	1.35545	1.6197e-06	1.20807e-05	up	iron permease FTR1 family protein [Beauveria bassiana ARSEF 2860]
19892091	BBA_09079	GO:0006820(anion transport);GO:0016021(integral component of membrane);GO:0022857(transmembrane transporter activity);GO:0055085(transmembrane transport)	00230(Purine metabolism);00250(Alanine, aspartate and glutamate metabolism)	K01939	EC:6.3.4.4	1.35591	0.000282802	0.00131568	up	major facilitator superfamily protein [Beauveria bassiana ARSEF 2860]
19887662	BBA_04650	GO:0003824(catalytic activity);GO:0005575(cellular_component);GO:0016491(oxidoreductase activity);GO:0016740(transferase activity);GO:0016747(transferase activity, transferring acyl groups other than amino-acyl groups);GO:0019748(secondary metabolic process);GO:0031177(phosphopantetheine binding);GO:1900554(asperfuranone biosynthetic process);GO:1902086(fumagillin biosynthetic process)	02010(ABC transporters)	K05658	EC:3.6.3.44	1.36635	0.00382202	0.0128618	up	polyketide synthase, putative [Beauveria bassiana ARSEF 2860]
MSTRG.5292	BBA_06190	GO:0005887(integral component of plasma membrane);GO:0019829(cation-transporting ATPase activity);GO:0043231(intracellular membrane-bounded organelle)	00190(Oxidative phosphorylation)	K01541	EC:3.6.3.10	1.37394	2.50471e-06	1.8072e-05	up	potassium/sodium efflux P-type ATPase [Beauveria bassiana ARSEF 2860]
MSTRG.1059	BBA_01188	GO:0043581(mycelium development)	NA	NA	NA	1.37864	2.3958e-07	2.06186e-06	up	ctr copper transporter [Beauveria bassiana ARSEF 2860]
MSTRG.3937	BBA_04576	GO:0004322(ferroxidase activity);GO:0005381(iron ion transmembrane transporter activity);GO:0005507(copper ion binding);GO:0006826(iron ion transport);GO:0033215(iron assimilation by reduction and transport);GO:0033573(high-affinity iron permease complex)	NA	NA	NA	1.37905	0.000216414	0.00103936	up	multicopper oxidase [Beauveria bassiana ARSEF 2860]
MSTRG.2290	BBA_02606	GO:0000166(nucleotide binding);GO:0005524(ATP binding);GO:0016021(integral component of membrane);GO:0016887(ATPase activity);GO:0017111(nucleoside-triphosphatase activity);GO:0042626(ATPase activity, coupled to transmembrane movement of substances);GO:0055085(transmembrane transport)	02010(ABC transporters)	K05658	EC:3.6.3.44	1.38365	0.0119369	0.0343708	up	multidrug resistance protein MDR, putative [Beauveria bassiana ARSEF 2860]
MSTRG.5505	BBA_06458	GO:0005215(transporter activity);GO:0006810(transport);GO:0016020(membrane)	NA	NA	NA	1.39857	2.80071e-07	2.37511e-06	up	POT family protein [Beauveria bassiana ARSEF 2860]
MSTRG.2016	BBA_02294	GO:0003674(molecular_function);GO:0016021(integral component of membrane);GO:0055085(transmembrane transport)	NA	NA	NA	1.41165	9.74983e-07	7.49592e-06	up	hexose transporter [Beauveria bassiana ARSEF 2860]
MSTRG.1389	BBA_01560	GO:0015165(pyrimidine nucleotide-sugar transmembrane transporter activity)	NA	NA	NA	1.41479	2.84271e-07	2.40414e-06	up	triose-phosphate transporter [Beauveria bassiana ARSEF 2860]
MSTRG.1100	BBA_01230	GO:0000329(fungal-type vacuole membrane);GO:0005385(zinc ion transmembrane transporter activity);GO:0071577(zinc II ion transmembrane transport)	NA	NA	NA	1.42341	1.62479e-07	1.43968e-06	up	ZIP Zinc transporter [Beauveria bassiana ARSEF 2860]
19888284	BBA_05272	GO:0005886(plasma membrane);GO:0008559(xenobiotic-transporting ATPase activity);GO:0016021(integral component of membrane);GO:0035690(cellular response to drug)	02010(ABC transporters)	K08712	NA	1.45124	0.0317607	0.0777358	up	ABC transporter [Beauveria bassiana ARSEF 2860]
MSTRG.7381	BBA_08762	GO:0004806(triglyceride lipase activity);GO:0005775(vacuolar lumen);GO:0005783(endoplasmic reticulum);GO:0006624(vacuolar protein processing);GO:0016021(integral component of membrane);GO:0016236(macroautophagy);GO:0034496(multivesicular body membrane disassembly);GO:0034727(piecemeal microautophagy of nucleus);GO:0046461(neutral lipid catabolic process)	00561(Glycerolipid metabolism)	K17900	EC:3.1.1.3	1.46827	1.06222e-07	9.66086e-07	up	autophagy related lipase [Beauveria bassiana ARSEF 2860]
MSTRG.484	BBA_00562	GO:0000324(fungal-type vacuole);GO:0002060(purine nucleobase binding);GO:0005886(plasma membrane);GO:0015143(urate transmembrane transporter activity);GO:0015747(urate transport);GO:0042906(xanthine transport);GO:0042907(xanthine transmembrane transporter activity);GO:0055085(transmembrane transport);GO:0071242(cellular response to ammonium ion)	NA	NA	NA	1.49471	4.27068e-08	4.1224e-07	up	purine permease [Beauveria bassiana ARSEF 2860]
MSTRG.754	BBA_00851	GO:0005783(endoplasmic reticulum);GO:0005794(Golgi apparatus);GO:0005886(plasma membrane);GO:0019740(nitrogen utilization);GO:0035673(oligopeptide transmembrane transporter activity);GO:0035690(cellular response to drug);GO:0055085(transmembrane transport);GO:1901583(tetrapeptide transmembrane transport);GO:1901584(tetrapeptide transmembrane transporter activity)	NA	NA	NA	1.49729	5.59138e-08	5.30353e-07	up	small oligopeptide transporter, OPT family [Beauveria bassiana ARSEF 2860]
19886122	BBA_03110	GO:0005575(cellular_component);GO:0008150(biological_process);GO:0043581(mycelium development)	NA	NA	NA	1.51029	0.00289277	0.0100986	up	OPT oligopeptide transporter [Beauveria bassiana ARSEF 2860]
MSTRG.3236	BBA_03758	GO:0000976(transcription regulatory region sequence-specific DNA binding);GO:0005634(nucleus);GO:1900239(regulation of phenotypic switching)	NA	NA	NA	1.55334	1.9334e-08	1.95786e-07	up	putative transcriptional regulator [Beauveria bassiana ARSEF 2860]
19891740	BBA_08728	GO:0016020(membrane);GO:0016021(integral component of membrane);GO:0022857(transmembrane transporter activity);GO:0022891(substrate-specific transmembrane transporter activity);GO:0055085(transmembrane transport)	01200(Carbon metabolism);00010(Glycolysis / Gluconeogenesis);00020(Citrate cycle (TCA cycle));00620(Pyruvate metabolism);00630(Glyoxylate and dicarboxylate metabolism);00640(Propanoate metabolism);00260(Glycine, serine and threonine metabolism);00280(Valine, leucine and isoleucine degradation)	K00382	EC:1.8.1.4	1.56524	4.46576e-05	0.000249213	up	hexose transporter [Beauveria bassiana ARSEF 2860]
MSTRG.2406	BBA_02755;BBA_02756	GO:0000329(fungal-type vacuole membrane);GO:0005783(endoplasmic reticulum);GO:0006797(polyphosphate metabolic process);GO:0007034(vacuolar transport);GO:0016237(lysosomal microautophagy);GO:0033254(vacuolar transporter chaperone complex);GO:0042144(vacuole fusion, non-autophagic)	NA	NA	NA	1.57117	5.75567e-07	4.62746e-06	up	TPR Domain containing protein [Beauveria bassiana ARSEF 2860]
MSTRG.4598	BBA_05411	GO:0005783(endoplasmic reticulum);GO:0016021(integral component of membrane);GO:0022857(transmembrane transporter activity);GO:0055085(transmembrane transport)	NA	NA	NA	1.57282	1.67315e-09	1.96421e-08	up	major facilitator superfamily transporter [Beauveria bassiana ARSEF 2860]
MSTRG.8558	BBA_10298	GO:0005524(ATP binding);GO:0005737(cytoplasm);GO:0008559(xenobiotic-transporting ATPase activity);GO:0016021(integral component of membrane);GO:0042626(ATPase activity, coupled to transmembrane movement of substances);GO:0055085(transmembrane transport)	02010(ABC transporters)	K05658	EC:3.6.3.44	1.57546	0.00242518	0.0086583	up	ABC transporter, transmembrane domain, type 1 [Beauveria bassiana ARSEF 2860]
MSTRG.5788	BBA_06831	GO:0003674(molecular_function);GO:0005783(endoplasmic reticulum);GO:0016021(integral component of membrane);GO:0055085(transmembrane transport)	01210(2-Oxocarboxylic acid metabolism);01230(Biosynthesis of amino acids);00300(Lysine biosynthesis)	K01705	EC:4.2.1.36	1.57634	4.45634e-06	3.06545e-05	up	major facilitator superfamily transporter [Beauveria bassiana ARSEF 2860]
MSTRG.6709	BBA_07974	GO:0000329(fungal-type vacuole membrane);GO:0005783(endoplasmic reticulum);GO:0006797(polyphosphate metabolic process);GO:0007034(vacuolar transport);GO:0016237(lysosomal microautophagy);GO:0033254(vacuolar transporter chaperone complex);GO:0042144(vacuole fusion, non-autophagic)	03030(DNA replication);04111(Cell cycle - yeast);04113(Meiosis - yeast)	K02212	EC:3.6.4.12	1.5958	6.61106e-07	5.22916e-06	up	VTC domain-containing protein [Beauveria bassiana ARSEF 2860]
MSTRG.2786	BBA_03212	GO:0006820(anion transport);GO:0016021(integral component of membrane);GO:0022857(transmembrane transporter activity);GO:0055085(transmembrane transport)	04146(Peroxisome)	K13336	NA	1.6251	0.000213561	0.00102876	up	phthalate transporter [Beauveria bassiana ARSEF 2860]
MSTRG.7093	BBA_08380	GO:0005886(plasma membrane);GO:0015205(nucleobase transmembrane transporter activity);GO:0015851(nucleobase transport)	NA	NA	NA	1.62765	4.01933e-10	5.08494e-09	up	uracil permease [Beauveria bassiana ARSEF 2860]
MSTRG.4831	BBA_05666	GO:0003674(molecular_function);GO:0005783(endoplasmic reticulum);GO:0016021(integral component of membrane);GO:0055085(transmembrane transport)	NA	NA	NA	1.6937	7.83857e-10	9.56491e-09	up	MFS transporter [Beauveria bassiana ARSEF 2860]
MSTRG.6820	BBA_08082	GO:0000138(Golgi trans cisterna);GO:0000139(Golgi membrane);GO:0000329(fungal-type vacuole membrane);GO:0003674(molecular_function);GO:0042147(retrograde transport, endosome to Golgi)	NA	NA	NA	1.70333	6.80473e-07	5.36863e-06	up	Golgi traffic protein SFT2, putative [Beauveria bassiana ARSEF 2860]
MSTRG.3458	BBA_04044;BBA_04045;BBA_04046	GO:0003674(molecular_function);GO:0005575(cellular_component);GO:0008150(biological_process);GO:0004638(phosphoribosylaminoimidazole carboxylase activity);GO:0004639(phosphoribosylaminoimidazolesuccinocarboxamide synthase activity);GO:0006189('de novo' IMP biosynthetic process);GO:0046084(adenine biosynthetic process)	00230(Purine metabolism)	K01923	EC:6.3.2.6	1.74818	1.25794e-07	1.1308e-06	up	choline transporter [Beauveria bassiana ARSEF 2860];hypothetical protein BBA_04046 [Beauveria bassiana ARSEF 2860];phosphoribosylaminoimidazole-succinocarboxamide synthase [Beauveria bassiana ARSEF 2860]
MSTRG.4587	BBA_05394	GO:0003674(molecular_function);GO:0008150(biological_process)	NA	NA	NA	1.79235	8.89271e-10	1.07933e-08	up	C4-dicarboxylate transporter/malic acid transporter [Beauveria bassiana ARSEF 2860]
MSTRG.7911	BBA_09481	GO:0016020(membrane);GO:0016021(integral component of membrane);GO:0022857(transmembrane transporter activity);GO:0022891(substrate-specific transmembrane transporter activity);GO:0055085(transmembrane transport)	04113(Meiosis - yeast)	K08139	NA	1.79555	2.04655e-12	3.32242e-11	up	quinate permease [Beauveria bassiana ARSEF 2860]
19886596	BBA_03584	GO:0016021(integral component of membrane);GO:0042626(ATPase activity, coupled to transmembrane movement of substances);GO:0055085(transmembrane transport)	02010(ABC transporters)	K05658	EC:3.6.3.44	1.87601	1.14825e-05	7.32828e-05	up	ABC transporter [Beauveria bassiana ARSEF 2860]
MSTRG.4951	BBA_05809	GO:0006820(anion transport);GO:0016021(integral component of membrane);GO:0022857(transmembrane transporter activity);GO:0055085(transmembrane transport)	NA	NA	NA	1.91239	1.7109e-06	1.27303e-05	up	MFS allantoate transporter, putative [Beauveria bassiana ARSEF 2860]
19891800	BBA_08788	GO:0016020(membrane);GO:0016021(integral component of membrane);GO:0022857(transmembrane transporter activity);GO:0022891(substrate-specific transmembrane transporter activity);GO:0055085(transmembrane transport)	04113(Meiosis - yeast)	K08139	NA	1.93334	1.252e-09	1.4982e-08	up	MFS sugar transporter, putative [Beauveria bassiana ARSEF 2860]
MSTRG.6810	BBA_08072	GO:0005315(inorganic phosphate transmembrane transporter activity);GO:0005384(manganese ion transmembrane transporter activity);GO:0005783(endoplasmic reticulum);GO:0005887(integral component of plasma membrane);GO:0006797(polyphosphate metabolic process);GO:0006817(phosphate ion transport);GO:0006828(manganese ion transport);GO:0015317(phosphate:proton symporter activity);GO:0097079(selenite:pro…	NA	NA	NA	1.94939	3.01563e-07	2.53881e-06	up	phosphate transporter [Beauveria bassiana ARSEF 2860]
MSTRG.359	BBA_00428;BBA_00427	GO:0000324(fungal-type vacuole);GO:0000902(cell morphogenesis);GO:0004521(endoribonuclease activity);GO:0005576(extracellular region);GO:0005829(cytosol);GO:0006401(RNA catabolic process);GO:0006915(apoptotic process);GO:0005575(cellular_component);GO:0008150(biological_process)	NA	NA	NA	1.97234	2.56744e-09	2.9325e-08	up	ribonuclease T2 family protein [Beauveria bassiana ARSEF 2860];Acyl-CoA N-acyltransferase [Beauveria bassiana ARSEF 2860]
MSTRG.1576	BBA_01781	GO:0005886(plasma membrane);GO:0008559(xenobiotic-transporting ATPase activity);GO:0016021(integral component of membrane);GO:0035690(cellular response to drug)	02010(ABC transporters)	K08711	NA	1.97538	1.3871e-09	1.64925e-08	up	ABC-2 type transporter [Beauveria bassiana ARSEF 2860]
19883552	BBA_00540	GO:0003674(molecular_function);GO:0016021(integral component of membrane);GO:0055085(transmembrane transport)	NA	NA	NA	1.98494	3.53732e-06	2.48281e-05	up	MFS transporter, putative [Beauveria bassiana ARSEF 2860]
MSTRG.1159	BBA_01294	GO:0005385(zinc ion transmembrane transporter activity);GO:0005886(plasma membrane);GO:0071577(zinc II ion transmembrane transport)	NA	NA	NA	2.00607	3.85208e-14	7.43667e-13	up	zinc/iron transporter protein [Beauveria bassiana ARSEF 2860]
MSTRG.6059	BBA_07136	GO:0003674(molecular_function);GO:0016021(integral component of membrane);GO:0055085(transmembrane transport)	NA	NA	NA	2.04667	2.97959e-06	2.12344e-05	up	major facilitator superfamily transporter [Beauveria bassiana ARSEF 2860]
MSTRG.4502	BBA_05292	GO:0006820(anion transport);GO:0016021(integral component of membrane);GO:0022857(transmembrane transporter activity);GO:0055085(transmembrane transport)	NA	NA	NA	2.05598	4.14079e-10	5.23148e-09	up	major facilitator superfamily transporter [Beauveria bassiana ARSEF 2860]
MSTRG.549	BBA_00636	GO:0005768(endosome);GO:0005886(plasma membrane);GO:0006879(cellular iron ion homeostasis);GO:0009986(cell surface);GO:0015344(siderophore uptake transmembrane transporter activity);GO:0016021(integral component of membrane);GO:0016023(cytoplasmic, membrane-bounded vesicle);GO:0035690(cellular response to drug);GO:0042928(ferrichrome transport);GO:0042929(ferrichrome transporter activity);GO:0055…	NA	NA	NA	2.0588	7.14767e-14	1.34631e-12	up	major facilitator superfamily transporter [Beauveria bassiana ARSEF 2860]
MSTRG.2041	BBA_02318	GO:0000324(fungal-type vacuole);GO:0008150(biological_process);GO:0016787(hydrolase activity)	NA	NA	NA	2.08027	6.40167e-17	1.56849e-15	up	Ser/Thr protein phosphatase family protein [Beauveria bassiana ARSEF 2860]
MSTRG.3634	BBA_04242	GO:0000329(fungal-type vacuole membrane);GO:0005384(manganese ion transmembrane transporter activity);GO:0005794(Golgi apparatus);GO:0005886(plasma membrane);GO:0006828(manganese ion transport);GO:0006874(cellular calcium ion homeostasis);GO:0006879(cellular iron ion homeostasis);GO:0015093(ferrous iron transmembrane transporter activity);GO:0015684(ferrous iron transport);GO:0030026(cellular man…	NA	NA	NA	2.10784	3.76238e-08	3.67376e-07	up	vacuolar iron transporter Ccc1 [Beauveria bassiana ARSEF 2860]
19887430	BBA_04418	GO:0005215(transporter activity);GO:0034220(ion transmembrane transport);GO:0071627(integral component of fungal-type vacuolar membrane)	NA	NA	NA	2.12519	4.55446e-07	3.73611e-06	up	major facilitator superfamily transporter [Beauveria bassiana ARSEF 2860]
MSTRG.6205	BBA_07316	GO:0005887(integral component of plasma membrane);GO:0015191(L-methionine transmembrane transporter activity);GO:0015297(antiporter activity);GO:0044690(methionine import)	00562(Inositol phosphate metabolism);04070(Phosphatidylinositol signaling system)	K19801	EC:2.7.1.67	2.12789	1.94559e-07	1.7012e-06	up	amino acid permease [Beauveria bassiana ARSEF 2860]
MSTRG.4958	BBA_05816	GO:0003674(molecular_function);GO:0005783(endoplasmic reticulum);GO:0010106(cellular response to iron ion starvation);GO:0016021(integral component of membrane);GO:0034755(iron ion transmembrane transport);GO:0044718(siderophore transmembrane transport)	NA	NA	NA	2.1873	3.29295e-10	4.18882e-09	up	siderochrome-iron transporter MirC [Beauveria bassiana ARSEF 2860]
19890132	BBA_07120	GO:0005886(plasma membrane);GO:0008519(ammonium transmembrane transporter activity)	NA	NA	NA	2.20787	3.21174e-05	0.000185589	up	major facilitator superfamily transporter [Beauveria bassiana ARSEF 2860]
19891072	BBA_08060	GO:0016020(membrane);GO:0016021(integral component of membrane);GO:0022857(transmembrane transporter activity);GO:0022891(substrate-specific transmembrane transporter activity);GO:0055085(transmembrane transport)	01200(Carbon metabolism);00010(Glycolysis / Gluconeogenesis);00020(Citrate cycle (TCA cycle));00620(Pyruvate metabolism);00630(Glyoxylate and dicarboxylate metabolism);00640(Propanoate metabolism);00260(Glycine, serine and threonine metabolism);00280(Valine, leucine and isoleucine degradation)	K00382	EC:1.8.1.4	2.3029	2.36366e-09	2.71309e-08	up	MFS monosaccharide transporter, putative [Beauveria bassiana ARSEF 2860]
MSTRG.2702	BBA_03123	GO:0005886(plasma membrane);GO:0015205(nucleobase transmembrane transporter activity);GO:0015851(nucleobase transport)	NA	NA	NA	2.31489	6.32076e-11	8.72133e-10	up	uracil permease [Beauveria bassiana ARSEF 2860]
MSTRG.1490	BBA_01678	GO:0005385(zinc ion transmembrane transporter activity);GO:0005886(plasma membrane);GO:0071577(zinc II ion transmembrane transport)	NA	NA	NA	2.35119	2.33542e-10	3.02044e-09	up	ZIP Zinc transporter family protein [Beauveria bassiana ARSEF 2860]
MSTRG.4118	BBA_04824	GO:0003674(molecular_function);GO:0005575(cellular_component);GO:0008150(biological_process)	NA	NA	NA	2.35665	1.31919e-12	2.23132e-11	up	ABC transporter with duplicated ATPase domains [Beauveria bassiana ARSEF 2860]
MSTRG.3631	BBA_04240	GO:0005507(copper ion binding);GO:0016722(oxidoreductase activity, oxidizing metal ions);GO:0052716(hydroquinone:oxygen oxidoreductase activity)	03060(Protein export)	K03107	NA	2.41305	1.01846e-10	1.37863e-09	up	multicopper oxidase [Beauveria bassiana ARSEF 2860]
19889954	BBA_06942	GO:0003674(molecular_function);GO:0016021(integral component of membrane);GO:0055085(transmembrane transport)	01200(Carbon metabolism);01210(2-Oxocarboxylic acid metabolism);01230(Biosynthesis of amino acids);00020(Citrate cycle (TCA cycle));00630(Glyoxylate and dicarboxylate metabolism)	K01647	EC:2.3.3.1	2.4152	1.33192e-08	1.38813e-07	up	MFS multidrug transporter, putative [Beauveria bassiana ARSEF 2860]
MSTRG.3857	BBA_04480	GO:0005575(cellular_component);GO:0034775(glutathione transmembrane transport);GO:0035673(oligopeptide transmembrane transporter activity);GO:0042937(tripeptide transporter activity)	NA	NA	NA	2.43283	8.62343e-21	2.72371e-19	up	oligopeptide transporter [Beauveria bassiana ARSEF 2860]
MSTRG.5357	BBA_06273	GO:0005575(cellular_component);GO:0008150(biological_process);GO:0043581(mycelium development)	NA	NA	NA	2.43374	1.09416e-20	3.39811e-19	up	OPT oligopeptide transporter [Beauveria bassiana ARSEF 2860]
MSTRG.6438	BBA_07649	GO:0003674(molecular_function);GO:0015686(ferric triacetylfusarinine C transport);GO:0016021(integral component of membrane);GO:0055085(transmembrane transport)	NA	NA	NA	2.55293	5.81418e-07	4.66782e-06	up	major facilitator superfamily transporter [Beauveria bassiana ARSEF 2860]
MSTRG.2411	BBA_02761	GO:0005215(transporter activity);GO:0034220(ion transmembrane transport);GO:0071627(integral component of fungal-type vacuolar membrane)	NA	NA	NA	2.56324	4.27426e-05	0.000239534	up	major facilitator superfamily, general substrate transporter [Beauveria bassiana ARSEF 2860]
MSTRG.3558	BBA_04162	GO:0000007(low-affinity zinc ion transmembrane transporter activity);GO:0005886(plasma membrane);GO:0006831(low-affinity zinc II ion transport)	NA	NA	NA	2.61643	1.73442e-18	4.66835e-17	up	ZIP zinc/iron transporter [Beauveria bassiana ARSEF 2860]
MSTRG.1701	BBA_01930	GO:0005575(cellular_component);GO:0035673(oligopeptide transmembrane transporter activity);GO:0055085(transmembrane transport)	NA	NA	NA	2.73702	9.60698e-21	3.01386e-19	up	OPT peptide transporter Mtd1 [Beauveria bassiana ARSEF 2860]
19890293	BBA_07281	GO:0005215(transporter activity);GO:0006810(transport);GO:0016020(membrane);GO:0055085(transmembrane transport)	NA	NA	NA	3.02299	2.27891e-05	0.000136265	up	urea active transporter [Beauveria bassiana ARSEF 2860]
MSTRG.6179	BBA_07285	GO:0005507(copper ion binding);GO:0005575(cellular_component);GO:0016491(oxidoreductase activity);GO:0055114(oxidation-reduction process)	03060(Protein export)	K03107	NA	3.05824	4.01631e-10	5.08494e-09	up	Multicopper oxidase family protein [Beauveria bassiana ARSEF 2860]
19885338	BBA_02326	GO:0044271(cellular nitrogen compound biosynthetic process)	NA	NA	NA	3.46069	1.153e-17	2.97411e-16	up	sodium symporter family protein [Beauveria bassiana ARSEF 2860]
MSTRG.8404	BBA_10107	GO:0016021(integral component of membrane);GO:0022891(substrate-specific transmembrane transporter activity)	NA	NA	NA	3.48661	4.80418e-45	5.94822e-43	up	phosphate:H+ symporter [Beauveria bassiana ARSEF 2860]
19889578	BBA_06566	NA	NA	NA	NA	3.60165	1.62185e-11	2.38299e-10	up	ankyrin repeat protein [Beauveria bassiana ARSEF 2860]
MSTRG.843	BBA_00944	GO:0015112(nitrate transmembrane transporter activity);GO:0015513(nitrite uptake transmembrane transporter activity);GO:0016021(integral component of membrane)	00910(Nitrogen metabolism)	K02575	NA	3.86858	1.9174e-24	7.80921e-23	up	nitrite transporter [Beauveria bassiana ARSEF 2860]
19887698	BBA_04686	GO:0003674(molecular_function);GO:0016021(integral component of membrane);GO:0055085(transmembrane transport)	04146(Peroxisome)	K13336	NA	3.98009	6.43217e-10	7.92164e-09	up	pantothenate transporter [Beauveria bassiana ARSEF 2860]
MSTRG.7016	BBA_08297	GO:0000103(sulfate assimilation);GO:0005829(cytosol);GO:0008271(secondary active sulfate transmembrane transporter activity);GO:0008272(sulfate transport);GO:0015116(sulfate transmembrane transporter activity);GO:0016020(membrane);GO:0016021(integral component of membrane);GO:0055085(transmembrane transport)	NA	NA	NA	3.99399	6.20388e-40	6.00096e-38	up	sulfate permease [Beauveria bassiana ARSEF 2860]
MSTRG.701	BBA_00799	GO:0005315(inorganic phosphate transmembrane transporter activity);GO:0006817(phosphate ion transport);GO:0016020(membrane)	NA	NA	NA	4.14807	4.74858e-07	3.87822e-06	up	phosphate transporter [Beauveria bassiana ARSEF 2860]
19885625	BBA_02613	GO:0005575(cellular_component);GO:0008150(biological_process)	NA	NA	NA	4.60322	5.61293e-13	9.79731e-12	up	multicopper oxidase [Beauveria bassiana ARSEF 2860]
19892009	BBA_08997	GO:0005887(integral component of plasma membrane);GO:0015179(L-amino acid transmembrane transporter activity);GO:0015297(antiporter activity)	00562(Inositol phosphate metabolism);04070(Phosphatidylinositol signaling system)	K19801	EC:2.7.1.67	5.39776	3.30921e-15	7.04801e-14	up	high-affinity methionine permease [Beauveria bassiana ARSEF 2860]
MSTRG.38	BBA_00049	GO:0006820(anion transport);GO:0016021(integral component of membrane);GO:0022857(transmembrane transporter activity);GO:0055085(transmembrane transport)	00230(Purine metabolism);00250(Alanine, aspartate and glutamate metabolism)	K01939	EC:6.3.4.4	7.0174	2.83569e-57	5.48588e-55	up	transporter-like protein [Beauveria bassiana ARSEF 2860]
MSTRG.4909	BBA_05761	GO:0005315(inorganic phosphate transmembrane transporter activity);GO:0005887(integral component of plasma membrane);GO:0006817(phosphate ion transport);GO:0022891(substrate-specific transmembrane transporter activity)	NA	NA	NA	8.3524	6.38393e-52	1.04002e-49	up	phosphate permease [Beauveria bassiana ARSEF 2860]
Involved in autophagy and endocytosis
MSTRG.7954	BBA_09532	GO:0000070(mitotic sister chromatid segregation);GO:0003924(GTPase activity);GO:0005200(structural constituent of cytoskeleton);GO:0005525(GTP binding);GO:0005816(spindle pole body);GO:0005829(cytosol);GO:0005876(spindle microtubule);GO:0005881(cytoplasmic microtubule);GO:0007019(microtubule depolymerization);GO:0030473(nuclear migration along microtubule);GO:0031122(cytoplasmic microtubule organ…	04145(Phagosome)	K07375	NA	-1.27078	4.53883e-11	6.386e-10	down	beta-tubulin [Beauveria bassiana ARSEF 2860]
MSTRG.7475	BBA_08881	GO:0003674(molecular_function);GO:0005575(cellular_component);GO:0008150(biological_process)	04139(Regulation of mitophagy - yeast)	K02332	EC:2.7.7.7	-1.14455	1.77372e-05	0.00010879	down	triacylglycerol lipase [Beauveria bassiana ARSEF 2860]
MSTRG.5563	BBA_06520	GO:0005575(cellular_component);GO:0008150(biological_process);GO:0016787(hydrolase activity)	04144(Endocytosis)	K15053	NA	-1.02329	3.00111e-05	0.000174504	down	calcineurin-like phosphoesterase [Beauveria bassiana ARSEF 2860]
MSTRG.5966	BBA_07018	GO:0000070(mitotic sister chromatid segregation);GO:0003924(GTPase activity);GO:0005200(structural constituent of cytoskeleton);GO:0005525(GTP binding);GO:0005816(spindle pole body);GO:0005829(cytosol);GO:0005876(spindle microtubule);GO:0005881(cytoplasmic microtubule);GO:0007019(microtubule depolymerization);GO:0030473(nuclear migration along microtubule);GO:0031122(cytoplasmic microtubule organ…	04145(Phagosome)	K07375	NA	-1.00758	5.56491e-10	6.90852e-09	down	beta tubulin [Beauveria bassiana ARSEF 2860]
MSTRG.787	BBA_00885	GO:0000235(astral microtubule);GO:0000778(condensed nuclear chromosome kinetochore);GO:0005524(ATP binding);GO:0005829(cytosol);GO:0005875(microtubule associated complex);GO:0007018(microtubule-based movement);GO:0007019(microtubule depolymerization);GO:0007126(meiotic nuclear division);GO:0008017(microtubule binding);GO:0008574(ATP-dependent microtubule motor activity, plus-end-directed);GO:0035…	04144(Endocytosis)	K10396	NA	1.02439	0.000315314	0.00144664	up	kinesin-like protein [Beauveria bassiana ARSEF 2860]
MSTRG.719	BBA_00818	GO:0003777(microtubule motor activity);GO:0005871(kinesin complex);GO:0007018(microtubule-based movement);GO:0016887(ATPase activity);GO:0030705(cytoskeleton-dependent intracellular transport)	04144(Endocytosis)	K10396	NA	1.13307	3.78968e-05	0.000215367	up	kinesin-like protein [Beauveria bassiana ARSEF 2860]
MSTRG.1238	BBA_01378	GO:0005871(kinesin complex);GO:0007018(microtubule-based movement);GO:0007059(chromosome segregation);GO:0008574(ATP-dependent microtubule motor activity, plus-end-directed);GO:0090307(mitotic spindle assembly)	04144(Endocytosis)	K10396	NA	1.19986	7.80735e-07	6.10776e-06	up	kinesin motor domain-containing protein [Beauveria bassiana ARSEF 2860]
MSTRG.224	BBA_00292	GO:0003674(molecular_function);GO:0005575(cellular_component);GO:0008150(biological_process)	04145(Phagosome)	K05692	NA	1.33135	3.82864e-06	2.67918e-05	up	WD domain-containing protein [Beauveria bassiana ARSEF 2860]
MSTRG.6464	BBA_07674	GO:0016787(hydrolase activity)	04140(Regulation of autophagy)	K08329	NA	1.4639	0.00178006	0.00664108	up	Peptidase S33, tripeptidyl-peptidase [Beauveria bassiana ARSEF 2860]
MSTRG.2863	BBA_03311	GO:0008150(biological_process)	04145(Phagosome)	K05692	NA	1.74765	2.79442e-09	3.17613e-08	up	Actin-related protein, ARP1 class [Beauveria bassiana ARSEF 2860]
MSTRG.8011	BBA_09618	GO:0003924(GTPase activity);GO:0005525(GTP binding);GO:0005575(cellular_component);GO:0008150(biological_process)	04139(Regulation of mitophagy - yeast)	K17065	EC:3.6.5.5	3.01714	0.000254938	0.0012066	up	dynamin GTPase, putative [Beauveria bassiana ARSEF 2860]
Involved in signal transduction
19893084	BBA_10072	GO:0001402(signal transduction involved in filamentous growth);GO:0005034(osmosensor activity);GO:0005576(extracellular region);GO:0005886(plasma membrane);GO:0006972(hyperosmotic response);GO:0007232(osmosensory signaling pathway via Sho1 osmosensor);GO:0009986(cell surface);GO:0030010(establishment of cell polarity);GO:0030427(site of polarized growth);GO:0031505(fungal-type cell wall organizat…	NA	NA	NA	-4.66102	2.93218e-31	1.72331e-29	down	basic proline-rich protein [Beauveria bassiana ARSEF 2860]
MSTRG.2975	BBA_03436;BBA_03434;BBA_03435	GO:0003674(molecular_function);GO:0043581(mycelium development);GO:0005575(cellular_component);GO:0008150(biological_process);GO:0008270(zinc ion binding);GO:0016787(hydrolase activity);GO:0070290(N-acylphosphatidylethanolamine-specific phospholipase D activity)	03040(Spliceosome);03008(Ribosome biogenesis in eukaryotes);03008(Ribosome biogenesis in eukaryotes)	K12845;K14570	EC:3.1.-.-	-2.81002	1.97526e-13	3.61067e-12	down	ribonucleoprotein-associated protein [Beauveria bassiana ARSEF 2860];hypothetical protein BBA_03436 [Beauveria bassiana ARSEF 2860];NAPE-hydrolyzing phospholipase D [Beauveria bassiana ARSEF 2860]
MSTRG.7591	BBA_09043	GO:0005575(cellular_component)	04011(MAPK signaling pathway - yeast);04139(Regulation of mitophagy - yeast);04933(AGE-RAGE signaling pathway in diabetic complications)	K04441	EC:2.7.11.24	-1.96298	4.77282e-16	1.10801e-14	down	mitogen-activated protein kinase sty1 [Beauveria bassiana ARSEF 2860]
MSTRG.2585	BBA_02968	GO:0005096(GTPase activator activity);GO:0005737(cytoplasm);GO:0005886(plasma membrane)	04011(MAPK signaling pathway - yeast)	K19838	NA	-1.87711	2.09105e-15	4.52622e-14	down	regulator of G protein signaling [Beauveria bassiana ARSEF 2860]
MSTRG.6356	BBA_07559	GO:0004190(aspartic-type endopeptidase activity);GO:0006508(proteolysis);GO:0030163(protein catabolic process)	04011(MAPK signaling pathway - yeast)	K01383	EC:3.4.23.35	-1.56676	3.03609e-12	4.85252e-11	down	putative aspartate protease [Beauveria bassiana ARSEF 2860]
MSTRG.479	BBA_00555	GO:0003674(molecular_function);GO:0005575(cellular_component);GO:0008150(biological_process)	00562(Inositol phosphate metabolism);04070(Phosphatidylinositol signaling system);04145(Phagosome)	K00921	EC:2.7.1.150	-1.26725	1.14841e-11	1.72003e-10	down	F-box domain-containing protein [Beauveria bassiana ARSEF 2860]
MSTRG.6448	BBA_07659;BBA_07661	GO:0005575(cellular_component);GO:0000166(nucleotide binding);GO:0006812(cation transport);GO:0016021(integral component of membrane);GO:0019829(cation-transporting ATPase activity);GO:0046872(metal ion binding)	00190(Oxidative phosphorylation)	K01541	EC:3.6.3.10	-1.20212	1.14795e-09	1.37978e-08	down	sulphydryl oxidase [Beauveria bassiana ARSEF 2860];potassium/sodium efflux P-type ATPase [Beauveria bassiana ARSEF 2860]
MSTRG.7356	BBA_08737	GO:0000155(phosphorelay sensor kinase activity);GO:0000156(phosphorelay response regulator activity);GO:0000160(phosphorelay signal transduction system);GO:0004871(signal transducer activity);GO:0005524(ATP binding);GO:0005829(cytosol);GO:0006355(regulation of transcription, DNA-templated);GO:0010515(negative regulation of induction of conjugation with cellular fusion);GO:0016020(membrane);GO:001…	04011(MAPK signaling pathway - yeast);04139(Regulation of mitophagy - yeast)	K11231	EC:2.7.13.3	-1.08436	1.00533e-06	7.72163e-06	down	putative histidine kinase HHK2p [Beauveria bassiana ARSEF 2860]
MSTRG.7706	BBA_09188	GO:0005575(cellular_component);GO:0008150(biological_process)	00562(Inositol phosphate metabolism);04070(Phosphatidylinositol signaling system)	K01106	EC:3.1.3.56	-1.07312	5.90171e-11	8.15525e-10	down	type II inositol-1,4,5-trisphosphate 5-phosphatase [Beauveria bassiana ARSEF 2860]
MSTRG.2476	BBA_02843	GO:0005509(calcium ion binding);GO:0005814(centriole);GO:0031683(G-protein beta/gamma-subunit complex binding);GO:0032795(heterotrimeric G-protein binding);GO:0036064(ciliary basal body)	04070(Phosphatidylinositol signaling system)	K02183	NA	1.01915	0.000434841	0.00191281	up	EF hand family protein [Beauveria bassiana ARSEF 2860]
MSTRG.6801	BBA_08067	GO:0003674(molecular_function)	04011(MAPK signaling pathway - yeast);04111(Cell cycle - yeast)	K02220	NA	1.05377	0.000108469	0.000552517	up	cyclin domain-containing protein [Beauveria bassiana ARSEF 2860]
MSTRG.8270	BBA_09960	GO:0004674(protein serine/threonine kinase activity);GO:0005634(nucleus);GO:0005737(cytoplasm);GO:0006468(protein phosphorylation);GO:0035556(intracellular signal transduction)	04144(Endocytosis);04931(Insulin resistance);04933(AGE-RAGE signaling pathway in diabetic complications)	K18952	EC:2.7.11.13	1.06558	0.000143648	0.000713705	up	Rho-associated protein kinase, putative [Beauveria bassiana ARSEF 2860]
19883777	BBA_00765	GO:0043581(mycelium development)	04145(Phagosome);04933(AGE-RAGE signaling pathway in diabetic complications)	K08008	NA	1.09063	0.0197852	0.0527341	up	NADPH oxidase [Beauveria bassiana ARSEF 2860]
MSTRG.4936	BBA_05794	GO:0004674(protein serine/threonine kinase activity);GO:0005634(nucleus);GO:0005737(cytoplasm);GO:0006468(protein phosphorylation);GO:0035556(intracellular signal transduction)	04011(MAPK signaling pathway - yeast);04139(Regulation of mitophagy - yeast)	K11229	EC:2.7.11.1	1.11332	0.0003958	0.00175688	up	putative serine/threonine protein kinase [Beauveria bassiana ARSEF 2860]
MSTRG.318	BBA_00392	GO:0003674(molecular_function);GO:0008150(biological_process)	NA	NA	NA	1.15652	2.28488e-05	0.000136534	up	signal transducer [Beauveria bassiana ARSEF 2860]
MSTRG.7760	BBA_09275	GO:0000754(adaptation of signaling pathway by response to pheromone involved in conjugation with cellular fusion);GO:0005634(nucleus);GO:0010969(regulation of pheromone-dependent signal transduction involved in conjugation with cellular fusion);GO:0017017(MAP kinase tyrosine/serine/threonine phosphatase activity)	04011(MAPK signaling pathway - yeast)	K11240	EC:3.1.3.48	1.15863	2.32774e-05	0.000138649	up	dual specificity phosphatase [Beauveria bassiana ARSEF 2860]
MSTRG.327	BBA_00399	GO:0001965(G-protein alpha-subunit binding);GO:0005085(guanyl-nucleotide exchange factor activity);GO:0005096(GTPase activator activity);GO:0005829(cytosol);GO:0007186(G-protein coupled receptor signaling pathway)	NA	NA	NA	1.16815	3.26838e-05	0.000188043	up	guanine nucleotide exchange factor synembryn [Beauveria bassiana ARSEF 2860]
MSTRG.2732	BBA_03155	GO:0000910(cytokinesis);GO:0000915(actomyosin contractile ring assembly);GO:0000935(barrier septum);GO:0001411(hyphal tip);GO:0003924(GTPase activity);GO:0005525(GTP binding);GO:0005938(cell cortex);GO:0006886(intracellular protein transport);GO:0006913(nucleocytoplasmic transport);GO:0007097(nuclear migration);GO:0007165(signal transduction);GO:0007264(small GTPase mediated signal transduction);…	04011(MAPK signaling pathway - yeast);04144(Endocytosis)	K04513	NA	1.19782	4.61917e-06	3.17026e-05	up	Ras family protein [Beauveria bassiana ARSEF 2860]
MSTRG.6780	BBA_08042	GO:0000022(mitotic spindle elongation);GO:0000086(G2/M transition of mitotic cell cycle);GO:0004672(protein kinase activity);GO:0004713(protein tyrosine kinase activity);GO:0005524(ATP binding);GO:0005634(nucleus);GO:0005829(cytosol);GO:0006468(protein phosphorylation);GO:0007034(vacuolar transport);GO:0030448(hyphal growth);GO:0031028(septation initiation signaling);GO:0031031(positive regulatio…	04111(Cell cycle - yeast);04113(Meiosis - yeast)	K06660	EC:2.7.11.21	1.22113	1.93658e-06	1.4295e-05	up	serine/threonine-protein kinase plo1 [Beauveria bassiana ARSEF 2860]
MSTRG.7354	BBA_08735	GO:0000278(mitotic cell cycle);GO:0004702(receptor signaling protein serine/threonine kinase activity);GO:0005737(cytoplasm);GO:0042981(regulation of apoptotic process)	04111(Cell cycle - yeast)	K06641	EC:2.7.11.1	1.36529	4.30339e-07	3.54581e-06	up	tousled-like kinase [Beauveria bassiana ARSEF 2860]
MSTRG.3476	BBA_04071	GO:0004674(protein serine/threonine kinase activity);GO:0005634(nucleus);GO:0005737(cytoplasm);GO:0006468(protein phosphorylation);GO:0030003(cellular cation homeostasis);GO:0035556(intracellular signal transduction)	03440(Homologous recombination)	K10875	EC:3.6.4.-	1.38141	1.54599e-05	9.63497e-05	up	serine/threonine-protein kinase hal4 [Beauveria bassiana ARSEF 2860]
MSTRG.2193	BBA_02489	GO:0005575(cellular_component);GO:0008150(biological_process);GO:0008440(inositol-1,4,5-trisphosphate 3-kinase activity)	00562(Inositol phosphate metabolism);04070(Phosphatidylinositol signaling system)	K00915	EC:2.7.1.140;EC:2.7.1.151	1.39915	0.00230259	0.00827469	up	inositol polyphosphate kinase [Beauveria bassiana ARSEF 2860]
MSTRG.518	BBA_00599;BBA_00600	GO:0004674(protein serine/threonine kinase activity);GO:0005634(nucleus);GO:0005737(cytoplasm);GO:0035556(intracellular signal transduction)	NA	NA	NA	1.4269	1.62714e-05	0.000100831	up	hisactophilin C49S mutant/phototropin PHY3 fusion protein [Beauveria bassiana ARSEF 2860];hypothetical protein BBA_00600 [Beauveria bassiana ARSEF 2860]
MSTRG.4748	BBA_05565	GO:0004702(receptor signaling protein serine/threonine kinase activity);GO:0005737(cytoplasm);GO:0050921(positive regulation of chemotaxis)	04140(Regulation of autophagy);04139(Regulation of mitophagy - yeast)	K08269	EC:2.7.11.1	1.4303	7.16846e-08	6.66998e-07	up	G2-specific protein kinase nim-1 [Beauveria bassiana ARSEF 2860]
MSTRG.257	BBA_00328	GO:0075308(negative regulation of conidium formation)	04011(MAPK signaling pathway - yeast);04139(Regulation of mitophagy - yeast)	K11231	EC:2.7.13.3	1.44554	5.8421e-09	6.30811e-08	up	putative histidine kinase HHK13p [Beauveria bassiana ARSEF 2860]
MSTRG.797	BBA_00895	GO:0001411(hyphal tip);GO:0005085(guanyl-nucleotide exchange factor activity);GO:0005622(intracellular);GO:0007264(small GTPase mediated signal transduction);GO:0051056(regulation of small GTPase mediated signal transduction)	04111(Cell cycle - yeast)	K06681	NA	1.53994	1.88297e-08	1.91096e-07	up	RasGEF domain-containing protein [Beauveria bassiana ARSEF 2860]
19887200	BBA_04188	GO:0003674(molecular_function);GO:0005575(cellular_component);GO:0008150(biological_process)	NA	NA	NA	1.63742	0.000751531	0.00312526	up	tat pathway signal sequence [Beauveria bassiana ARSEF 2860]
MSTRG.3471	BBA_04063	GO:0005575(cellular_component)	04011(MAPK signaling pathway - yeast)	K01383	EC:3.4.23.35	1.70619	1.43522e-10	1.8958e-09	up	aspartic proteinase [Beauveria bassiana ARSEF 2860]
19889324	BBA_06312	GO:0003674(molecular_function);GO:0005575(cellular_component);GO:0008150(biological_process)	NA	NA	NA	1.8471	5.91106e-08	5.57826e-07	up	MHYT domain signaling protein [Beauveria bassiana ARSEF 2860]
MSTRG.2005	BBA_02286	GO:0003674(molecular_function);GO:0005575(cellular_component);GO:0008150(biological_process)	04011(MAPK signaling pathway - yeast)	K19806	EC:3.1.3.48	2.28444	8.58976e-08	7.92101e-07	up	protein tyrosine phosphatase (Pyp1), putative [Beauveria bassiana ARSEF 2860]
MSTRG.1760	BBA_01994	GO:0003674(molecular_function);GO:0005575(cellular_component);GO:0008150(biological_process)	00562(Inositol phosphate metabolism);04070(Phosphatidylinositol signaling system)	K19801	EC:2.7.1.67	5.18334	8.30827e-27	3.80052e-25	up	methionine permease [Beauveria bassiana ARSEF 2860]
MSTRG.7930	BBA_09503	GO:0003824(catalytic activity);GO:0005575(cellular_component);GO:0009116(nucleoside metabolic process)	00190(Oxidative phosphorylation);04145(Phagosome)	K02155	NA	5.64725	4.09912e-08	3.97332e-07	up	WD domain protein [Beauveria bassiana ARSEF 2860]
Involved in biogenesis, biosynthesis and carbon/nitrogen metabolism
MSTRG.8004	BBA_09597	GO:0005634(nucleus);GO:0005829(cytosol);GO:0008152(metabolic process);GO:0016491(oxidoreductase activity)	01212(Fatty acid metabolism);00061(Fatty acid biosynthesis);01040(Biosynthesis of unsaturated fatty acids);00780(Biotin metabolism)	K00059	EC:1.1.1.100	-8.34317	1.20172e-67	4.29199e-65	down	oxidoreductase, short chain dehydrogenase/reductase family protein [Beauveria bassiana ARSEF 2860]
MSTRG.8456	BBA_10177	GO:0004609(phosphatidylserine decarboxylase activity);GO:0005575(cellular_component);GO:0008654(phospholipid biosynthetic process)	00564(Glycerophospholipid metabolism)	K01613	EC:4.1.1.65	-6.54274	1.59071e-39	1.49205e-37	down	phosphatidylserine decarboxylase [Beauveria bassiana ARSEF 2860]
19892610	BBA_09598	GO:0005634(nucleus);GO:0005829(cytosol);GO:0008152(metabolic process);GO:0016491(oxidoreductase activity)	01212(Fatty acid metabolism);00061(Fatty acid biosynthesis);01040(Biosynthesis of unsaturated fatty acids);00780(Biotin metabolism)	K00059	EC:1.1.1.100	-6.03053	1.16154e-21	3.83847e-20	down	oxidoreductase, short-chain dehydrogenase/reductase family [Beauveria bassiana ARSEF 2860]
MSTRG.3967	BBA_04618	GO:0005575(cellular_component);GO:0016614(oxidoreductase activity, acting on CH-OH group of donors);GO:0050660(flavin adenine dinucleotide binding);GO:0055114(oxidation-reduction process)	00260(Glycine, serine and threonine metabolism)	K00108	EC:1.1.99.1	-5.8961	2.0499e-31	1.21244e-29	down	glucose-methanol-choline (gmc) oxidoreductase [Beauveria bassiana ARSEF 2860]
MSTRG.6913	BBA_08184	GO:0004364(glutathione transferase activity);GO:0005737(cytoplasm);GO:0006749(glutathione metabolic process)	00480(Glutathione metabolism)	K00799	EC:2.5.1.18	-5.87311	1.24059e-22	4.44791e-21	down	glutathione-s-transferase [Beauveria bassiana ARSEF 2860]
MSTRG.3495	BBA_04090	GO:0005575(cellular_component);GO:0008152(metabolic process);GO:0016491(oxidoreductase activity)	00561(Glycerolipid metabolism);00564(Glycerophospholipid metabolism)	K18693	EC:3.1.3.81;EC:3.1.3.4	-5.57896	6.5089e-62	1.63356e-59	down	short-chain dehydrogenase [Beauveria bassiana ARSEF 2860]
MSTRG.6209	BBA_07323	GO:0004616(phosphogluconate dehydrogenase (decarboxylating) activity);GO:0005575(cellular_component);GO:0006098(pentose-phosphate shunt);GO:0016616(oxidoreductase activity, acting on the CH-OH group of donors, NAD or NADP as acceptor);GO:0050661(NADP binding);GO:0050662(coenzyme binding);GO:0055114(oxidation-reduction process)	01200(Carbon metabolism);00030(Pentose phosphate pathway);00480(Glutathione metabolism)	K00033	EC:1.1.1.44;EC:1.1.1.343	-5.57442	5.01517e-73	2.11686e-70	down	6-phosphogluconate dehydrogenase [Beauveria bassiana ARSEF 2860]
MSTRG.8003	BBA_09596	GO:0005886(plasma membrane);GO:0006099(tricarboxylic acid cycle);GO:0008177(succinate dehydrogenase (ubiquinone) activity);GO:0031966(mitochondrial membrane);GO:0035690(cellular response to drug);GO:0045281(succinate dehydrogenase complex)	01200(Carbon metabolism);00020(Citrate cycle (TCA cycle));00190(Oxidative phosphorylation)	K00236	NA	-5.50295	1.58205e-27	7.61186e-26	down	succinate dehydrogenase cytochrome b subunit [Beauveria bassiana ARSEF 2860]
MSTRG.2409	BBA_02766	GO:0003674(molecular_function);GO:0005575(cellular_component);GO:0008150(biological_process)	00860(Porphyrin and chlorophyll metabolism)	K01719	EC:4.2.1.75	-5.17143	7.73224e-33	5.12868e-31	down	BTB domain transcription factor [Beauveria bassiana ARSEF 2860]
MSTRG.4127	BBA_04832	GO:0005506(iron ion binding);GO:0005575(cellular_component);GO:0009055(electron carrier activity);GO:0016705(oxidoreductase activity, acting on paired donors, with incorporation or reduction of molecular oxygen);GO:0020037(heme binding);GO:0055114(oxidation-reduction process)	00254(Aflatoxin biosynthesis)	K17645	EC:1.14.13.174	-4.74885	2.03325e-34	1.47506e-32	down	Cytochrome P450 CYP684B2 [Beauveria bassiana ARSEF 2860]
MSTRG.5286	BBA_06186	GO:0005575(cellular_component)	01200(Carbon metabolism);00630(Glyoxylate and dicarboxylate metabolism);00380(Tryptophan metabolism);04011(MAPK signaling pathway - yeast);04146(Peroxisome)	K03781	EC:1.11.1.6	-4.41599	4.90742e-44	5.76839e-42	down	Catalase-like domain, heme-dependent [Beauveria bassiana ARSEF 2860]
MSTRG.7349	BBA_08729	GO:0004609(phosphatidylserine decarboxylase activity);GO:0005575(cellular_component);GO:0008654(phospholipid biosynthetic process)	00564(Glycerophospholipid metabolism)	K01613	EC:4.1.1.65	-4.40497	3.69904e-64	1.01027e-61	down	phosphatidylserine decarboxylase family protein [Beauveria bassiana ARSEF 2860]
MSTRG.7269	BBA_08602	GO:0004553(hydrolase activity, hydrolyzing O-glycosyl compounds);GO:0004568(chitinase activity);GO:0005576(extracellular region);GO:0005975(carbohydrate metabolic process);GO:0006032(chitin catabolic process);GO:0008061(chitin binding);GO:0008152(metabolic process);GO:0016787(hydrolase activity);GO:0016798(hydrolase activity, acting on glycosyl bonds)	NA	NA	NA	-4.29717	1.43055e-12	2.40219e-11	down	LysM domain-containing protein [Beauveria bassiana ARSEF 2860]
MSTRG.3382	BBA_03952	GO:0005575(cellular_component);GO:0008152(metabolic process);GO:0016846(carbon-sulfur lyase activity)	NA	NA	NA	-3.9219	4.46333e-23	1.66452e-21	down	glutathione-dependent formaldehyde-activating, GFA [Beauveria bassiana ARSEF 2860]
MSTRG.6021	BBA_07088	GO:0003674(molecular_function);GO:0005575(cellular_component);GO:0008150(biological_process)	00350(Tyrosine metabolism);00360(Phenylalanine metabolism);00130(Ubiquinone and other terpenoid-quinone biosynthesis)	K00457	EC:1.13.11.27	-3.84457	4.54354e-43	4.84958e-41	down	xylose isomerase-like TIM barrel [Beauveria bassiana ARSEF 2860]
MSTRG.3716	BBA_04327	GO:0003674(molecular_function);GO:0005575(cellular_component);GO:0008150(biological_process)	00404(Staurosporine biosynthesis)	K18281	NA	-3.83672	5.29755e-15	1.10546e-13	down	amino acid adenylation domain protein [Beauveria bassiana ARSEF 2860]
MSTRG.6447	BBA_07664	GO:0005783(endoplasmic reticulum);GO:0006636(unsaturated fatty acid biosynthetic process);GO:0016717(oxidoreductase activity, acting on paired donors, with oxidation of a pair of donors resulting in the reduction of molecular oxygen to two molecules of water);GO:0020037(heme binding);GO:0055114(oxidation-reduction process)	01212(Fatty acid metabolism);01040(Biosynthesis of unsaturated fatty acids)	K00507	EC:1.14.19.1	-3.82742	1.1268e-29	6.22825e-28	down	stearoyl-CoA desaturase [Beauveria bassiana ARSEF 2860]
MSTRG.6907	BBA_08179	GO:0003824(catalytic activity);GO:0004312(fatty acid synthase activity);GO:0005835(fatty acid synthase complex);GO:0006633(fatty acid biosynthetic process);GO:0016740(transferase activity);GO:0016788(hydrolase activity, acting on ester bonds);GO:0031177(phosphopantetheine binding);GO:0045461(sterigmatocystin biosynthetic process);GO:0055114(oxidation-reduction process);GO:1900554(asperfuranone bi…	00254(Aflatoxin biosynthesis)	K15316	EC:2.3.1.221	-3.80939	2.27656e-20	6.81939e-19	down	polyketide synthase [Beauveria bassiana ARSEF 2860]
MSTRG.7181	BBA_08495	GO:0005575(cellular_component)	00500(Starch and sucrose metabolism)	K16055	EC:2.4.1.15;EC:3.1.3.12	-3.69786	1.51469e-35	1.18197e-33	down	glycosyltransferase family 20 [Beauveria bassiana ARSEF 2860]
MSTRG.4275	BBA_05012	GO:0005575(cellular_component)	01200(Carbon metabolism);00030(Pentose phosphate pathway)	K00851	EC:2.7.1.12	-3.66613	1.67359e-15	3.66532e-14	down	Carbohydrate kinase, thermoresistant glucokinase [Beauveria bassiana ARSEF 2860]
19892123	BBA_09111	GO:0005622(intracellular);GO:0016614(oxidoreductase activity, acting on CH-OH group of donors);GO:0050660(flavin adenine dinucleotide binding);GO:0055114(oxidation-reduction process);GO:0070787(conidiophore development)	00260(Glycine, serine and threonine metabolism)	K00108	EC:1.1.99.1	-3.57077	1.18897e-15	2.64132e-14	down	glucose-methanol-choline oxidoreductase [Beauveria bassiana ARSEF 2860]
MSTRG.6911	BBA_08182	GO:0005575(cellular_component);GO:0008152(metabolic process);GO:0016491(oxidoreductase activity);GO:0071949(FAD binding)	NA	NA	NA	-3.45006	6.72986e-23	2.46037e-21	down	FAD binding domain-containing protein [Beauveria bassiana ARSEF 2860]
MSTRG.7123	BBA_08424	GO:0003824(catalytic activity);GO:0005575(cellular_component);GO:0019748(secondary metabolic process)	00404(Staurosporine biosynthesis)	K18281	NA	-3.43808	2.48903e-19	7.13368e-18	down	nonribosomal peptide synthase, putative [Beauveria bassiana ARSEF 2860]
MSTRG.8491	BBA_10213	GO:0003847(1-alkyl-2-acetylglycerophosphocholine esterase activity);GO:0005575(cellular_component);GO:0016042(lipid catabolic process)	00565(Ether lipid metabolism)	K01062	EC:3.1.1.47	-3.28549	1.50468e-20	4.56616e-19	down	platelet-activating factor acetylhydrolase [Beauveria bassiana ARSEF 2860]
MSTRG.4409	BBA_05173	GO:0004497(monooxygenase activity);GO:0005506(iron ion binding);GO:0005575(cellular_component);GO:0009055(electron carrier activity);GO:0016705(oxidoreductase activity, acting on paired donors, with incorporation or reduction of molecular oxygen);GO:0016712(oxidoreductase activity, acting on paired donors, with incorporation or reduction of molecular oxygen, reduced flavin or flavoprotein as one …	00071(Fatty acid degradation);00380(Tryptophan metabolism)	K00493	EC:1.14.14.1	-3.19519	2.54168e-12	4.0834e-11	down	Cytochrome P450 CYP52G6 [Beauveria bassiana ARSEF 2860]
MSTRG.7743	BBA_09255	GO:0006113(fermentation);GO:0008776(acetate kinase activity)	01200(Carbon metabolism);00620(Pyruvate metabolism);00640(Propanoate metabolism);00680(Methane metabolism);00430(Taurine and hypotaurine metabolism)	K00925	EC:2.7.2.1	-3.10127	4.47873e-38	3.92353e-36	down	acetate kinase [Beauveria bassiana ARSEF 2860]
MSTRG.5260	BBA_06154	GO:0004806(triglyceride lipase activity);GO:0005739(mitochondrion);GO:0019433(triglyceride catabolic process)	00561(Glycerolipid metabolism)	K01046	EC:3.1.1.3	-3.0307	1.73646e-27	8.31175e-26	down	triacylglycerol lipase [Beauveria bassiana ARSEF 2860]
MSTRG.5155	BBA_06058	GO:0005575(cellular_component);GO:0008152(metabolic process);GO:0016298(lipase activity);GO:0052689(carboxylic ester hydrolase activity)	00561(Glycerolipid metabolism)	K01046	EC:3.1.1.3	-2.9887	1.83013e-36	1.51738e-34	down	esterase-like protein [Beauveria bassiana ARSEF 2860]
MSTRG.8109	BBA_09726	GO:0005737(cytoplasm);GO:0008677(2-dehydropantoate 2-reductase activity);GO:0015940(pantothenate biosynthetic process);GO:0016491(oxidoreductase activity);GO:0016616(oxidoreductase activity, acting on the CH-OH group of donors, NAD or NADP as acceptor);GO:0050661(NADP binding);GO:0050662(coenzyme binding);GO:0055114(oxidation-reduction process)	00770(Pantothenate and CoA biosynthesis)	K00077	EC:1.1.1.169	-2.76041	7.0016e-28	3.44004e-26	down	2-dehydropantoate 2-reductase, putative [Beauveria bassiana ARSEF 2860]
19890347	BBA_07335	GO:0005506(iron ion binding);GO:0005575(cellular_component);GO:0009055(electron carrier activity);GO:0016705(oxidoreductase activity, acting on paired donors, with incorporation or reduction of molecular oxygen);GO:0016712(oxidoreductase activity, acting on paired donors, with incorporation or reduction of molecular oxygen, reduced flavin or flavoprotein as one donor, and incorporation of one ato…	00071(Fatty acid degradation);00380(Tryptophan metabolism)	K00493	EC:1.14.14.1	-2.73014	4.68982e-12	7.2462e-11	down	Cytochrome P450 CYP655C1 [Beauveria bassiana ARSEF 2860]
MSTRG.5269	BBA_06166	GO:0000947(amino acid catabolic process to alcohol via Ehrlich pathway);GO:0004022(alcohol dehydrogenase (NAD) activity);GO:0005576(extracellular region);GO:0005759(mitochondrial matrix);GO:0005886(plasma membrane);GO:0006068(ethanol catabolic process);GO:0006116(NADH oxidation);GO:0006567(threonine catabolic process);GO:0008270(zinc ion binding);GO:0009986(cell surface);GO:0016747(transferase ac…	00010(Glycolysis / Gluconeogenesis);00071(Fatty acid degradation);00350(Tyrosine metabolism)	K13953	EC:1.1.1.1	-2.66257	2.04325e-15	4.43309e-14	down	alcohol dehydrogenase I [Beauveria bassiana ARSEF 2860]
MSTRG.4818	BBA_05648	GO:0004364(glutathione transferase activity);GO:0005737(cytoplasm);GO:0006749(glutathione metabolic process)	00480(Glutathione metabolism)	K00799	EC:2.5.1.18	-2.64887	1.17603e-10	1.57585e-09	down	glutathione S-transferase [Beauveria bassiana ARSEF 2860]
19885151	BBA_02139	GO:0004364(glutathione transferase activity);GO:0005737(cytoplasm);GO:0006749(glutathione metabolic process)	00480(Glutathione metabolism)	K00799	EC:2.5.1.18	-2.64504	7.01528e-16	1.60059e-14	down	Glutathione S-transferase [Beauveria bassiana ARSEF 2860]
MSTRG.5569	BBA_06529	GO:0003674(molecular_function);GO:0005575(cellular_component);GO:0008150(biological_process)	03008(Ribosome biogenesis in eukaryotes)	K14556	NA	-2.57763	3.67524e-22	1.25012e-20	down	monooxygenase-like protein [Beauveria bassiana ARSEF 2860]
MSTRG.6201	BBA_07304;BBA_07305	GO:0004471(malate dehydrogenase (decarboxylating) (NAD+) activity);GO:0005739(mitochondrion);GO:0005829(cytosol);GO:0006090(pyruvate metabolic process);GO:0006108(malate metabolic process);GO:0006520(cellular amino acid metabolic process);GO:0046872(metal ion binding);GO:0051287(NAD binding);GO:0055114(oxidation-reduction process);GO:0005575(cellular_component);GO:0008150(biological_process)	01200(Carbon metabolism);00620(Pyruvate metabolism)	K00027	EC:1.1.1.38	-2.40168	1.07031e-30	6.2118e-29	down	malate dehydrogenase, putative [Beauveria bassiana ARSEF 2860];calcium binding protein Caleosin [Beauveria bassiana ARSEF 2860]
MSTRG.3494	BBA_04089	GO:0005829(cytosol);GO:0008270(zinc ion binding);GO:0016491(oxidoreductase activity);GO:0055114(oxidation-reduction process)	00010(Glycolysis / Gluconeogenesis);00071(Fatty acid degradation);00350(Tyrosine metabolism)	K13953	EC:1.1.1.1	-2.40056	4.86387e-05	0.000267729	down	zinc-binding dehydrogenase [Beauveria bassiana ARSEF 2860]
MSTRG.1521	BBA_01715	GO:0005575(cellular_component);GO:0008150(biological_process);GO:0016787(hydrolase activity)	00620(Pyruvate metabolism)	K01069	EC:3.1.2.6	-2.33331	2.51955e-08	2.51036e-07	down	metallo-beta-lactamase domain protein, putative [Beauveria bassiana ARSEF 2860]
MSTRG.6947	BBA_08221	GO:0003996(acyl-CoA ligase activity);GO:0005575(cellular_component);GO:1900557(emericellamide biosynthetic process);GO:1900617(emericellamide A biosynthetic process)	00360(Phenylalanine metabolism);00130(Ubiquinone and other terpenoid-quinone biosynthesis)	K01904	EC:6.2.1.12	-2.28298	3.15927e-19	8.94421e-18	down	4-coumarate-CoA ligase [Beauveria bassiana ARSEF 2860]
MSTRG.619	BBA_00709	GO:0005575(cellular_component);GO:0008762(UDP-N-acetylmuramate dehydrogenase activity);GO:0016491(oxidoreductase activity);GO:0050660(flavin adenine dinucleotide binding);GO:0055114(oxidation-reduction process)	00910(Nitrogen metabolism);00380(Tryptophan metabolism);00460(Cyanoamino acid metabolism)	K01501	EC:3.5.5.1	-2.27539	2.11778e-14	4.16646e-13	down	FAD binding domain-containing protein [Beauveria bassiana ARSEF 2860]
19883482	BBA_00470	NA	00350(Tyrosine metabolism)	K00545	EC:2.1.1.6	-2.27279	4.87501e-08	4.68142e-07	down	ATP-grasp enzyme-like protein [Beauveria bassiana ARSEF 2860]
MSTRG.7136	BBA_08439	GO:0005622(intracellular);GO:0005634(nucleus);GO:0005829(cytosol);GO:0008270(zinc ion binding);GO:0016491(oxidoreductase activity);GO:0016747(transferase activity, transferring acyl groups other than amino-acyl groups);GO:0055114(oxidation-reduction process)	01200(Carbon metabolism);00020(Citrate cycle (TCA cycle));00190(Oxidative phosphorylation)	K00237	NA	-2.23812	1.22292e-18	3.31081e-17	down	zinc-binding dehydrogenase [Beauveria bassiana ARSEF 2860]
19888129	BBA_05117	GO:0003674(molecular_function);GO:0005575(cellular_component);GO:0008150(biological_process)	00010(Glycolysis / Gluconeogenesis)	K01568	EC:4.1.1.1	-2.18134	2.88935e-14	5.64852e-13	down	SET domain-containing protein [Beauveria bassiana ARSEF 2860]
MSTRG.8614	BBA_10359	GO:0004066(asparagine synthase (glutamine-hydrolyzing) activity);GO:0005829(cytosol);GO:0006529(asparagine biosynthetic process);GO:0006541(glutamine metabolic process);GO:0042803(protein homodimerization activity)	00250(Alanine, aspartate and glutamate metabolism)	K01953	EC:6.3.5.4	-2.12484	8.22007e-22	2.74574e-20	down	asparagine synthase [Beauveria bassiana ARSEF 2860]
MSTRG.1901	BBA_02155	GO:0004601(peroxidase activity);GO:0005506(iron ion binding);GO:0005575(cellular_component);GO:0006979(response to oxidative stress);GO:0009055(electron carrier activity);GO:0016705(oxidoreductase activity, acting on paired donors, with incorporation or reduction of molecular oxygen);GO:0020037(heme binding);GO:0051213(dioxygenase activity);GO:0055114(oxidation-reduction process)	00590(Arachidonic acid metabolism)	K11987	EC:1.14.99.1	-2.08467	4.96805e-20	1.45073e-18	down	Cytochrome P450 CYP6003A1 [Beauveria bassiana ARSEF 2860]
MSTRG.4802	BBA_05631	GO:0005575(cellular_component);GO:0005975(carbohydrate metabolic process);GO:0044271(cellular nitrogen compound biosynthetic process)	00520(Amino sugar and nucleotide sugar metabolism)	K02564	EC:3.5.99.6	-2.06342	5.11922e-27	2.37685e-25	down	glucosamine-6-phosphate isomerase [Beauveria bassiana ARSEF 2860]
MSTRG.2552	BBA_02936	GO:0005576(extracellular region);GO:0008152(metabolic process);GO:0016787(hydrolase activity)	01210(2-Oxocarboxylic acid metabolism);01230(Biosynthesis of amino acids);00220(Arginine biosynthesis)	K01438	EC:3.5.1.16	-1.94256	6.40745e-21	2.0307e-19	down	peptidase family protein [Beauveria bassiana ARSEF 2860]
MSTRG.5138	BBA_06033	GO:0003674(molecular_function);GO:0005575(cellular_component);GO:0006807(nitrogen compound metabolic process)	NA	NA	NA	-1.93933	5.02561e-26	2.19098e-24	down	LamB/YcsF family protein [Beauveria bassiana ARSEF 2860]
MSTRG.6945	BBA_08219	GO:0003824(catalytic activity);GO:0005575(cellular_component);GO:0008270(zinc ion binding);GO:0016491(oxidoreductase activity);GO:0016740(transferase activity);GO:0016747(transferase activity, transferring acyl groups other than amino-acyl groups);GO:0019748(secondary metabolic process);GO:0045461(sterigmatocystin biosynthetic process);GO:0055114(oxidation-reduction process);GO:1900554(asperfuran…	00254(Aflatoxin biosynthesis)	K15316	EC:2.3.1.221	-1.93186	9.13495e-18	2.36947e-16	down	polyketide synthase, putative [Beauveria bassiana ARSEF 2860]
MSTRG.7870	BBA_09419	GO:0043581(mycelium development)	01212(Fatty acid metabolism);01040(Biosynthesis of unsaturated fatty acids)	K00507	EC:1.14.19.1	-1.91729	6.61325e-23	2.43693e-21	down	cytochrome b5-like Heme/Steroid binding domain-containing protein [Beauveria bassiana ARSEF 2860]
MSTRG.5574	BBA_06533	GO:0005622(intracellular);GO:0006066(alcohol metabolic process);GO:0008812(choline dehydrogenase activity);GO:0016614(oxidoreductase activity, acting on CH-OH group of donors);GO:0050660(flavin adenine dinucleotide binding);GO:0055114(oxidation-reduction process)	01200(Carbon metabolism);00680(Methane metabolism)	K17066	EC:1.1.3.13	-1.89518	2.49928e-09	2.86169e-08	down	alcohol oxidase [Beauveria bassiana ARSEF 2860]
MSTRG.7998	BBA_09593	GO:0005575(cellular_component);GO:0009168(purine ribonucleoside monophosphate biosynthetic process);GO:0019239(deaminase activity)	00230(Purine metabolism)	K01488	EC:3.5.4.4	-1.85163	3.01311e-14	5.87809e-13	down	adenosine deaminase [Beauveria bassiana ARSEF 2860]
MSTRG.145	BBA_00202	GO:0005506(iron ion binding);GO:0005575(cellular_component);GO:0016705(oxidoreductase activity, acting on paired donors, with incorporation or reduction of molecular oxygen);GO:0031418(L-ascorbic acid binding);GO:0055114(oxidation-reduction process)	00330(Arginine and proline metabolism)	K00472	EC:1.14.11.2	-1.82676	8.26773e-23	3.01075e-21	down	2OG-Fe(II) oxygenase family Oxidoreductase [Beauveria bassiana ARSEF 2860]
MSTRG.2034	BBA_02311;BBA_02310;BBA_02312	GO:0016709(oxidoreductase activity, acting on paired donors, with incorporation or reduction of molecular oxygen, NAD(P)H as one donor, and incorporation of one atom of oxygen);GO:0020037(heme binding);GO:0043231(intracellular membrane-bounded organelle);GO:0044281(small molecule metabolic process);GO:0044550(secondary metabolite biosynthetic process);GO:0005575(cellular_component);GO:0004784(sup…	00254(Aflatoxin biosynthesis);04011(MAPK signaling pathway - yeast);04146(Peroxisome)	K17651;K06009;K04565	EC:1.14.13.175;EC:3.4.23.41;EC:1.15.1.1	-1.82191	2.77438e-14	5.43522e-13	down	Cytochrome P450 CYP621A2 [Beauveria bassiana ARSEF 2860];eukaryotic aspartyl protease [Beauveria bassiana ARSEF 2860];Cu/Zn superoxide dismutase [Beauveria bassiana ARSEF 2860]
MSTRG.7339	BBA_08696	GO:0003674(molecular_function);GO:0005575(cellular_component);GO:0008150(biological_process)	00909(Sesquiterpenoid and triterpenoid biosynthesis)	K12249	EC:4.2.3.6	-1.80097	5.22568e-18	1.37467e-16	down	trichodiene synthase [Beauveria bassiana ARSEF 2860]
MSTRG.2186	BBA_02481	GO:0005575(cellular_component);GO:0008152(metabolic process);GO:0016846(carbon-sulfur lyase activity)	NA	NA	NA	-1.78993	1.29795e-15	2.87655e-14	down	DUF636 domain-containing protein [Beauveria bassiana ARSEF 2860]
MSTRG.3413	BBA_03995	GO:0003674(molecular_function);GO:0005575(cellular_component);GO:0008150(biological_process)	00561(Glycerolipid metabolism);00564(Glycerophospholipid metabolism)	K18693	EC:3.1.3.81;EC:3.1.3.4	-1.76223	2.72596e-10	3.50599e-09	down	PAP2 superfamily protein [Beauveria bassiana ARSEF 2860]
MSTRG.5520	BBA_06472	GO:0001410(chlamydospore formation);GO:0004497(monooxygenase activity);GO:0005506(iron ion binding);GO:0005575(cellular_component);GO:0009055(electron carrier activity);GO:0016491(oxidoreductase activity);GO:0016705(oxidoreductase activity, acting on paired donors, with incorporation or reduction of molecular oxygen);GO:0019825(oxygen binding);GO:0020037(heme binding);GO:0030476(ascospore wall as…	00071(Fatty acid degradation);00380(Tryptophan metabolism)	K00493	EC:1.14.14.1	-1.75798	0.00166246	0.00628312	down	Cytochrome P450 CYP5099A1 [Beauveria bassiana ARSEF 2860]
MSTRG.3974	BBA_04627	GO:0005575(cellular_component)	00270(Cysteine and methionine metabolism)	K01505	EC:3.5.99.7	-1.74308	3.80805e-13	6.80031e-12	down	ACC deaminase [Beauveria bassiana ARSEF 2860]
MSTRG.8527	BBA_10249	GO:0004502(kynurenine 3-monooxygenase activity);GO:0016174(NAD(P)H oxidase activity);GO:0019674(NAD metabolic process);GO:0044550(secondary metabolite biosynthetic process);GO:0050660(flavin adenine dinucleotide binding);GO:0070189(kynurenine metabolic process)	00380(Tryptophan metabolism)	K00486	EC:1.14.13.9	-1.68785	4.99053e-13	8.79355e-12	down	kynurenine 3-monooxygenase [Beauveria bassiana ARSEF 2860]
MSTRG.7127	BBA_08426	GO:0003824(catalytic activity);GO:0005575(cellular_component);GO:0009058(biosynthetic process);GO:0030170(pyridoxal phosphate binding)	01230(Biosynthesis of amino acids);00340(Histidine metabolism);00350(Tyrosine metabolism);00360(Phenylalanine metabolism);00400(Phenylalanine, tyrosine and tryptophan biosynthesis)	K00817	EC:2.6.1.9	-1.68026	2.98275e-09	3.37778e-08	down	aspartate aminotransferase, putative [Beauveria bassiana ARSEF 2860]
MSTRG.4306	BBA_05047	GO:0005829(cytosol);GO:0016618(hydroxypyruvate reductase activity);GO:0030267(glyoxylate reductase (NADP) activity)	00500(Starch and sucrose metabolism)	K01225	EC:3.2.1.91	-1.66487	1.04861e-07	9.55587e-07	down	D-isomer specific 2-hydroxyacid dehydrogenase [Beauveria bassiana ARSEF 2860]
MSTRG.5734	BBA_06755	GO:0005575(cellular_component);GO:0043581(mycelium development)	00910(Nitrogen metabolism);00380(Tryptophan metabolism);00460(Cyanoamino acid metabolism)	K01501	EC:3.5.5.1	-1.6307	7.07886e-06	4.70876e-05	down	FAD binding domain protein [Beauveria bassiana ARSEF 2860]
MSTRG.416	BBA_00486	GO:0005575(cellular_component)	00100(Steroid biosynthesis)	K07750	EC:1.14.13.72	-1.62586	6.14354e-08	5.78003e-07	down	fatty acid hydroxylase superfamily protein [Beauveria bassiana ARSEF 2860]
MSTRG.2457	BBA_02819	GO:0003674(molecular_function);GO:0005575(cellular_component);GO:0008150(biological_process)	00380(Tryptophan metabolism)	K15067	EC:3.5.99.5	-1.61294	5.22182e-13	9.18367e-12	down	endoribonuclease L-PSP [Beauveria bassiana ARSEF 2860]
MSTRG.2366	BBA_02698	GO:0005506(iron ion binding);GO:0005575(cellular_component);GO:0009055(electron carrier activity);GO:0016705(oxidoreductase activity, acting on paired donors, with incorporation or reduction of molecular oxygen);GO:0020037(heme binding);GO:0055114(oxidation-reduction process)	00404(Staurosporine biosynthesis)	K17475	EC:1.14.13.176	-1.57708	2.5576e-15	5.49767e-14	down	Cytochrome P450 CYP5080B3 [Beauveria bassiana ARSEF 2860]
MSTRG.2812	BBA_03252	GO:0004364(glutathione transferase activity);GO:0005737(cytoplasm);GO:0006749(glutathione metabolic process)	00480(Glutathione metabolism)	K00799	EC:2.5.1.18	-1.57226	2.21303e-13	4.03737e-12	down	glutathione S-transferase I [Beauveria bassiana ARSEF 2860]
MSTRG.6734	BBA_08003	GO:0005575(cellular_component);GO:0008270(zinc ion binding);GO:0016491(oxidoreductase activity);GO:0016747(transferase activity, transferring acyl groups other than amino-acyl groups);GO:0055114(oxidation-reduction process)	NA	NA	NA	-1.56538	6.30642e-06	4.22217e-05	down	zinc-binding dehydrogenase family oxidoreductase, putative [Beauveria bassiana ARSEF 2860]
MSTRG.4739	BBA_05553	GO:0005507(copper ion binding);GO:0008131(primary amine oxidase activity);GO:0009308(amine metabolic process);GO:0048038(quinone binding);GO:0055114(oxidation-reduction process);GO:0070263(external side of fungal-type cell wall)	00260(Glycine, serine and threonine metabolism);00350(Tyrosine metabolism);00360(Phenylalanine metabolism);00410(beta-Alanine metabolism)	K00276	EC:1.4.3.21	-1.53278	1.39389e-14	2.77761e-13	down	copper amine oxidase [Beauveria bassiana ARSEF 2860]
MSTRG.7104	BBA_08396	GO:0005575(cellular_component);GO:0008150(biological_process);GO:0016758(transferase activity, transferring hexosyl groups)	00520(Amino sugar and nucleotide sugar metabolism)	K00698	EC:2.4.1.16	-1.50947	4.41818e-14	8.4767e-13	down	glycosyltransferase family 2 [Beauveria bassiana ARSEF 2860]
MSTRG.4061	BBA_04751	GO:0003872(6-phosphofructokinase activity);GO:0005524(ATP binding);GO:0005945(6-phosphofructokinase complex);GO:0006002(fructose 6-phosphate metabolic process);GO:0006096(glycolytic process);GO:0030388(fructose 1,6-bisphosphate metabolic process);GO:0046835(carbohydrate phosphorylation);GO:0070095(fructose-6-phosphate binding)	01200(Carbon metabolism);01230(Biosynthesis of amino acids);00010(Glycolysis / Gluconeogenesis);00030(Pentose phosphate pathway);00051(Fructose and mannose metabolism);00052(Galactose metabolism);00680(Methane metabolism);03018(RNA degradation)	K00850	EC:2.7.1.11	-1.51413	6.68201e-14	1.26373e-12	down	6-phosphofructokinase [Beauveria bassiana ARSEF 2860]
19886864	BBA_03852	GO:0003674(molecular_function);GO:0005575(cellular_component);GO:0008150(biological_process)	00240(Pyrimidine metabolism);00250(Alanine, aspartate and glutamate metabolism)	K11541	EC:6.3.5.5;EC:2.1.3.2	-1.50314	1.48955e-07	1.33e-06	down	penicillin-binding protein [Beauveria bassiana ARSEF 2860]
MSTRG.2389	BBA_02730	GO:0008150(biological_process);GO:0016020(membrane);GO:0016772(transferase activity, transferring phosphorus-containing groups)	00510(N-Glycan biosynthesis)	K00902	EC:2.7.1.108	-1.48915	2.88893e-13	5.22936e-12	down	cytidylyltransferase-like protein [Beauveria bassiana ARSEF 2860]
MSTRG.2238	BBA_02541	GO:0005575(cellular_component)	01200(Carbon metabolism);00051(Fructose and mannose metabolism);00680(Methane metabolism);00561(Glycerolipid metabolism)	K00863	EC:2.7.1.28;EC:2.7.1.29	-1.48258	1.99959e-16	4.68893e-15	down	dihydroxyacetone kinase [Beauveria bassiana ARSEF 2860]
MSTRG.8186	BBA_09850	GO:0000287(magnesium ion binding);GO:0003824(catalytic activity);GO:0005634(nucleus);GO:0005829(cytosol);GO:0030976(thiamine pyrophosphate binding);GO:0043458(ethanol biosynthetic process involved in glucose fermentation to ethanol)	00010(Glycolysis / Gluconeogenesis)	K01568	EC:4.1.1.1	-1.46778	1.37203e-07	1.22861e-06	down	putative pyruvate decarboxylase [Beauveria bassiana ARSEF 2860]
MSTRG.6336	BBA_07533	GO:0005575(cellular_component);GO:0008270(zinc ion binding);GO:0016491(oxidoreductase activity);GO:0016747(transferase activity, transferring acyl groups other than amino-acyl groups);GO:0055114(oxidation-reduction process)	00010(Glycolysis / Gluconeogenesis);00040(Pentose and glucuronate interconversions);00561(Glycerolipid metabolism)	K00002	EC:1.1.1.2	-1.44983	4.02896e-12	6.28789e-11	down	NADP-dependent alcohol dehydrogenase [Beauveria bassiana ARSEF 2860]
MSTRG.7076	BBA_08370	GO:0005575(cellular_component);GO:0008152(metabolic process);GO:0016491(oxidoreductase activity)	00240(Pyrimidine metabolism);00260(Glycine, serine and threonine metabolism)	K16066	EC:1.1.1.381;EC:1.1.1.-	-1.40075	8.37346e-09	8.87625e-08	down	short-chain dehydrogenase/oxidoreductase [Beauveria bassiana ARSEF 2860]
MSTRG.7751	BBA_09253	GO:0005575(cellular_component);GO:0008150(biological_process)	00030(Pentose phosphate pathway)	K01621	EC:4.1.2.9;EC:4.1.2.22	-1.3966	4.58468e-10	5.76875e-09	down	XFP domain-containing protein MPK1 [Beauveria bassiana ARSEF 2860]
MSTRG.7751	BBA_09253	GO:0005575(cellular_component);GO:0008150(biological_process)	00030(Pentose phosphate pathway)	K01621	EC:4.1.2.9;EC:4.1.2.22	-1.3966	4.58468e-10	5.76875e-09	down	XFP domain-containing protein MPK1 [Beauveria bassiana ARSEF 2860]
MSTRG.7904	BBA_09473	GO:0003824(catalytic activity);GO:0005575(cellular_component);GO:0008483(transaminase activity);GO:0009102(biotin biosynthetic process);GO:0030170(pyridoxal phosphate binding)	00780(Biotin metabolism)	K19562	EC:6.3.3.3;EC:2.6.1.62	-1.39608	1.62214e-08	1.66813e-07	down	dethiobiotin synthetase [Beauveria bassiana ARSEF 2860]
MSTRG.7200	BBA_08519	GO:0004462(lactoylglutathione lyase activity);GO:0005634(nucleus);GO:0005829(cytosol);GO:0006749(glutathione metabolic process);GO:0008270(zinc ion binding);GO:0019243(methylglyoxal catabolic process to D-lactate via S-lactoyl-glutathione)	00620(Pyruvate metabolism)	K01759	EC:4.4.1.5	-1.38129	3.8155e-14	7.38141e-13	down	lactoylglutathione lyase [Beauveria bassiana ARSEF 2860]
MSTRG.6953	BBA_08225	GO:0005515(protein binding)	00310(Lysine degradation)	K11419	EC:2.1.1.43	-1.36843	2.70577e-11	3.90152e-10	down	SET domain protein [Beauveria bassiana ARSEF 2860]
MSTRG.4027	BBA_04696	GO:0005575(cellular_component)	00040(Pentose and glucuronate interconversions)	K00065	EC:1.1.1.125	-1.32136	3.59403e-15	7.61967e-14	down	short chain dehydrogenase/reductase [Beauveria bassiana ARSEF 2860]
MSTRG.3157	BBA_03671	GO:0003824(catalytic activity);GO:0009405(pathogenesis);GO:0009847(spore germination);GO:0016023(cytoplasmic, membrane-bounded vesicle);GO:0031177(phosphopantetheine binding);GO:0031505(fungal-type cell wall organization);GO:0035690(cellular response to drug);GO:1900557(emericellamide biosynthetic process);GO:1900772(fumitremorgin B biosynthetic process);GO:1900781(fumiquinazoline C biosynthetic …	00404(Staurosporine biosynthesis)	K18281	NA	-1.31937	1.51853e-07	1.35197e-06	down	nonribosomal peptide synthase, putative [Beauveria bassiana ARSEF 2860]
MSTRG.6948	BBA_08222	GO:0003824(catalytic activity);GO:0009405(pathogenesis);GO:0009847(spore germination);GO:0016023(cytoplasmic, membrane-bounded vesicle);GO:0019184(nonribosomal peptide biosynthetic process);GO:0019748(secondary metabolic process);GO:0031177(phosphopantetheine binding);GO:0031505(fungal-type cell wall organization);GO:0035690(cellular response to drug);GO:1900557(emericellamide biosynthetic proces…	00404(Staurosporine biosynthesis)	K18281	NA	-1.31624	5.42537e-11	7.55322e-10	down	nonribosomal peptide synthase, putative [Beauveria bassiana ARSEF 2860]
19883943	BBA_00931	GO:0003674(molecular_function);GO:0005622(intracellular);GO:0008150(biological_process)	00330(Arginine and proline metabolism);00360(Phenylalanine metabolism);00380(Tryptophan metabolism)	K01426	EC:3.5.1.4	-1.30758	7.23071e-08	6.72116e-07	down	7 alpha-cephem-methoxylase, putative [Beauveria bassiana ARSEF 2860]
MSTRG.6434	BBA_07640	GO:0005575(cellular_component);GO:0008152(metabolic process);GO:0016491(oxidoreductase activity)	00350(Tyrosine metabolism);00740(Riboflavin metabolism)	K00505	EC:1.14.18.1	-1.28128	1.39077e-05	8.78552e-05	down	tyrosinase-like protein [Beauveria bassiana ARSEF 2860]
MSTRG.7770	BBA_09286	GO:0004497(monooxygenase activity);GO:0044550(secondary metabolite biosynthetic process)	00350(Tyrosine metabolism)	K00450	EC:1.13.11.4	-1.2793	3.17363e-12	5.06364e-11	down	oxygenase-like protein [Beauveria bassiana ARSEF 2860]
MSTRG.6731	BBA_08000	GO:0003824(catalytic activity);GO:0005777(peroxisome);GO:0006696(ergosterol biosynthetic process);GO:0009405(pathogenesis);GO:0010106(cellular response to iron ion starvation);GO:0070301(cellular response to hydrogen peroxide);GO:1900551(N',N'',N'''-triacetylfusarinine C biosynthetic process)	01200(Carbon metabolism);01212(Fatty acid metabolism);00640(Propanoate metabolism);00650(Butanoate metabolism);00062(Fatty acid elongation);00071(Fatty acid degradation);00280(Valine, leucine and isoleucine degradation);00310(Lysine degradation);00380(Tryptophan metabolism);00410(beta-Alanine metabolism)	K07511	EC:4.2.1.17	-1.27917	4.56347e-12	7.07452e-11	down	enoyl-CoA hydratase/isomerase [Beauveria bassiana ARSEF 2860]
MSTRG.5023	BBA_05890	GO:0003824(catalytic activity);GO:0005575(cellular_component);GO:0008152(metabolic process)	01210(2-Oxocarboxylic acid metabolism);01230(Biosynthesis of amino acids);00270(Cysteine and methionine metabolism);00280(Valine, leucine and isoleucine degradation);00290(Valine, leucine and isoleucine biosynthesis);00770(Pantothenate and CoA biosynthesis)	K00826	EC:2.6.1.42	-1.2668	2.31744e-06	1.68386e-05	down	branched-chain amino acid aminotransferase [Beauveria bassiana ARSEF 2860]
MSTRG.7044	BBA_08328	GO:0004338(glucan exo-1,3-beta-glucosidase activity);GO:0005575(cellular_component);GO:0044042(glucan metabolic process)	00500(Starch and sucrose metabolism)	K01210	EC:3.2.1.58	-1.25364	1.24742e-11	1.85633e-10	down	Pectin lyase fold/virulence factor [Beauveria bassiana ARSEF 2860]
MSTRG.6546	BBA_07766	GO:0004190(aspartic-type endopeptidase activity);GO:0006508(proteolysis);GO:0030163(protein catabolic process)	04011(MAPK signaling pathway - yeast)	K06009	EC:3.4.23.41	-1.25154	2.6867e-06	1.92654e-05	down	endothiapepsin-like protein [Beauveria bassiana ARSEF 2860]
MSTRG.4787	BBA_05606;BBA_05607;BBA_05608	GO:0005739(mitochondrion);GO:0005743(mitochondrial inner membrane);GO:0006461(protein complex assembly);GO:0009060(aerobic respiration);GO:0003674(molecular_function);GO:0005575(cellular_component);GO:0008152(metabolic process);GO:0016491(oxidoreductase activity)	00650(Butanoate metabolism);00072(Synthesis and degradation of ketone bodies)	K00019	EC:1.1.1.30	-1.23152	1.28452e-13	2.3904e-12	down	cytochrome c oxidase assembly protein COX16 [Beauveria bassiana ARSEF 2860];FHA domain-containing protein [Beauveria bassiana ARSEF 2860];short chain dehydrogenase [Beauveria bassiana ARSEF 2860]
MSTRG.6176	BBA_07280	GO:0005575(cellular_component);GO:0018580(nitronate monooxygenase activity);GO:0019333(denitrification pathway);GO:0051410(detoxification of nitrogen compound);GO:0055114(oxidation-reduction process)	00910(Nitrogen metabolism)	K00459	EC:1.13.12.16	-1.22083	6.76628e-12	1.02666e-10	down	oxidoreductase 2-nitropropane dioxygenase family, putative [Beauveria bassiana ARSEF 2860]
MSTRG.4254	BBA_04984	GO:0005575(cellular_component);GO:0008150(biological_process)	00520(Amino sugar and nucleotide sugar metabolism)	K00326	EC:1.6.2.2	-1.21625	5.68303e-08	5.37947e-07	down	fatty acid hydroxylase [Beauveria bassiana ARSEF 2860]
MSTRG.6357	BBA_07550	GO:0005737(cytoplasm);GO:0006559(L-phenylalanine catabolic process);GO:0009058(biosynthetic process);GO:0016841(ammonia-lyase activity)	00360(Phenylalanine metabolism)	K10775	EC:4.3.1.24	-1.21454	0.00277381	0.00972736	down	phenylalanine ammonia-lyase [Beauveria bassiana ARSEF 2860]
MSTRG.5109	BBA_05993	GO:0005575(cellular_component);GO:0008152(metabolic process);GO:0016787(hydrolase activity)	00520(Amino sugar and nucleotide sugar metabolism)	K15855	EC:3.2.1.165	-1.20355	1.80732e-13	3.31675e-12	down	peptidase M20D [Beauveria bassiana ARSEF 2860]
19883977	BBA_00965	GO:0004497(monooxygenase activity);GO:0005506(iron ion binding);GO:0005575(cellular_component);GO:0009055(electron carrier activity);GO:0016705(oxidoreductase activity, acting on paired donors, with incorporation or reduction of molecular oxygen);GO:0016712(oxidoreductase activity, acting on paired donors, with incorporation or reduction of molecular oxygen, reduced flavin or flavoprotein as one …	00071(Fatty acid degradation);00380(Tryptophan metabolism)	K00493	EC:1.14.14.1	-1.20095	5.38583e-05	0.000294193	down	Cytochrome P450 CYP52T1 [Beauveria bassiana ARSEF 2860]
MSTRG.3874	BBA_04502	GO:0003674(molecular_function);GO:0005575(cellular_component);GO:0006629(lipid metabolic process)	01200(Carbon metabolism);01230(Biosynthesis of amino acids);00630(Glyoxylate and dicarboxylate metabolism);00680(Methane metabolism);00260(Glycine, serine and threonine metabolism);00460(Cyanoamino acid metabolism);00670(One carbon pool by folate)	K00600	EC:2.1.2.1	-1.19093	3.70333e-09	4.13828e-08	down	patatin-like phospholipase [Beauveria bassiana ARSEF 2860]
MSTRG.7399	BBA_08795	GO:0005575(cellular_component)	00600(Sphingolipid metabolism)	K12350	EC:3.1.4.12	-1.18718	1.80032e-10	2.35462e-09	down	sphingomyelin phosphodiesterase [Beauveria bassiana ARSEF 2860]
MSTRG.2281	BBA_02593	GO:0005575(cellular_component)	00590(Arachidonic acid metabolism);00480(Glutathione metabolism)	K00432	EC:1.11.1.9	-1.18228	1.74078e-12	2.86611e-11	down	glutathione peroxidase [Beauveria bassiana ARSEF 2860]
MSTRG.3665	BBA_04277	GO:0004789(thiamine-phosphate diphosphorylase activity);GO:0005737(cytoplasm);GO:0009228(thiamine biosynthetic process)	00730(Thiamine metabolism)	K14154	EC:2.5.1.3;EC:2.7.1.50	-1.14197	2.0708e-11	2.99992e-10	down	hydroxyethylthiazole kinase [Beauveria bassiana ARSEF 2860]
MSTRG.4222	BBA_04951	GO:0000170(sphingosine hydroxylase activity);GO:0005506(iron ion binding);GO:0005783(endoplasmic reticulum);GO:0006633(fatty acid biosynthetic process);GO:0006667(sphinganine metabolic process);GO:0006675(mannosyl-inositol phosphorylceramide metabolic process);GO:0006687(glycosphingolipid metabolic process);GO:0030148(sphingolipid biosynthetic process);GO:0030437(ascospore formation);GO:0030448(h…	00600(Sphingolipid metabolism)	K04713	EC:1.14.18.5	-1.1248	3.95435e-08	3.84504e-07	down	fatty acid hydroxylase superfamily protein [Beauveria bassiana ARSEF 2860]
MSTRG.5183	BBA_06081;BBA_06080	GO:0003674(molecular_function);GO:0005783(endoplasmic reticulum);GO:0016021(integral component of membrane);GO:0055085(transmembrane transport);GO:0000246(delta24(24-1) sterol reductase activity);GO:0006696(ergosterol biosynthetic process);GO:0030176(integral component of endoplasmic reticulum membrane)	00100(Steroid biosynthesis)	K00223	EC:1.3.1.71	-1.12329	5.00048e-11	7.00368e-10	down	allantoate permease [Beauveria bassiana ARSEF 2860];ergosterol biosynthesis ERG4/ERG24 family protein [Beauveria bassiana ARSEF 2860]
MSTRG.3147	BBA_03652	GO:0016491(oxidoreductase activity)	01212(Fatty acid metabolism);00061(Fatty acid biosynthesis);01040(Biosynthesis of unsaturated fatty acids);00780(Biotin metabolism)	K00059	EC:1.1.1.100	-1.12048	2.03612e-12	3.31128e-11	down	short chain dehydrogenase [Beauveria bassiana ARSEF 2860]
MSTRG.820	BBA_00919	GO:0004806(triglyceride lipase activity);GO:0005737(cytoplasm);GO:0006642(triglyceride mobilization)	00100(Steroid biosynthesis);00561(Glycerolipid metabolism);00564(Glycerophospholipid metabolism);00565(Ether lipid metabolism);00590(Arachidonic acid metabolism);00591(Linoleic acid metabolism);00592(alpha-Linolenic acid metabolism)	K14674	EC:3.1.1.3;EC:3.1.1.13	-1.11412	1.03265e-10	1.39581e-09	down	patatin-like phospholipase [Beauveria bassiana ARSEF 2860]
MSTRG.5599	BBA_06557	GO:0003674(molecular_function);GO:0005575(cellular_component)	NA	NA	NA	-1.10915	6.2025e-09	6.66625e-08	down	FAD binding domain protein [Beauveria bassiana ARSEF 2860]
19888179	BBA_05167	GO:0004222(metalloendopeptidase activity);GO:0005637(nuclear inner membrane);GO:0005741(mitochondrial outer membrane);GO:0005886(plasma membrane);GO:0030176(integral component of endoplasmic reticulum membrane);GO:0071432(peptide mating pheromone maturation involved in conjugation with cellular fusion);GO:0071586(CAAX-box protein processing)	00900(Terpenoid backbone biosynthesis)	K06013	EC:3.4.24.84	-1.093	2.32262e-05	0.000138433	down	peptidase family M48 [Beauveria bassiana ARSEF 2860]
MSTRG.4797	BBA_05626	GO:0000773(phosphatidyl-N-methylethanolamine N-methyltransferase activity);GO:0005789(endoplasmic reticulum membrane);GO:0006656(phosphatidylcholine biosynthetic process);GO:0080101(phosphatidyl-N-dimethylethanolamine N-methyltransferase activity)	00564(Glycerophospholipid metabolism)	K00550	EC:2.1.1.16	-1.08578	5.64255e-09	6.11397e-08	down	phospholipid methyltransferase [Beauveria bassiana ARSEF 2860]
MSTRG.5502	BBA_06454	NA	00510(N-Glycan biosynthesis)	K00737	EC:2.4.1.144	-1.08465	1.00415e-12	1.71093e-11	down	glycosyltransferase family 17 [Beauveria bassiana ARSEF 2860]
19886051	BBA_03039	GO:0005575(cellular_component)	00330(Arginine and proline metabolism);00410(beta-Alanine metabolism)	K13367	EC:1.5.3.17	-1.08201	0.00568319	0.018242	down	flavin containing amine oxidoreductase [Beauveria bassiana ARSEF 2860]
MSTRG.8099	BBA_09711	GO:0003674(molecular_function);GO:0005622(intracellular);GO:0008150(biological_process)	00130(Ubiquinone and other terpenoid-quinone biosynthesis)	K06126	EC:1.14.13.-	-1.08022	2.06459e-09	2.38752e-08	down	sphingolipid long chain base-responsive protein LSP1 [Beauveria bassiana ARSEF 2860]
MSTRG.209	BBA_00276	GO:0004860(protein kinase inhibitor activity);GO:0005737(cytoplasm);GO:0005739(mitochondrion);GO:0005741(mitochondrial outer membrane);GO:0006897(endocytosis);GO:0008104(protein localization);GO:0009408(response to heat);GO:0032126(eisosome)	00130(Ubiquinone and other terpenoid-quinone biosynthesis)	K06126	EC:1.14.13.-	-1.07777	4.29977e-08	4.14618e-07	down	sphingolipid long chain base sensory protein, putative [Beauveria bassiana ARSEF 2860]
MSTRG.2738	BBA_03160	GO:0016491(oxidoreductase activity);GO:0055114(oxidation-reduction process)	00562(Inositol phosphate metabolism)	K00010	EC:1.1.1.18;EC:1.1.1.369	-1.07192	1.89087e-11	2.75213e-10	down	dimeric dihydrodiol dehydrogenase [Beauveria bassiana ARSEF 2860]
MSTRG.4234	BBA_04964	GO:0000002(mitochondrial genome maintenance);GO:0005622(intracellular);GO:0005634(nucleus);GO:0005739(mitochondrion);GO:0005829(cytosol);GO:0008198(ferrous iron binding);GO:0009228(thiamine biosynthetic process);GO:0052837(thiazole biosynthetic process)	00730(Thiamine metabolism)	K03146	NA	-1.06939	1.88532e-10	2.45886e-09	down	mitochondrial thiazole biosynthetic enzyme [Beauveria bassiana ARSEF 2860]
MSTRG.3696	BBA_04311	GO:0004028(3-chloroallyl aldehyde dehydrogenase activity);GO:0004029(aldehyde dehydrogenase (NAD) activity)	00010(Glycolysis / Gluconeogenesis);00040(Pentose and glucuronate interconversions);00053(Ascorbate and aldarate metabolism);00620(Pyruvate metabolism);00071(Fatty acid degradation);00561(Glycerolipid metabolism);00280(Valine, leucine and isoleucine degradation);00310(Lysine degradation);00330(Arginine and proline metabolism);00340(Histidine metabolism);00380(Tryptophan metabolism);00410(beta-Ala…	K00128	EC:1.2.1.3	-1.06878	4.56956e-07	3.74188e-06	down	aldehyde dehydrogenase [Beauveria bassiana ARSEF 2860]
MSTRG.3429	BBA_04014	GO:0003674(molecular_function)	00230(Purine metabolism)	K00988	EC:2.7.7.53	-1.06794	4.28537e-05	0.000240012	down	inositol phospholipid synthesis protein Scs3p [Beauveria bassiana ARSEF 2860]
MSTRG.1552	BBA_01752	GO:0004326(tetrahydrofolylpolyglutamate synthase activity);GO:0005524(ATP binding);GO:0005575(cellular_component);GO:0009058(biosynthetic process);GO:0009396(folic acid-containing compound biosynthetic process);GO:0044030(regulation of DNA methylation)	00790(Folate biosynthesis)	K01930	EC:6.3.2.17	-1.06717	1.75837e-10	2.303e-09	down	tetrahydrofolylpolyglutamate synthase [Beauveria bassiana ARSEF 2860]
MSTRG.6349	BBA_07548	GO:0003824(catalytic activity);GO:0009405(pathogenesis);GO:0009847(spore germination);GO:0016023(cytoplasmic, membrane-bounded vesicle);GO:0031177(phosphopantetheine binding);GO:0031505(fungal-type cell wall organization);GO:0035690(cellular response to drug);GO:1900557(emericellamide biosynthetic process);GO:1900772(fumitremorgin B biosynthetic process);GO:1900781(fumiquinazoline C biosynthetic …	00404(Staurosporine biosynthesis)	K18281	NA	-1.06141	0.00012054	0.000609326	down	nonribosomal peptide synthase [Beauveria bassiana ARSEF 2860]
MSTRG.1060	BBA_01189	GO:0005575(cellular_component)	00380(Tryptophan metabolism)	K00452	EC:1.13.11.6	-1.06067	1.70008e-09	1.99078e-08	down	3-hydroxyanthranilic acid dioxygenase [Beauveria bassiana ARSEF 2860]
19888964	BBA_05952	GO:0003824(catalytic activity);GO:0004553(hydrolase activity, hydrolyzing O-glycosyl compounds);GO:0005575(cellular_component);GO:0005975(carbohydrate metabolic process);GO:0035690(cellular response to drug)	00511(Other glycan degradation)	K01192	EC:3.2.1.25	-1.04508	4.70638e-05	0.00026014	down	beta-mannosidase [Beauveria bassiana ARSEF 2860]
MSTRG.2757	BBA_03185	GO:0003854(3-beta-hydroxy-delta5-steroid dehydrogenase activity);GO:0006694(steroid biosynthetic process);GO:0016491(oxidoreductase activity);GO:0016616(oxidoreductase activity, acting on the CH-OH group of donors, NAD or NADP as acceptor);GO:0055114(oxidation-reduction process)	00620(Pyruvate metabolism);00640(Propanoate metabolism);04011(MAPK signaling pathway - yeast)	K17741	EC:1.1.1.283	-1.02175	9.87694e-09	1.0387e-07	down	dihydroflavonol-4-reductase protein [Beauveria bassiana ARSEF 2860]
MSTRG.7185	BBA_08499	GO:0043581(mycelium development)	00500(Starch and sucrose metabolism)	K01199	EC:3.2.1.39	1.00022	0.000352986	0.00159427	up	glucan 1,3-beta-glucosidase [Beauveria bassiana ARSEF 2860]
MSTRG.6331	BBA_07522	GO:0003961(O-acetylhomoserine aminocarboxypropyltransferase activity);GO:0004124(cysteine synthase activity);GO:0005634(nucleus);GO:0005829(cytosol);GO:0005886(plasma membrane);GO:0006535(cysteine biosynthetic process from serine);GO:0030170(pyridoxal phosphate binding);GO:0030446(hyphal cell wall);GO:0071266('de novo' L-methionine biosynthetic process);GO:0071269(L-homocysteine biosynthetic proc…	01200(Carbon metabolism);01230(Biosynthesis of amino acids);00920(Sulfur metabolism);00270(Cysteine and methionine metabolism)	K17069	EC:2.5.1.49;EC:2.5.1.47	1.00058	0.000358249	0.00161569	up	Homocysteine synthase [Beauveria bassiana ARSEF 2860]
MSTRG.1043	BBA_01170	GO:0003674(molecular_function)	NA	NA	NA	1.0097	5.84002e-05	0.000316767	up	ribosome biogenesis regulatory protein [Beauveria bassiana ARSEF 2860]
MSTRG.6369	BBA_07566	GO:0000105(histidine biosynthetic process);GO:0003824(catalytic activity);GO:0004401(histidinol-phosphatase activity);GO:0005634(nucleus);GO:0005829(cytosol)	01230(Biosynthesis of amino acids);00340(Histidine metabolism)	K04486	EC:3.1.3.15	1.0131	0.00370847	0.0125316	up	histidinol phosphate phosphatase HisJ family protein [Beauveria bassiana ARSEF 2860]
MSTRG.4456	BBA_05232	GO:0004794(L-threonine ammonia-lyase activity);GO:0005737(cytoplasm);GO:0009097(isoleucine biosynthetic process);GO:0030170(pyridoxal phosphate binding)	01200(Carbon metabolism);01230(Biosynthesis of amino acids);00260(Glycine, serine and threonine metabolism);00290(Valine, leucine and isoleucine biosynthesis)	K01754	EC:4.3.1.19	1.02654	0.00040125	0.00177852	up	threonine ammonia-lyase [Beauveria bassiana ARSEF 2860]
19891545	BBA_08533	GO:0003856(3-dehydroquinate synthase activity);GO:0005737(cytoplasm);GO:0009423(chorismate biosynthetic process)	01230(Biosynthesis of amino acids);00400(Phenylalanine, tyrosine and tryptophan biosynthesis)	K01735	EC:4.2.3.4	1.02728	0.0167176	0.0455248	up	valiolone synthase ValA [Beauveria bassiana ARSEF 2860]
MSTRG.1798	BBA_02044	GO:0003674(molecular_function);GO:0005575(cellular_component);GO:0008150(biological_process)	00564(Glycerophospholipid metabolism)	K01613	EC:4.1.1.65	1.02871	0.000134917	0.000674655	up	integral membrane protein, putative [Beauveria bassiana ARSEF 2860]
MSTRG.6098	BBA_07185	GO:0004072(aspartate kinase activity);GO:0005829(cytosol);GO:0009086(methionine biosynthetic process);GO:0009088(threonine biosynthetic process);GO:0009090(homoserine biosynthetic process)	01210(2-Oxocarboxylic acid metabolism);01230(Biosynthesis of amino acids);00260(Glycine, serine and threonine metabolism);00270(Cysteine and methionine metabolism);00300(Lysine biosynthesis);00261(Monobactam biosynthesis)	K00928	EC:2.7.2.4	1.03459	0.000374929	0.00167626	up	aspartate kinase [Beauveria bassiana ARSEF 2860]
MSTRG.276	BBA_00346	GO:0005576(extracellular region);GO:0005634(nucleus);GO:0005829(cytosol);GO:0050031(L-pipecolate oxidase activity);GO:0050660(flavin adenine dinucleotide binding);GO:0051699(proline oxidase activity);GO:0055114(oxidation-reduction process)	00260(Glycine, serine and threonine metabolism);00310(Lysine degradation);04146(Peroxisome)	K00306	EC:1.5.3.1;EC:1.5.3.7	1.03605	0.000330552	0.00151058	up	fructosyl amino acid oxidase [Beauveria bassiana ARSEF 2860]
MSTRG.8049	BBA_09664	GO:0004805(trehalose-phosphatase activity);GO:0005739(mitochondrion);GO:0005946(alpha,alpha-trehalose-phosphate synthase complex (UDP-forming));GO:0005992(trehalose biosynthetic process);GO:0009267(cellular response to starvation);GO:0009405(pathogenesis);GO:0030448(hyphal growth);GO:0031505(fungal-type cell wall organization);GO:0033554(cellular response to stress);GO:0034599(cellular response t…	00500(Starch and sucrose metabolism)	K16055	EC:2.4.1.15;EC:3.1.3.12	1.0362	0.00181421	0.00674408	up	glycosyltransferase family 20 [Beauveria bassiana ARSEF 2860]
MSTRG.7663	BBA_09133	GO:0006468(protein phosphorylation)	00260(Glycine, serine and threonine metabolism)	K00108	EC:1.1.99.1	1.04346	0.000248508	0.00118219	up	FunK1 protein kinase [Beauveria bassiana ARSEF 2860]
MSTRG.8454	BBA_10174	GO:0000050(urea cycle);GO:0000053(argininosuccinate metabolic process);GO:0004055(argininosuccinate synthase activity);GO:0005737(cytoplasm);GO:0006526(arginine biosynthetic process)	01230(Biosynthesis of amino acids);00250(Alanine, aspartate and glutamate metabolism);00220(Arginine biosynthesis)	K01940	EC:6.3.4.5	1.04399	0.000732939	0.00306166	up	argininosuccinate synthase [Beauveria bassiana ARSEF 2860]
MSTRG.248	BBA_00316	GO:0005575(cellular_component)	01230(Biosynthesis of amino acids);00340(Histidine metabolism)	K14152	EC:3.6.1.31;EC:3.5.4.19	1.04741	9.95035e-05	0.000511906	up	histidinol dehydrogenase [Beauveria bassiana ARSEF 2860]
MSTRG.5914	BBA_06970	GO:0000027(ribosomal large subunit assembly);GO:0030690(Noc1p-Noc2p complex);GO:0042254(ribosome biogenesis)	NA	NA	NA	1.05042	6.44421e-05	0.000344905	up	ribosome biogenesis protein MAK21 [Beauveria bassiana ARSEF 2860]
MSTRG.7795	BBA_09321	GO:0005575(cellular_component);GO:0008150(biological_process);GO:0044271(cellular nitrogen compound biosynthetic process)	00230(Purine metabolism)	K01466	EC:3.5.2.5	1.05216	4.0819e-05	0.000230003	up	allantoinase-like protein [Beauveria bassiana ARSEF 2860]
MSTRG.4257	BBA_04995	GO:0004748(ribonucleoside-diphosphate reductase activity, thioredoxin disulfide as acceptor);GO:0005971(ribonucleoside-diphosphate reductase complex);GO:0009263(deoxyribonucleotide biosynthetic process)	00230(Purine metabolism);00240(Pyrimidine metabolism);00480(Glutathione metabolism)	K10807	EC:1.17.4.1	1.05529	0.0001147	0.000581705	up	ribonucleoside-diphosphate reductase large chain [Beauveria bassiana ARSEF 2860]
MSTRG.447	BBA_00521	GO:0003674(molecular_function);GO:0005575(cellular_component);GO:0008150(biological_process)	00230(Purine metabolism);00220(Arginine biosynthesis);00791(Atrazine degradation)	K01427	EC:3.5.1.5	1.05835	6.19023e-05	0.000332846	up	nonhistone chromosomal protein [Beauveria bassiana ARSEF 2860]
MSTRG.5523	BBA_06475	GO:0005634(nucleus);GO:0005739(mitochondrion);GO:0005829(cytosol);GO:0006633(fatty acid biosynthetic process);GO:0016020(membrane);GO:0016208(AMP binding);GO:0090409(malonyl-CoA synthetase activity);GO:0090410(malonate catabolic process)	00280(Valine, leucine and isoleucine degradation)	K18660	EC:6.2.1.-	1.0647	0.000282601	0.00131541	up	adenylate-forming enzyme AfeA [Beauveria bassiana ARSEF 2860]
MSTRG.3094	BBA_03593	GO:0003674(molecular_function);GO:0005575(cellular_component);GO:0008150(biological_process)	00040(Pentose and glucuronate interconversions)	K05351	EC:1.1.1.9	1.06512	0.00429667	0.0142723	up	kinase-related protein [Beauveria bassiana ARSEF 2860]
MSTRG.4239	BBA_04970	GO:0005575(cellular_component)	01200(Carbon metabolism);00051(Fructose and mannose metabolism);00680(Methane metabolism);00561(Glycerolipid metabolism)	K00863	EC:2.7.1.28;EC:2.7.1.29	1.07239	4.10939e-05	0.000231272	up	dihydroxyacetone kinase [Beauveria bassiana ARSEF 2860]
MSTRG.1664	BBA_01885	GO:0003674(molecular_function);GO:0008150(biological_process)	00600(Sphingolipid metabolism)	K04709	EC:2.3.1.24	1.07609	3.55614e-05	0.000203339	up	sphingosine N-acyltransferase lac1 [Beauveria bassiana ARSEF 2860]
MSTRG.4913	BBA_05769	GO:0005575(cellular_component);GO:0006636(unsaturated fatty acid biosynthetic process);GO:0016720(delta12-fatty acid dehydrogenase activity);GO:0043936(asexual sporulation resulting in formation of a cellular spore)	01212(Fatty acid metabolism);01040(Biosynthesis of unsaturated fatty acids)	K10256	EC:1.14.19.6;EC:1.14.19.22	1.07911	9.64961e-05	0.000498644	up	fatty acid desaturase [Beauveria bassiana ARSEF 2860]
19887795	BBA_04783	GO:0003674(molecular_function);GO:0005575(cellular_component);GO:0008150(biological_process)	NA	NA	NA	1.08247	0.0493232	0.111629	up	UDP-N-acetylmuramate--L-alanine ligase [Beauveria bassiana ARSEF 2860]
MSTRG.5435	BBA_06371	GO:0004748(ribonucleoside-diphosphate reductase activity, thioredoxin disulfide as acceptor);GO:0005971(ribonucleoside-diphosphate reductase complex);GO:0009263(deoxyribonucleotide biosynthetic process)	00230(Purine metabolism);00240(Pyrimidine metabolism);00480(Glutathione metabolism)	K10808	EC:1.17.4.1	1.08281	3.25035e-05	0.000187238	up	ribonucleotide reductase [Beauveria bassiana ARSEF 2860]
MSTRG.6923	BBA_08192	GO:0003674(molecular_function);GO:0008150(biological_process);GO:0043581(mycelium development)	03008(Ribosome biogenesis in eukaryotes)	K14549	NA	1.08299	7.93263e-05	0.000415702	up	WD domain-containing protein [Beauveria bassiana ARSEF 2860]
MSTRG.1816	BBA_02065	GO:0004047(aminomethyltransferase activity);GO:0004375(glycine dehydrogenase (decarboxylating) activity);GO:0005739(mitochondrion);GO:0006520(cellular amino acid metabolic process);GO:0006544(glycine metabolic process);GO:0006546(glycine catabolic process);GO:0006730(one-carbon metabolic process)	01200(Carbon metabolism);00630(Glyoxylate and dicarboxylate metabolism);00260(Glycine, serine and threonine metabolism);00670(One carbon pool by folate)	K00605	EC:2.1.2.10	1.08342	1.77894e-05	0.000109038	up	glycine cleavage system T protein [Beauveria bassiana ARSEF 2860]
MSTRG.3686	BBA_04300	GO:0005575(cellular_component);GO:0008150(biological_process)	00270(Cysteine and methionine metabolism);00480(Glutathione metabolism)	K11205	NA	1.09397	4.21361e-05	0.000236278	up	glutamate-cysteine ligase modifier subunit [Beauveria bassiana ARSEF 2860]
MSTRG.278	BBA_00350	GO:0004170(dUTP diphosphatase activity);GO:0005634(nucleus);GO:0005829(cytosol);GO:0035863(dITP catabolic process);GO:0035870(dITP diphosphatase activity);GO:0046081(dUTP catabolic process)	00240(Pyrimidine metabolism)	K01520	EC:3.6.1.23	1.09687	3.53341e-05	0.000202289	up	dUTP diphosphatase [Beauveria bassiana ARSEF 2860]
MSTRG.8300	BBA_09986	GO:0005634(nucleus);GO:0005829(cytosol);GO:0016652(oxidoreductase activity, acting on NAD(P)H, NAD(P) as acceptor);GO:0047018(indole-3-acetaldehyde reductase (NADH) activity);GO:0047019(indole-3-acetaldehyde reductase (NADPH) activity);GO:0055114(oxidation-reduction process)	00561(Glycerolipid metabolism)	K18097	EC:1.1.1.156	1.09813	4.54166e-05	0.000252992	up	ketoreductase, putative [Beauveria bassiana ARSEF 2860]
19884610	BBA_01598	GO:0005783(endoplasmic reticulum);GO:0006520(cellular amino acid metabolic process);GO:0008783(agmatinase activity);GO:0046872(metal ion binding)	00330(Arginine and proline metabolism)	K01480	EC:3.5.3.11	1.10215	0.0137175	0.0386119	up	proclavaminate amidinohydrolase [Beauveria bassiana ARSEF 2860]
MSTRG.2099	BBA_02382	GO:0004497(monooxygenase activity);GO:0005506(iron ion binding);GO:0005575(cellular_component);GO:0009055(electron carrier activity);GO:0016705(oxidoreductase activity, acting on paired donors, with incorporation or reduction of molecular oxygen);GO:0016712(oxidoreductase activity, acting on paired donors, with incorporation or reduction of molecular oxygen, reduced flavin or flavoprotein as one …	00071(Fatty acid degradation);00380(Tryptophan metabolism)	K00493	EC:1.14.14.1	1.10406	2.22381e-05	0.000133486	up	Cytochrome P450 CYP52T1 [Beauveria bassiana ARSEF 2860]
MSTRG.6007	BBA_07068	GO:0005575(cellular_component)	00650(Butanoate metabolism);00250(Alanine, aspartate and glutamate metabolism);00410(beta-Alanine metabolism);00430(Taurine and hypotaurine metabolism)	K01580	EC:4.1.1.15	1.10813	6.91616e-05	0.000368043	up	pyridoxal-dependent decarboxylase [Beauveria bassiana ARSEF 2860]
MSTRG.8118	BBA_09734	GO:0005737(cytoplasm);GO:0008150(biological_process);GO:0016798(hydrolase activity, acting on glycosyl bonds)	00240(Pyrimidine metabolism)	K16330	EC:4.2.1.70;EC:2.7.1.83	1.11389	0.000146387	0.000726538	up	indigoidine synthase A like protein [Beauveria bassiana ARSEF 2860]
MSTRG.5227	BBA_06124	GO:0003883(CTP synthase activity);GO:0005737(cytoplasm);GO:0006241(CTP biosynthetic process);GO:0008654(phospholipid biosynthetic process);GO:0019856(pyrimidine nucleobase biosynthetic process);GO:0070317(negative regulation of G0 to G1 transition);GO:0097268(cytoophidium)	00240(Pyrimidine metabolism)	K01937	EC:6.3.4.2	1.11925	3.22108e-05	0.000185795	up	UTP-ammonia ligase [Beauveria bassiana ARSEF 2860]
MSTRG.8560	BBA_10302	GO:0003824(catalytic activity);GO:0005575(cellular_component);GO:0008270(zinc ion binding);GO:0016491(oxidoreductase activity);GO:0016740(transferase activity);GO:0016747(transferase activity, transferring acyl groups other than amino-acyl groups);GO:0031177(phosphopantetheine binding);GO:0045461(sterigmatocystin biosynthetic process);GO:0055114(oxidation-reduction process);GO:1900554(asperfurano…	00254(Aflatoxin biosynthesis)	K15316	EC:2.3.1.221	1.11956	0.000267816	0.0012585	up	polyketide synthase [Beauveria bassiana ARSEF 2860]
MSTRG.7531	BBA_08946	GO:0005525(GTP binding);GO:0005739(mitochondrion);GO:0008150(biological_process)	03008(Ribosome biogenesis in eukaryotes)	K14538	NA	1.12944	0.000575619	0.00245982	up	mitochondrial GTPase (YlqF), putative [Beauveria bassiana ARSEF 2860]
MSTRG.2150	BBA_02445;BBA_02444	GO:0003674(molecular_function);GO:0005575(cellular_component)	01200(Carbon metabolism);00030(Pentose phosphate pathway)	K00851	EC:2.7.1.12	1.13403	1.76678e-05	0.000108508	up	OHCU decarboxylase [Beauveria bassiana ARSEF 2860]
MSTRG.1849	BBA_02094	GO:0005575(cellular_component);GO:0008152(metabolic process);GO:0016787(hydrolase activity);GO:0016813(hydrolase activity, acting on carbon-nitrogen (but not peptide) bonds, in linear amidines)	00052(Galactose metabolism);00600(Sphingolipid metabolism);00511(Other glycan degradation)	K01190	EC:3.2.1.23	1.13444	4.61625e-05	0.000256225	up	hydantoinase/carbamoylase family amidase [Beauveria bassiana ARSEF 2860]
MSTRG.7355	BBA_08736	GO:0016491(oxidoreductase activity);GO:0055114(oxidation-reduction process)	NA	NA	NA	1.13503	5.86637e-05	0.000317788	up	cytochrome b561 [Beauveria bassiana ARSEF 2860]
MSTRG.5861	BBA_06908	GO:0003674(molecular_function)	03008(Ribosome biogenesis in eukaryotes)	K14554	NA	1.13509	4.04313e-06	2.80602e-05	up	WD domain-containing protein [Beauveria bassiana ARSEF 2860]
MSTRG.237	BBA_00305	GO:0005506(iron ion binding);GO:0005575(cellular_component);GO:0009055(electron carrier activity);GO:0016705(oxidoreductase activity, acting on paired donors, with incorporation or reduction of molecular oxygen);GO:0020037(heme binding);GO:0055114(oxidation-reduction process)	00404(Staurosporine biosynthesis)	K17475	EC:1.14.13.176	1.13563	0.000112682	0.000572725	up	Cytochrome P450 CYP628A2 [Beauveria bassiana ARSEF 2860]
MSTRG.6296	BBA_07477	GO:0005575(cellular_component);GO:0008150(biological_process);GO:0016884(carbon-nitrogen ligase activity, with glutamine as amido-N-donor)	00330(Arginine and proline metabolism);00360(Phenylalanine metabolism);00380(Tryptophan metabolism)	K01426	EC:3.5.1.4	1.13616	4.55766e-05	0.00025358	up	amidase-like protein [Beauveria bassiana ARSEF 2860]
MSTRG.219	BBA_00287	GO:0003674(molecular_function);GO:0005575(cellular_component)	03008(Ribosome biogenesis in eukaryotes)	K14552	NA	1.14247	7.53645e-06	4.98103e-05	up	WD domain-containing protein [Beauveria bassiana ARSEF 2860]
MSTRG.3203	BBA_03721	GO:0005575(cellular_component)	00790(Folate biosynthesis)	K01077	EC:3.1.3.1	1.14409	1.05415e-05	6.7837e-05	up	alkaline phosphatase [Beauveria bassiana ARSEF 2860]
19887907	BBA_04895	NA	00790(Folate biosynthesis)	K01077	EC:3.1.3.1	1.1543	0.0332691	0.0807888	up	alkaline phosphatase [Beauveria bassiana ARSEF 2860]
MSTRG.5826	BBA_06869	GO:0005737(cytoplasm);GO:0008757(S-adenosylmethionine-dependent methyltransferase activity);GO:0032259(methylation)	00100(Steroid biosynthesis)	K00559	EC:2.1.1.41	1.1574	0.0173289	0.0470102	up	CgERG6-2 protein [Beauveria bassiana ARSEF 2860]
MSTRG.448	BBA_00522	GO:0005575(cellular_component)	00230(Purine metabolism);00220(Arginine biosynthesis);00791(Atrazine degradation)	K01427	EC:3.5.1.5	1.15903	0.000121332	0.000612331	up	Urease, alpha subunit [Beauveria bassiana ARSEF 2860]
MSTRG.6864	BBA_08136	GO:0004497(monooxygenase activity);GO:0005506(iron ion binding);GO:0005575(cellular_component);GO:0009055(electron carrier activity);GO:0016705(oxidoreductase activity, acting on paired donors, with incorporation or reduction of molecular oxygen);GO:0016712(oxidoreductase activity, acting on paired donors, with incorporation or reduction of molecular oxygen, reduced flavin or flavoprotein as one …	00071(Fatty acid degradation);00380(Tryptophan metabolism)	K00493	EC:1.14.14.1	1.16106	0.00932474	0.0278583	up	Cytochrome P450 CYP52T1 [Beauveria bassiana ARSEF 2860]
MSTRG.668	BBA_00759	GO:0003674(molecular_function);GO:0004129(cytochrome-c oxidase activity);GO:0005634(nucleus);GO:0005737(cytoplasm);GO:0005739(mitochondrion);GO:0005758(mitochondrial intermembrane space);GO:0006878(cellular copper ion homeostasis);GO:0033617(mitochondrial respiratory chain complex IV assembly)	NA	NA	NA	1.17265	0.00060918	0.00258895	up	Cytochrome c oxidase, subunit VIb [Beauveria bassiana ARSEF 2860]
MSTRG.993	BBA_01111	GO:0005575(cellular_component)	01200(Carbon metabolism);01230(Biosynthesis of amino acids);00920(Sulfur metabolism);00270(Cysteine and methionine metabolism)	K01738	EC:2.5.1.47	1.17804	1.46245e-06	1.09873e-05	up	Cysteine synthase [Beauveria bassiana ARSEF 2860]
MSTRG.885	BBA_00991	GO:0000009(alpha-1,6-mannosyltransferase activity);GO:0000136(alpha-1,6-mannosyltransferase complex);GO:0006487(protein N-linked glycosylation)	00513(Various types of N-glycan biosynthesis)	K05531	EC:2.4.1.-	1.19457	6.29679e-06	4.21876e-05	up	galactosyl transferase GMA12/MNN10 family protein [Beauveria bassiana ARSEF 2860]
MSTRG.6414	BBA_07623	GO:0004555(alpha,alpha-trehalase activity);GO:0005993(trehalose catabolic process)	00500(Starch and sucrose metabolism)	K01194	EC:3.2.1.28	1.1979	0.00371102	0.0125357	up	trehalase-like protein [Beauveria bassiana ARSEF 2860]
MSTRG.7560	BBA_08996	GO:0005575(cellular_component);GO:0016491(oxidoreductase activity);GO:0055114(oxidation-reduction process)	00520(Amino sugar and nucleotide sugar metabolism)	K00326	EC:1.6.2.2	1.20837	0.0326203	0.0795882	up	NADH-cytochrome b5 reductase [Beauveria bassiana ARSEF 2860]
MSTRG.2504	BBA_02873	GO:0005575(cellular_component);GO:0016491(oxidoreductase activity);GO:0055114(oxidation-reduction process)	00260(Glycine, serine and threonine metabolism);00310(Lysine degradation);04146(Peroxisome)	K00306	EC:1.5.3.1;EC:1.5.3.7	1.21834	0.00241177	0.00861706	up	sarcosine oxidase [Beauveria bassiana ARSEF 2860]
MSTRG.8383	BBA_10093	GO:0005575(cellular_component);GO:0005975(carbohydrate metabolic process)	00520(Amino sugar and nucleotide sugar metabolism)	K01183	EC:3.2.1.14	1.21839	0.00302363	0.0105119	up	endo-N-acetyl-beta-D-glucosaminidase precursor [Beauveria bassiana ARSEF 2860]
MSTRG.805	BBA_00903	GO:0003674(molecular_function);GO:0008150(biological_process)	NA	NA	NA	1.21894	1.23469e-06	9.35949e-06	up	ribosome biogenesis protein Rix1 [Beauveria bassiana ARSEF 2860]
MSTRG.1016	BBA_01137	GO:0005575(cellular_component)	00230(Purine metabolism)	K07127	EC:3.5.2.17	1.2319	1.37852e-06	1.03988e-05	up	hydroxyisourate hydrolase [Beauveria bassiana ARSEF 2860]
MSTRG.6466	BBA_07677	GO:0003674(molecular_function);GO:0005575(cellular_component);GO:0008150(biological_process)	00310(Lysine degradation)	K11429	EC:2.1.1.43	1.24141	4.43777e-05	0.000248064	up	phosphotransferase family protein [Beauveria bassiana ARSEF 2860]
MSTRG.7206	BBA_08535	GO:0005575(cellular_component)	00561(Glycerolipid metabolism)	K06116	EC:3.1.3.21	1.24696	0.000373579	0.00167264	up	haloacid dehalogenase-like hydrolase [Beauveria bassiana ARSEF 2860]
MSTRG.5758	BBA_06783	GO:0003674(molecular_function);GO:0005575(cellular_component);GO:0008150(biological_process)	00310(Lysine degradation)	K01843	EC:5.4.3.2	1.24966	1.05301e-07	9.5865e-07	up	HET domain-containing protein [Beauveria bassiana ARSEF 2860]
19885287	BBA_02275	GO:0005506(iron ion binding);GO:0009055(electron carrier activity);GO:0010430(fatty acid omega-oxidation);GO:0016712(oxidoreductase activity, acting on paired donors, with incorporation or reduction of molecular oxygen, reduced flavin or flavoprotein as one donor, and incorporation of one atom of oxygen);GO:0018685(alkane 1-monooxygenase activity);GO:0019825(oxygen binding);GO:0020037(heme bindin…	00071(Fatty acid degradation);00380(Tryptophan metabolism)	K00493	EC:1.14.14.1	1.25257	0.000937134	0.00379513	up	Cytochrome P450 CYP5202A1 [Beauveria bassiana ARSEF 2860]
MSTRG.6846	BBA_08111	GO:0004497(monooxygenase activity);GO:0005506(iron ion binding);GO:0005575(cellular_component);GO:0008202(steroid metabolic process);GO:0009055(electron carrier activity);GO:0016491(oxidoreductase activity);GO:0016705(oxidoreductase activity, acting on paired donors, with incorporation or reduction of molecular oxygen);GO:0020037(heme binding);GO:0055114(oxidation-reduction process)	00254(Aflatoxin biosynthesis)	K17645	EC:1.14.13.174	1.27812	0.00118345	0.00465461	up	Cytochrome P450 CYP537A4 [Beauveria bassiana ARSEF 2860]
MSTRG.904	BBA_01012	GO:0005575(cellular_component);GO:0008152(metabolic process);GO:0016747(transferase activity, transferring acyl groups other than amino-acyl groups);GO:0016758(transferase activity, transferring hexosyl groups)	00561(Glycerolipid metabolism)	K14458	EC:2.3.1.22	1.28303	1.6718e-07	1.4771e-06	up	UDP-glucoronosyl and UDP-glucosyl transferase family protein [Beauveria bassiana ARSEF 2860]
MSTRG.3762	BBA_04370	GO:0010430(fatty acid omega-oxidation);GO:0018685(alkane 1-monooxygenase activity);GO:0019825(oxygen binding)	00071(Fatty acid degradation);00380(Tryptophan metabolism)	K00493	EC:1.14.14.1	1.28523	0.000289595	0.00134459	up	Cytochrome P450 CYP584G1 [Beauveria bassiana ARSEF 2860]
MSTRG.4740	BBA_05554	GO:0004514(nicotinate-nucleotide diphosphorylase (carboxylating) activity);GO:0005737(cytoplasm);GO:0009435(NAD biosynthetic process);GO:0034213(quinolinate catabolic process)	00760(Nicotinate and nicotinamide metabolism)	K00767	EC:2.4.2.19	1.29008	0.00111238	0.00440306	up	nicotinate-nucleotide diphosphorylase [Beauveria bassiana ARSEF 2860]
MSTRG.5194	BBA_06086	GO:0005575(cellular_component)	00564(Glycerophospholipid metabolism)	K18694	EC:3.1.4.-	1.29018	0.00758797	0.0233163	up	glycerophosphoryl diester phosphodiesterase family protein [Beauveria bassiana ARSEF 2860]
MSTRG.2602	BBA_02991	GO:0005575(cellular_component);GO:0016491(oxidoreductase activity);GO:0044550(secondary metabolite biosynthetic process)	00860(Porphyrin and chlorophyll metabolism)	K00218	EC:1.3.1.33	1.29225	1.96116e-05	0.000119056	up	short-chain dehydrogenase [Beauveria bassiana ARSEF 2860]
MSTRG.4800	BBA_05629	GO:0005575(cellular_component)	00520(Amino sugar and nucleotide sugar metabolism)	K01443	EC:3.5.1.25	1.29382	0.000319962	0.00146724	up	carbohydrate esterase family 9 [Beauveria bassiana ARSEF 2860]
MSTRG.7221	BBA_08551	GO:0005575(cellular_component)	00350(Tyrosine metabolism);00360(Phenylalanine metabolism);00130(Ubiquinone and other terpenoid-quinone biosynthesis)	K00457	EC:1.13.11.27	1.3012	0.00685849	0.0213728	up	4-hydroxyphenylpyruvate dioxygenase [Beauveria bassiana ARSEF 2860]
MSTRG.5276	BBA_06176	GO:0005507(copper ion binding);GO:0005743(mitochondrial inner membrane);GO:0005758(mitochondrial intermembrane space);GO:0005761(mitochondrial ribosome);GO:0005886(plasma membrane);GO:0006461(protein complex assembly);GO:0009060(aerobic respiration)	00190(Oxidative phosphorylation)	K02258	NA	1.30324	8.83764e-07	6.83968e-06	up	cytochrome c oxidase assembly protein CtaG/Cox11 [Beauveria bassiana ARSEF 2860]
MSTRG.3925	BBA_04566	NA	00310(Lysine degradation)	K11429	EC:2.1.1.43	1.30617	5.69296e-06	3.84751e-05	up	phosphotransferase enzyme family protein [Beauveria bassiana ARSEF 2860]
19889836	BBA_06824	GO:0005575(cellular_component)	00100(Steroid biosynthesis)	K05917	EC:1.14.13.70	1.32672	0.00543448	0.017559	up	Cytochrome P450 CYP51F2 [Beauveria bassiana ARSEF 2860]
MSTRG.2624	BBA_03016	GO:0005576(extracellular region);GO:0008152(metabolic process);GO:0016787(hydrolase activity)	01210(2-Oxocarboxylic acid metabolism);01230(Biosynthesis of amino acids);00220(Arginine biosynthesis)	K01438	EC:3.5.1.16	1.32773	1.1181e-07	1.01493e-06	up	peptidase family protein [Beauveria bassiana ARSEF 2860]
MSTRG.4237	BBA_04969	GO:0009758(carbohydrate utilization);GO:0016052(carbohydrate catabolic process);GO:0016861(intramolecular oxidoreductase activity, interconverting aldoses and ketoses);GO:0071322(cellular response to carbohydrate stimulus)	01200(Carbon metabolism);01230(Biosynthesis of amino acids);00030(Pentose phosphate pathway);00051(Fructose and mannose metabolism)	K01808	EC:5.3.1.6	1.35173	2.83412e-07	2.39906e-06	up	ribose 5-phosphate isomerase [Beauveria bassiana ARSEF 2860]
MSTRG.7352	BBA_08733	GO:0000256(allantoin catabolic process)	00230(Purine metabolism)	K01477	EC:3.5.3.4	1.35331	1.62116e-07	1.43783e-06	up	allantoicase-like protein [Beauveria bassiana ARSEF 2860]
MSTRG.4121	BBA_04827	GO:0003824(catalytic activity);GO:0009405(pathogenesis);GO:0009847(spore germination);GO:0016023(cytoplasmic, membrane-bounded vesicle);GO:0031177(phosphopantetheine binding);GO:0031505(fungal-type cell wall organization);GO:0035690(cellular response to drug);GO:1900557(emericellamide biosynthetic process);GO:1900772(fumitremorgin B biosynthetic process);GO:1900781(fumiquinazoline C biosynthetic …	00404(Staurosporine biosynthesis)	K18281	NA	1.3751	2.4143e-05	0.000143345	up	peptide synthetase [Beauveria bassiana ARSEF 2860]
MSTRG.7522	BBA_08940	GO:0005575(cellular_component)	00052(Galactose metabolism);00520(Amino sugar and nucleotide sugar metabolism)	K01784	EC:5.1.3.2	1.39124	3.95171e-08	3.84504e-07	up	UDP-glucose 4-epimerase Gal10 [Beauveria bassiana ARSEF 2860]
MSTRG.5905	BBA_06960	GO:0043581(mycelium development)	02010(ABC transporters)	K05658	EC:3.6.3.44	1.39782	5.54457e-06	3.76091e-05	up	alternative oxidase [Beauveria bassiana ARSEF 2860]
MSTRG.3537	BBA_04139	GO:0004349(glutamate 5-kinase activity);GO:0005737(cytoplasm);GO:0006561(proline biosynthetic process)	01230(Biosynthesis of amino acids);00330(Arginine and proline metabolism);00332(Carbapenem biosynthesis)	K00931	EC:2.7.2.11	1.39782	9.09275e-07	7.01289e-06	up	glutamate 5-kinase [Beauveria bassiana ARSEF 2860]
MSTRG.3087	BBA_03585	GO:0005575(cellular_component);GO:0008152(metabolic process);GO:0016491(oxidoreductase activity);GO:0016758(transferase activity, transferring hexosyl groups);GO:0055114(oxidation-reduction process)	00561(Glycerolipid metabolism)	K14458	EC:2.3.1.22	1.40824	0.00176767	0.00660814	up	UDP-glucoronosyl and UDP-glucosyl transferase family protein [Beauveria bassiana ARSEF 2860]
MSTRG.7334	BBA_08684	GO:0003674(molecular_function);GO:0005575(cellular_component);GO:0006633(fatty acid biosynthetic process)	01212(Fatty acid metabolism);01040(Biosynthesis of unsaturated fatty acids)	K10256	EC:1.14.19.6;EC:1.14.19.22	1.4083	0.00634177	0.0200441	up	fatty acid desaturase [Beauveria bassiana ARSEF 2860]
19885405	BBA_02393	GO:0005634(nucleus);GO:0005816(spindle pole body);GO:0005881(cytoplasmic microtubule);GO:0030473(nuclear migration along microtubule);GO:0043935(sexual sporulation resulting in formation of a cellular spore);GO:0048315(conidium formation);GO:0051010(microtubule plus-end binding);GO:1903033(positive regulation of microtubule plus-end binding);GO:2000582(positive regulation of ATP-dependent microtu…	00565(Ether lipid metabolism)	K16794	NA	1.42119	0.00367141	0.012429	up	WD domain-containing protein [Beauveria bassiana ARSEF 2860]
MSTRG.8603	BBA_10347	GO:0003674(molecular_function);GO:0005575(cellular_component)	00520(Amino sugar and nucleotide sugar metabolism)	K00698	EC:2.4.1.16	1.4459	4.4727e-06	3.07428e-05	up	FAD binding domain-containing protein [Beauveria bassiana ARSEF 2860]
MSTRG.4805	BBA_05635	GO:0005575(cellular_component)	00910(Nitrogen metabolism)	K17877	EC:1.7.1.4	1.45813	1.45819e-05	9.15532e-05	up	nitrite reductase [Beauveria bassiana ARSEF 2860]
MSTRG.4876	BBA_05718	GO:0005758(mitochondrial intermembrane space);GO:0006122(mitochondrial electron transport, ubiquinol to cytochrome c);GO:0006123(mitochondrial electron transport, cytochrome c to oxygen)	00920(Sulfur metabolism)	K08738	NA	1.46462	3.77959e-08	3.68669e-07	up	cytochrome c [Beauveria bassiana ARSEF 2860]
MSTRG.6040	BBA_07114	GO:0008152(metabolic process);GO:0016491(oxidoreductase activity)	00561(Glycerolipid metabolism)	K18097	EC:1.1.1.156	1.46588	5.1804e-08	4.95419e-07	up	aldo/keto reductase [Beauveria bassiana ARSEF 2860]
MSTRG.5701	BBA_06709	GO:0003674(molecular_function);GO:0005575(cellular_component);GO:0009062(fatty acid catabolic process)	00561(Glycerolipid metabolism)	K01046	EC:3.1.1.3	1.48285	3.11841e-05	0.000180872	up	carboxylesterase-like protein [Beauveria bassiana ARSEF 2860]
MSTRG.3738	BBA_04352	GO:0009001(serine O-acetyltransferase activity);GO:0016787(hydrolase activity);GO:0019344(cysteine biosynthetic process)	00270(Cysteine and methionine metabolism)	K00641	EC:2.3.1.31	1.49081	1.97518e-10	2.56525e-09	up	homoserine O-acetyltransferase [Beauveria bassiana ARSEF 2860]
MSTRG.3056	BBA_03542	GO:0005575(cellular_component);GO:0016491(oxidoreductase activity);GO:0055114(oxidation-reduction process)	00260(Glycine, serine and threonine metabolism);00310(Lysine degradation);04146(Peroxisome)	K00306	EC:1.5.3.1;EC:1.5.3.7	1.49434	2.27831e-05	0.000136265	up	FAD dependent oxidoreductase [Beauveria bassiana ARSEF 2860]
19886973	BBA_03961	GO:0004190(aspartic-type endopeptidase activity);GO:0006508(proteolysis);GO:0030163(protein catabolic process)	04011(MAPK signaling pathway - yeast)	K06009	EC:3.4.23.41	1.50097	0.000693813	0.00291527	up	endothiapepsin precursor [Beauveria bassiana ARSEF 2860]
MSTRG.6191	BBA_07295	GO:0004497(monooxygenase activity);GO:0005506(iron ion binding);GO:0005575(cellular_component);GO:0020037(heme binding)	00071(Fatty acid degradation);00380(Tryptophan metabolism)	K00493	EC:1.14.14.1	1.52214	6.17883e-07	4.9335e-06	up	Cytochrome P450 CYP578A2 [Beauveria bassiana ARSEF 2860]
MSTRG.28	BBA_00034	GO:0005575(cellular_component)	00650(Butanoate metabolism);00250(Alanine, aspartate and glutamate metabolism);00410(beta-Alanine metabolism);00430(Taurine and hypotaurine metabolism)	K01580	EC:4.1.1.15	1.5241	2.12286e-08	2.13574e-07	up	group II pyridoxal-5-phosphate decarboxylase [Beauveria bassiana ARSEF 2860]
MSTRG.6298	BBA_07480	GO:0005507(copper ion binding);GO:0005575(cellular_component);GO:0008131(primary amine oxidase activity);GO:0009308(amine metabolic process);GO:0018057(peptidyl-lysine oxidation);GO:0018149(peptide cross-linking);GO:0048038(quinone binding)	00260(Glycine, serine and threonine metabolism);00350(Tyrosine metabolism);00360(Phenylalanine metabolism);00410(beta-Alanine metabolism)	K00276	EC:1.4.3.21	1.55394	2.62458e-09	2.99409e-08	up	membrane copper amine oxidase [Beauveria bassiana ARSEF 2860]
MSTRG.6795	BBA_08058	GO:0005575(cellular_component);GO:0006520(cellular amino acid metabolic process)	01210(2-Oxocarboxylic acid metabolism);01230(Biosynthesis of amino acids);00270(Cysteine and methionine metabolism);00300(Lysine biosynthesis);00350(Tyrosine metabolism);00360(Phenylalanine metabolism);00380(Tryptophan metabolism);00400(Phenylalanine, tyrosine and tryptophan biosynthesis);00130(Ubiquinone and other terpenoid-quinone biosynthesis)	K00838	EC:2.6.1.57;EC:2.6.1.27	1.56052	1.94843e-10	2.53405e-09	up	aromatic amino acid aminotransferase [Beauveria bassiana ARSEF 2860]
MSTRG.902	BBA_01010	GO:0003824(catalytic activity);GO:0005575(cellular_component);GO:0008270(zinc ion binding);GO:0016491(oxidoreductase activity);GO:0016740(transferase activity);GO:0016747(transferase activity, transferring acyl groups other than amino-acyl groups);GO:0019748(secondary metabolic process);GO:0045461(sterigmatocystin biosynthetic process);GO:0055114(oxidation-reduction process);GO:1900554(asperfuran…	00254(Aflatoxin biosynthesis)	K15316	EC:2.3.1.221	1.58356	5.2307e-08	4.99714e-07	up	lovastatin nonaketide synthase [Beauveria bassiana ARSEF 2860]
MSTRG.1005	BBA_01125	GO:0004451(isocitrate lyase activity);GO:0005737(cytoplasm);GO:0006097(glyoxylate cycle);GO:0046912(transferase activity, transferring acyl groups, acyl groups converted into alkyl on transfer)	01200(Carbon metabolism);00630(Glyoxylate and dicarboxylate metabolism)	K01637	EC:4.1.3.1	1.60028	1.78821e-08	1.82276e-07	up	isocitrate lyase [Beauveria bassiana ARSEF 2860]
MSTRG.6407	BBA_07617	GO:0005575(cellular_component);GO:0006464(cellular protein modification process);GO:0008474(palmitoyl-(protein) hydrolase activity)	01212(Fatty acid metabolism);00062(Fatty acid elongation)	K01074	EC:3.1.2.22	1.60608	9.96079e-06	6.4502e-05	up	palmitoyl protein thioesterase [Beauveria bassiana ARSEF 2860]
MSTRG.7199	BBA_08518	GO:0004617(phosphoglycerate dehydrogenase activity);GO:0009070(serine family amino acid biosynthetic process)	01200(Carbon metabolism);01230(Biosynthesis of amino acids);00680(Methane metabolism);00260(Glycine, serine and threonine metabolism)	K00058	EC:1.1.1.95	1.61253	5.58766e-10	6.92751e-09	up	D-3-phosphoglycerate dehydrogenase [Beauveria bassiana ARSEF 2860]
MSTRG.2328	BBA_02653	GO:0006464(cellular protein modification process);GO:0008418(protein-N-terminal asparagine amidohydrolase activity);GO:0030163(protein catabolic process);GO:0070773(protein-N-terminal glutamine amidohydrolase activity)	NA	NA	NA	1.64192	8.03378e-07	6.25853e-06	up	carbon-nitrogen hydrolase [Beauveria bassiana ARSEF 2860]
MSTRG.7629	BBA_09081	GO:0005575(cellular_component);GO:0008152(metabolic process);GO:0016787(hydrolase activity);GO:0016813(hydrolase activity, acting on carbon-nitrogen (but not peptide) bonds, in linear amidines)	00052(Galactose metabolism);00600(Sphingolipid metabolism);00511(Other glycan degradation)	K01190	EC:3.2.1.23	1.6452	6.44632e-06	4.30961e-05	up	beta-alanine synthase [Beauveria bassiana ARSEF 2860]
MSTRG.7851	BBA_09392	GO:0003824(catalytic activity);GO:0005575(cellular_component);GO:0008152(metabolic process);GO:0008484(sulfuric ester hydrolase activity)	00600(Sphingolipid metabolism)	K01130	EC:3.1.6.1	1.65572	1.76119e-08	1.79916e-07	up	Alkaline phosphatase-like protein [Beauveria bassiana ARSEF 2860]
MSTRG.8129	BBA_09744	GO:0008171(O-methyltransferase activity);GO:0008757(S-adenosylmethionine-dependent methyltransferase activity);GO:0019438(aromatic compound biosynthetic process)	00404(Staurosporine biosynthesis)	K18280	EC:2.1.1.293	1.7159	2.82919e-07	2.39707e-06	up	O-methyltransferase-like protein [Beauveria bassiana ARSEF 2860]
MSTRG.7374	BBA_08758;BBA_08757	GO:0003674(molecular_function);GO:0005575(cellular_component);GO:0008762(UDP-N-acetylmuramate dehydrogenase activity);GO:0016614(oxidoreductase activity, acting on CH-OH group of donors);GO:0050660(flavin adenine dinucleotide binding);GO:0055114(oxidation-reduction process)	NA	NA	NA	1.72921	1.68443e-07	1.48685e-06	up	FAD binding domain-containing protein [Beauveria bassiana ARSEF 2860];FAD dependent oxidoreductase [Beauveria bassiana ARSEF 2860]
MSTRG.4755	BBA_05572	GO:0004375(glycine dehydrogenase (decarboxylating) activity);GO:0005739(mitochondrion);GO:0005829(cytosol);GO:0005960(glycine cleavage complex);GO:0016594(glycine binding);GO:0019464(glycine decarboxylation via glycine cleavage system)	01200(Carbon metabolism);00630(Glyoxylate and dicarboxylate metabolism);00260(Glycine, serine and threonine metabolism)	K00281	EC:1.4.4.2	1.73334	1.57342e-13	2.91632e-12	up	glycine dehydrogenase [Beauveria bassiana ARSEF 2860]
MSTRG.3241	BBA_03767	GO:0004846(urate oxidase activity);GO:0005576(extracellular region);GO:0005634(nucleus);GO:0005829(cytosol);GO:0006145(purine nucleobase catabolic process)	00230(Purine metabolism);00232(Caffeine metabolism)	K00365	EC:1.7.3.3	1.73423	2.56585e-07	2.19195e-06	up	uricase-like protein [Beauveria bassiana ARSEF 2860]
MSTRG.1897	BBA_02152	GO:0004435(phosphatidylinositol phospholipase C activity);GO:0005575(cellular_component);GO:0006629(lipid metabolic process);GO:0009267(cellular response to starvation);GO:0036170(filamentous growth of a population of unicellular organisms in response to starvation);GO:0036180(filamentous growth of a population of unicellular organisms in response to biotic stimulus);GO:0071216(cellular response …	00562(Inositol phosphate metabolism)	K01771	EC:4.6.1.13	1.73831	2.24849e-06	1.63647e-05	up	phosphatidylinositol-specific phospholipase C [Beauveria bassiana ARSEF 2860]
MSTRG.4362	BBA_05114	GO:0005575(cellular_component)	00230(Purine metabolism)	K07127	EC:3.5.2.17	1.74142	3.35009e-06	2.36031e-05	up	hydroxyisourate hydrolase [Beauveria bassiana ARSEF 2860]
19883071	BBA_00059	GO:0005575(cellular_component);GO:0008152(metabolic process);GO:0016491(oxidoreductase activity);GO:0071949(FAD binding)	03430(Mismatch repair)	K08737	NA	1.74363	0.000704548	0.00295636	up	FAD binding domain containing protein [Beauveria bassiana ARSEF 2860]
MSTRG.2333	BBA_02655	GO:0006464(cellular protein modification process);GO:0008418(protein-N-terminal asparagine amidohydrolase activity);GO:0030163(protein catabolic process);GO:0070773(protein-N-terminal glutamine amidohydrolase activity)	NA	NA	NA	1.7696	0.00152319	0.00581831	up	carbon-nitrogen hydrolase [Beauveria bassiana ARSEF 2860]
19888780	BBA_05768	GO:0004124(cysteine synthase activity);GO:0005737(cytoplasm);GO:0006535(cysteine biosynthetic process from serine);GO:0030170(pyridoxal phosphate binding)	01200(Carbon metabolism);01230(Biosynthesis of amino acids);00920(Sulfur metabolism);00270(Cysteine and methionine metabolism)	K01738	EC:2.5.1.47	1.77524	0.00176052	0.00658671	up	cysteine synthase [Beauveria bassiana ARSEF 2860]
MSTRG.7783	BBA_09299	GO:0005575(cellular_component);GO:0016491(oxidoreductase activity);GO:0055114(oxidation-reduction process)	00260(Glycine, serine and threonine metabolism);00310(Lysine degradation);04146(Peroxisome)	K00306	EC:1.5.3.1;EC:1.5.3.7	1.78652	3.24047e-08	3.19098e-07	up	sarcosine oxidase [Beauveria bassiana ARSEF 2860]
MSTRG.998	BBA_01119	GO:0005575(cellular_component)	00900(Terpenoid backbone biosynthesis)	K19177	EC:2.5.1.87	1.81503	3.83736e-06	2.68327e-05	up	Di-trans-poly-cis-decaprenylcistransferase-like protein [Beauveria bassiana ARSEF 2860]
MSTRG.2258	BBA_02565	GO:0000103(sulfate assimilation);GO:0004781(sulfate adenylyltransferase (ATP) activity)	00920(Sulfur metabolism);00230(Purine metabolism);00450(Selenocompound metabolism);00261(Monobactam biosynthesis)	K00958	EC:2.7.7.4	1.83642	4.62911e-09	5.09312e-08	up	sulfate adenylyltransferase [Beauveria bassiana ARSEF 2860]
MSTRG.7583	BBA_09034	GO:0005575(cellular_component);GO:0043581(mycelium development)	NA	NA	NA	1.90164	1.31165e-14	2.63066e-13	up	FAD binding domain-containing protein [Beauveria bassiana ARSEF 2860]
MSTRG.6046	BBA_07118;BBA_07117	GO:0005575(cellular_component);GO:0008150(biological_process);GO:0004553(hydrolase activity, hydrolyzing O-glycosyl compounds);GO:0005576(extracellular region);GO:0005975(carbohydrate metabolic process);GO:0009986(cell surface);GO:0019863(IgE binding);GO:0030445(yeast-form cell wall);GO:0030446(hyphal cell wall);GO:0031505(fungal-type cell wall organization);GO:0046658(anchored component of plasm…	01200(Carbon metabolism);00030(Pentose phosphate pathway)	K01057	EC:3.1.1.31	1.90524	5.26483e-11	7.35176e-10	up	bacterial-type extracellular deoxyribonuclease [Beauveria bassiana ARSEF 2860];glycosyl hydrolase family 16 [Beauveria bassiana ARSEF 2860]
MSTRG.5548	BBA_06506	GO:0004622(lysophospholipase activity)	NA	NA	NA	2.02931	6.27951e-06	4.21022e-05	up	carbohydrate esterase family 3 [Beauveria bassiana ARSEF 2860]
MSTRG.7572	BBA_09022	GO:0004497(monooxygenase activity);GO:0005506(iron ion binding);GO:0005575(cellular_component);GO:0009055(electron carrier activity);GO:0016705(oxidoreductase activity, acting on paired donors, with incorporation or reduction of molecular oxygen);GO:0016712(oxidoreductase activity, acting on paired donors, with incorporation or reduction of molecular oxygen, reduced flavin or flavoprotein as one …	00071(Fatty acid degradation);00380(Tryptophan metabolism)	K00493	EC:1.14.14.1	2.02979	2.73806e-09	3.11588e-08	up	Cytochrome P450 CYP52T1 [Beauveria bassiana ARSEF 2860]
MSTRG.7507	BBA_08916	GO:0004089(carbonate dehydratase activity);GO:0005575(cellular_component);GO:0008150(biological_process);GO:0008270(zinc ion binding)	00910(Nitrogen metabolism)	K01673	EC:4.2.1.1	2.0504	5.89602e-11	8.15525e-10	up	carbonic anhydrase [Beauveria bassiana ARSEF 2860]
19889812	BBA_06800	GO:0004565(beta-galactosidase activity);GO:0005575(cellular_component);GO:0005975(carbohydrate metabolic process)	00052(Galactose metabolism);00600(Sphingolipid metabolism);00511(Other glycan degradation)	K01190	EC:3.2.1.23	2.08781	4.0659e-05	0.000229659	up	beta-galactosidase [Beauveria bassiana ARSEF 2860]
MSTRG.7368	BBA_08744	GO:0004072(aspartate kinase activity);GO:0005829(cytosol);GO:0009086(methionine biosynthetic process);GO:0009088(threonine biosynthetic process);GO:0009090(homoserine biosynthetic process)	01210(2-Oxocarboxylic acid metabolism);01230(Biosynthesis of amino acids);00260(Glycine, serine and threonine metabolism);00270(Cysteine and methionine metabolism);00300(Lysine biosynthesis);00261(Monobactam biosynthesis)	K00928	EC:2.7.2.4	2.10722	2.37045e-06	1.717e-05	up	aspartokinase-like protein [Beauveria bassiana ARSEF 2860]
MSTRG.7369	BBA_08746	GO:0003746(translation elongation factor activity);GO:0004364(glutathione transferase activity);GO:0005634(nucleus);GO:0005737(cytoplasm);GO:0006749(glutathione metabolic process)	NA	NA	NA	2.2195	2.33669e-07	2.01659e-06	up	glutathione-S-transferase theta, GST [Beauveria bassiana ARSEF 2860]
MSTRG.7721	BBA_09225	GO:0005575(cellular_component);GO:0008150(biological_process)	00380(Tryptophan metabolism)	K00463	EC:1.13.11.52	2.22484	4.25738e-11	5.99909e-10	up	indoleamine 2,3-dioxygenase family protein [Beauveria bassiana ARSEF 2860]
MSTRG.5799	BBA_06844	GO:0005575(cellular_component)	00910(Nitrogen metabolism)	K10534	EC:1.7.1.1;EC:1.7.1.2	2.26176	1.03908e-15	2.34413e-14	up	Nitrate reductase [Beauveria bassiana ARSEF 2860]
MSTRG.3231	BBA_03753	GO:0005575(cellular_component);GO:0006520(cellular amino acid metabolic process)	00910(Nitrogen metabolism);00250(Alanine, aspartate and glutamate metabolism);00220(Arginine biosynthesis);00430(Taurine and hypotaurine metabolism)	K15371	EC:1.4.1.2	2.31895	3.35097e-12	5.31916e-11	up	glutamate/Leucine/Phenylalanine/Valine dehydrogenase [Beauveria bassiana ARSEF 2860]
MSTRG.697	BBA_00790	GO:0005575(cellular_component)	01200(Carbon metabolism);01230(Biosynthesis of amino acids);00260(Glycine, serine and threonine metabolism);00270(Cysteine and methionine metabolism);00290(Valine, leucine and isoleucine biosynthesis)	K17989	EC:4.3.1.17;EC:4.3.1.19	2.34059	2.46059e-22	8.55768e-21	up	L-serine dehydratase [Beauveria bassiana ARSEF 2860]
MSTRG.465	BBA_00541	GO:0004609(phosphatidylserine decarboxylase activity);GO:0005575(cellular_component);GO:0008654(phospholipid biosynthetic process)	00564(Glycerophospholipid metabolism)	K01613	EC:4.1.1.65	2.34817	4.8996e-15	1.02472e-13	up	phosphatidylserine decarboxylase family protein [Beauveria bassiana ARSEF 2860]
MSTRG.7466	BBA_08876	GO:0005575(cellular_component)	00860(Porphyrin and chlorophyll metabolism)	K00589	EC:2.1.1.107	2.42176	9.8481e-16	2.23048e-14	up	siroheme synthase [Beauveria bassiana ARSEF 2860]
MSTRG.152	BBA_00212	GO:0004657(proline dehydrogenase activity);GO:0005575(cellular_component);GO:0006537(glutamate biosynthetic process);GO:0006562(proline catabolic process);GO:0055114(oxidation-reduction process)	01200(Carbon metabolism);01210(2-Oxocarboxylic acid metabolism);01230(Biosynthesis of amino acids);00250(Alanine, aspartate and glutamate metabolism);00270(Cysteine and methionine metabolism);00220(Arginine biosynthesis);00330(Arginine and proline metabolism);00350(Tyrosine metabolism);00360(Phenylalanine metabolism);00400(Phenylalanine, tyrosine and tryptophan biosynthesis)	K14454	EC:2.6.1.1	2.47506	7.79794e-11	1.07118e-09	up	proline dehydrogenase [Beauveria bassiana ARSEF 2860]
MSTRG.2505	BBA_02874	GO:0000103(sulfate assimilation);GO:0004783(sulfite reductase (NADPH) activity);GO:0005829(cytosol);GO:0009337(sulfite reductase complex (NADPH));GO:0016903(oxidoreductase activity, acting on the aldehyde or oxo group of donors);GO:0055114(oxidation-reduction process)	00920(Sulfur metabolism)	K00380	EC:1.8.1.2	2.68726	8.7975e-22	2.92809e-20	up	Cytochrome P450 CYP505D4 [Beauveria bassiana ARSEF 2860]
19888753	BBA_05741	GO:0004497(monooxygenase activity);GO:0055114(oxidation-reduction process)	03008(Ribosome biogenesis in eukaryotes)	K14556	NA	2.88003	3.83261e-09	4.27759e-08	up	4-hydroxyacetophenone monooxygenase [Beauveria bassiana ARSEF 2860]
MSTRG.6869	BBA_08135	GO:0004022(alcohol dehydrogenase (NAD) activity);GO:0005575(cellular_component);GO:0006066(alcohol metabolic process);GO:0008270(zinc ion binding);GO:0016747(transferase activity, transferring acyl groups other than amino-acyl groups);GO:0055114(oxidation-reduction process)	00010(Glycolysis / Gluconeogenesis);00071(Fatty acid degradation);00350(Tyrosine metabolism)	K13953	EC:1.1.1.1	3.07004	1.89945e-31	1.13066e-29	up	alcohol dehydrogenase, putative [Beauveria bassiana ARSEF 2860]
MSTRG.5415	BBA_06346	GO:0005575(cellular_component);GO:0006107(oxaloacetate metabolic process);GO:0030603(oxaloacetase activity);GO:0033609(oxalate metabolic process)	00640(Propanoate metabolism)	K03417	EC:4.1.3.30	3.21133	1.4435e-06	1.08625e-05	up	oxaloacetate acetylhydrolase [Beauveria bassiana ARSEF 2860]
MSTRG.7463	BBA_08871	GO:0004604(phosphoadenylyl-sulfate reductase (thioredoxin) activity);GO:0005634(nucleus);GO:0005829(cytosol);GO:0009086(methionine biosynthetic process);GO:0019344(cysteine biosynthetic process);GO:0019379(sulfate assimilation, phosphoadenylyl sulfate reduction by phosphoadenylyl-sulfate reductase (thioredoxin));GO:0035690(cellular response to drug)	00920(Sulfur metabolism)	K00390	EC:1.8.4.8;EC:1.8.4.10	3.36774	3.85379e-33	2.67062e-31	up	phosphoadenosine phosphosulfate reductase [Beauveria bassiana ARSEF 2860]
MSTRG.1789	BBA_02030	GO:0019145(aminobutyraldehyde dehydrogenase activity);GO:0047105(4-trimethylammoniobutyraldehyde dehydrogenase activity)	00010(Glycolysis / Gluconeogenesis);00340(Histidine metabolism);00350(Tyrosine metabolism);00360(Phenylalanine metabolism);00410(beta-Alanine metabolism)	K00129	EC:1.2.1.5	3.37753	1.9011e-35	1.47114e-33	up	aldehyde dehydrogenase [Beauveria bassiana ARSEF 2860]
MSTRG.750	BBA_00847	GO:0003674(molecular_function);GO:0005575(cellular_component)	00790(Folate biosynthesis)	K01077	EC:3.1.3.1	3.39567	6.81255e-08	6.35792e-07	up	alkaline phosphatase [Beauveria bassiana ARSEF 2860]
MSTRG.542	BBA_00628	GO:0004497(monooxygenase activity);GO:0044550(secondary metabolite biosynthetic process)	00380(Tryptophan metabolism)	K00486	EC:1.14.13.9	3.42128	4.07507e-05	0.00022976	up	salicylate hydroxylase [Beauveria bassiana ARSEF 2860]
MSTRG.6686	BBA_07943	GO:0005575(cellular_component)	00564(Glycerophospholipid metabolism)	K01126	EC:3.1.4.46	3.6971	6.08418e-12	9.33845e-11	up	glycerophosphoryl diester phosphodiesterase [Beauveria bassiana ARSEF 2860]
MSTRG.454	BBA_00528	GO:0005739(mitochondrion);GO:0008152(metabolic process);GO:0016491(oxidoreductase activity)	00051(Fructose and mannose metabolism)	K17742	EC:1.1.1.289	3.84036	2.02817e-52	3.4243e-50	up	short chain dehydrogenase [Beauveria bassiana ARSEF 2860]
MSTRG.2776	BBA_03202	GO:0005575(cellular_component);GO:0008150(biological_process);GO:0016788(hydrolase activity, acting on ester bonds)	00562(Inositol phosphate metabolism);00564(Glycerophospholipid metabolism);00565(Ether lipid metabolism)	K01114	EC:3.1.4.3	3.89829	6.65927e-28	3.28925e-26	up	phospholipase C PLC-C [Beauveria bassiana ARSEF 2860]
MSTRG.5673	BBA_06669	GO:0004672(protein kinase activity);GO:0005524(ATP binding);GO:0005575(cellular_component);GO:0006468(protein phosphorylation)	00510(N-Glycan biosynthesis);04141(Protein processing in endoplasmic reticulum)	K05546	EC:3.2.1.84	4.43525	5.1846e-31	3.02794e-29	up	protein kinase [Beauveria bassiana ARSEF 2860]
MSTRG.2321	BBA_02645	GO:0005575(cellular_component);GO:0044271(cellular nitrogen compound biosynthetic process)	NA	NA	NA	4.74107	3.97927e-28	2.00823e-26	up	beta-1, 3-glucan binding protein [Beauveria bassiana ARSEF 2860]
MSTRG.6180	BBA_07286	GO:0005575(cellular_component);GO:0008150(biological_process);GO:0016788(hydrolase activity, acting on ester bonds)	00562(Inositol phosphate metabolism);00564(Glycerophospholipid metabolism);00565(Ether lipid metabolism)	K01114	EC:3.1.4.3	5.25908	3.40733e-15	7.24039e-14	up	Phosphoesterase-like protein [Beauveria bassiana ARSEF 2860]
MSTRG.6554	BBA_07780	GO:0003674(molecular_function);GO:0005575(cellular_component);GO:0008150(biological_process)	00531(Glycosaminoglycan degradation)	K01205	EC:3.2.1.50	5.54095	6.96018e-57	1.31903e-54	up	alpha-N-acetylglucosaminidase [Beauveria bassiana ARSEF 2860]
MSTRG.7135	BBA_08435	GO:0005575(cellular_component)	NA	NA	NA	5.69487	2.2071e-21	7.21661e-20	up	FAD binding domain-containing protein [Beauveria bassiana ARSEF 2860]
MSTRG.7556	BBA_08989	GO:0003674(molecular_function);GO:0005575(cellular_component);GO:0008150(biological_process)	01212(Fatty acid metabolism);00061(Fatty acid biosynthesis);01040(Biosynthesis of unsaturated fatty acids);00780(Biotin metabolism)	K00059	EC:1.1.1.100	7.91323	1.69638e-31	1.02289e-29	up	short-chain dehydrogenase [Beauveria bassiana ARSEF 2860]
MSTRG.7557	BBA_08994	NA	NA	NA	NA	8.72564	9.67642e-45	1.18231e-42	up	Antibiotic biosynthesis monooxygenase [Beauveria bassiana ARSEF 2860]							146
MSTRG.7558	BBA_08993	GO:0005575(cellular_component);GO:0030411(scytalone dehydratase activity);GO:0042438(melanin biosynthetic process);GO:0044550(secondary metabolite biosynthetic process);GO:1900815(monodictyphenone biosynthetic process);GO:2001307(xanthone-containing compound biosynthetic process)	NA	NA	NA	inf	1.66974e-77	9.69078e-75	up	conidial pigment biosynthesis scytalone dehydratase Arp1 [Beauveria bassiana ARSEF 2860]
Acting as transcription factors (TF) and TF-like proteins
MSTRG.4844	BBA_05678	GO:0000790(nuclear chromatin);GO:0000909(sporocarp development involved in sexual reproduction);GO:0000981(RNA polymerase II transcription factor activity, sequence-specific DNA binding);GO:0003700(transcription factor activity, sequence-specific DNA binding);GO:0005634(nucleus);GO:0006338(chromatin remodeling);GO:0006351(transcription, DNA-templated);GO:0006357(regulation of transcription from R…	NA	NA	NA	-5.26722	2.55092e-72	1.02991e-69	down	nitrogen assimilation transcription factor nirA [Beauveria bassiana ARSEF 2860]
MSTRG.4366	BBA_05123	GO:0000429(carbon catabolite regulation of transcription from RNA polymerase II promoter);GO:0000977(RNA polymerase II regulatory region sequence-specific DNA binding);GO:0003700(transcription factor activity, sequence-specific DNA binding);GO:0005634(nucleus);GO:0015976(carbon utilization);GO:0045722(positive regulation of gluconeogenesis);GO:0072364(regulation of cellular ketone metabolic proce…	NA	NA	NA	-2.73077	1.80133e-23	6.85538e-22	down	Putative Zn(II)2Cys6 transcription factor [Beauveria bassiana ARSEF 2860]
MSTRG.8171	BBA_09797	GO:0000981(RNA polymerase II transcription factor activity, sequence-specific DNA binding);GO:0005634(nucleus);GO:0006355(regulation of transcription, DNA-templated);GO:0008270(zinc ion binding)	NA	NA	NA	-2.50126	3.68414e-28	1.86945e-26	down	C6 zinc finger domain protein [Beauveria bassiana ARSEF 2860]
MSTRG.6908	BBA_08181	GO:0000981(RNA polymerase II transcription factor activity, sequence-specific DNA binding);GO:0003677(DNA binding);GO:0005634(nucleus);GO:0006351(transcription, DNA-templated);GO:0006355(regulation of transcription, DNA-templated);GO:0008270(zinc ion binding)	NA	NA	NA	-2.37167	4.53784e-19	1.26923e-17	down	fungal specific transcription factor [Beauveria bassiana ARSEF 2860]
MSTRG.7976	BBA_09551	GO:0000981(RNA polymerase II transcription factor activity, sequence-specific DNA binding);GO:0003677(DNA binding);GO:0005634(nucleus);GO:0006351(transcription, DNA-templated);GO:0006355(regulation of transcription, DNA-templated);GO:0008270(zinc ion binding)	NA	NA	NA	-2.02504	7.65182e-25	3.22976e-23	down	C6 transcription factor, putative [Beauveria bassiana ARSEF 2860]
MSTRG.2120	BBA_02404	GO:0000982(transcription factor activity, RNA polymerase II core promoter proximal region sequence-specific binding);GO:0005634(nucleus)	NA	NA	NA	-1.93552	7.33533e-15	1.51369e-13	down	Putative Zn(II)2Cys6 transcription factor [Beauveria bassiana ARSEF 2860]
MSTRG.8349	BBA_10047	GO:0000981(RNA polymerase II transcription factor activity, sequence-specific DNA binding);GO:0003677(DNA binding);GO:0005634(nucleus);GO:0006351(transcription, DNA-templated);GO:0006355(regulation of transcription, DNA-templated);GO:0008270(zinc ion binding)	NA	NA	NA	-1.93109	6.02011e-18	1.57473e-16	down	fungal specific transcription factor [Beauveria bassiana ARSEF 2860]
MSTRG.3173	BBA_03694	NA	NA	NA	NA	-1.90153	1.941e-11	2.82068e-10	down	bZIP transcription factor [Beauveria bassiana ARSEF 2860]
MSTRG.4108	BBA_04813	GO:0000790(nuclear chromatin);GO:0000978(RNA polymerase II core promoter proximal region sequence-specific DNA binding);GO:0001077(transcriptional activator activity, RNA polymerase II core promoter proximal region sequence-specific binding);GO:0003690(double-stranded DNA binding);GO:0003723(RNA binding);GO:0005634(nucleus);GO:0006366(transcription from RNA polymerase II promoter);GO:0007131(reci…	04011(MAPK signaling pathway - yeast)	K09051	NA	-1.8342	3.2814e-12	5.21765e-11	down	bZIP transcription factor [Beauveria bassiana ARSEF 2860]
MSTRG.3645	BBA_04256	GO:0003674(molecular_function);GO:0005575(cellular_component);GO:0008150(biological_process)	NA	NA	NA	-1.80465	2.51184e-08	2.50536e-07	down	fungal specific transcription factor [Beauveria bassiana ARSEF 2860]
MSTRG.7809	BBA_09333	GO:0003674(molecular_function);GO:0005575(cellular_component);GO:0008150(biological_process)	NA	NA	NA	-1.49054	6.5152e-12	9.90182e-11	down	C2H2 finger domain protein, putative [Beauveria bassiana ARSEF 2860]
MSTRG.4276	BBA_05013	GO:0000981(RNA polymerase II transcription factor activity, sequence-specific DNA binding);GO:0003677(DNA binding);GO:0005634(nucleus);GO:0006351(transcription, DNA-templated);GO:0006355(regulation of transcription, DNA-templated);GO:0008270(zinc ion binding)	01212(Fatty acid metabolism);00061(Fatty acid biosynthesis);01040(Biosynthesis of unsaturated fatty acids);00780(Biotin metabolism)	K00059	EC:1.1.1.100	-1.46239	1.18188e-14	2.38586e-13	down	fungal specific transcription factor [Beauveria bassiana ARSEF 2860]
MSTRG.6423	BBA_07636	GO:0000981(RNA polymerase II transcription factor activity, sequence-specific DNA binding);GO:0005634(nucleus);GO:0006355(regulation of transcription, DNA-templated);GO:0008270(zinc ion binding)	04139(Regulation of mitophagy - yeast);04113(Meiosis - yeast)	K09243	NA	-1.37478	1.15916e-16	2.7734e-15	down	C6 transcription factor [Beauveria bassiana ARSEF 2860]
MSTRG.1524	BBA_01719	GO:0043581(mycelium development)	NA	NA	NA	-1.28822	5.63718e-11	7.82464e-10	down	homeobox and C2H2 transcription factor [Beauveria bassiana ARSEF 2860]
MSTRG.1945	BBA_02200	GO:0000790(nuclear chromatin);GO:0000909(sporocarp development involved in sexual reproduction);GO:0000981(RNA polymerase II transcription factor activity, sequence-specific DNA binding);GO:0003700(transcription factor activity, sequence-specific DNA binding);GO:0005634(nucleus);GO:0006338(chromatin remodeling);GO:0006351(transcription, DNA-templated);GO:0006357(regulation of transcription from R…	NA	NA	NA	-1.25527	2.39235e-09	2.74264e-08	down	nitrogen assimilation transcription factor nirA [Beauveria bassiana ARSEF 2860]
MSTRG.5226	BBA_06121	GO:0008150(biological_process);GO:0044271(cellular nitrogen compound biosynthetic process)	NA	NA	NA	-1.21352	1.10024e-12	1.87121e-11	down	C2H2 finger domain-containing protein [Beauveria bassiana ARSEF 2860]
19884937	BBA_01925	GO:0008150(biological_process)	NA	NA	NA	-1.21153	1.25169e-07	1.12628e-06	down	putative C2H2 zinc finger protein [Beauveria bassiana ARSEF 2860]
MSTRG.7608	BBA_09058	GO:0000981(RNA polymerase II transcription factor activity, sequence-specific DNA binding);GO:0003677(DNA binding);GO:0005634(nucleus);GO:0006351(transcription, DNA-templated);GO:0006355(regulation of transcription, DNA-templated);GO:0008270(zinc ion binding)	NA	NA	NA	-1.1922	4.02033e-11	5.68231e-10	down	fungal specific transcription factor [Beauveria bassiana ARSEF 2860]
19891944	BBA_08932	GO:0000982(transcription factor activity, RNA polymerase II core promoter proximal region sequence-specific binding);GO:0005634(nucleus)	NA	NA	NA	-1.1244	6.27633e-07	4.9899e-06	down	Putative Zn(II)2Cys6 transcription factor [Beauveria bassiana ARSEF 2860]
19890143	BBA_07131	GO:0005739(mitochondrion);GO:0008150(biological_process);GO:0008270(zinc ion binding)	NA	NA	NA	-1.12293	1.93673e-05	0.000117931	down	C3HC4 type (RING finger) zinc finger containing protein [Beauveria bassiana ARSEF 2860]
19884129	BBA_01117	GO:0000981(RNA polymerase II transcription factor activity, sequence-specific DNA binding);GO:0005634(nucleus);GO:0006355(regulation of transcription, DNA-templated);GO:0008270(zinc ion binding)	NA	NA	NA	-1.08471	4.07306e-06	2.82257e-05	down	C6 zinc finger domain-containing protein [Beauveria bassiana ARSEF 2860]
19889362	BBA_06350	GO:0000981(RNA polymerase II transcription factor activity, sequence-specific DNA binding);GO:0003677(DNA binding);GO:0005634(nucleus);GO:0006351(transcription, DNA-templated);GO:0006355(regulation of transcription, DNA-templated);GO:0008270(zinc ion binding)	NA	NA	NA	-1.03076	1.17671e-06	8.96381e-06	down	C6 transcription factor [Beauveria bassiana ARSEF 2860]
MSTRG.763	BBA_00859	GO:0000981(RNA polymerase II transcription factor activity, sequence-specific DNA binding);GO:0005634(nucleus);GO:0006355(regulation of transcription, DNA-templated);GO:0008270(zinc ion binding)	00100(Steroid biosynthesis)	K01824	EC:5.3.3.5	-1.02705	2.00633e-10	2.60207e-09	down	Putative Zn(II)2Cys6 transcription factor [Beauveria bassiana ARSEF 2860]
MSTRG.620	BBA_00710	GO:0000981(RNA polymerase II transcription factor activity, sequence-specific DNA binding);GO:0005634(nucleus);GO:0006355(regulation of transcription, DNA-templated);GO:0008270(zinc ion binding)	NA	NA	NA	-1.02003	8.28817e-11	1.13684e-09	down	C6 zinc finger domain-containing protein [Beauveria bassiana ARSEF 2860]
MSTRG.438	BBA_00512	GO:0003677(DNA binding);GO:0005634(nucleus);GO:0006351(transcription, DNA-templated);GO:0008270(zinc ion binding);GO:0030448(hyphal growth)	NA	NA	NA	1.01142	0.000264791	0.00124688	up	trascription factor [Beauveria bassiana ARSEF 2860]
19890367	BBA_07355	GO:0000981(RNA polymerase II transcription factor activity, sequence-specific DNA binding);GO:0005634(nucleus);GO:0006355(regulation of transcription, DNA-templated);GO:0008270(zinc ion binding)	NA	NA	NA	1.01319	0.0149142	0.0414377	up	Putative Zn(II)2Cys6 transcription factor [Beauveria bassiana ARSEF 2860]
19889951	BBA_06939	GO:0000981(RNA polymerase II transcription factor activity, sequence-specific DNA binding);GO:0005634(nucleus);GO:0006355(regulation of transcription, DNA-templated);GO:0008270(zinc ion binding)	NA	NA	NA	1.01856	0.0369656	0.0878584	up	Putative Zn(II)2Cys6 transcription factor [Beauveria bassiana ARSEF 2860]
MSTRG.3527	BBA_04124	NA	NA	NA	NA	1.08512	0.000255275	0.00120758	up	C6 transcription factor [Beauveria bassiana ARSEF 2860]
MSTRG.2866	BBA_03312	GO:0005575(cellular_component)	04111(Cell cycle - yeast)	K06647	NA	1.12869	1.15269e-05	7.35157e-05	up	transcription factor MBP1 [Beauveria bassiana ARSEF 2860]
MSTRG.2211	BBA_02507	GO:0000981(RNA polymerase II transcription factor activity, sequence-specific DNA binding);GO:0003677(DNA binding);GO:0005634(nucleus);GO:0005829(cytosol);GO:0006351(transcription, DNA-templated);GO:0008270(zinc ion binding);GO:1901522(positive regulation of transcription from RNA polymerase II promoter involved in cellular response to chemical stimulus)	NA	NA	NA	1.13291	2.38749e-05	0.000142026	up	fungal specific transcription factor [Beauveria bassiana ARSEF 2860]
19892448	BBA_09436	NA	NA	NA	NA	1.15197	0.018992	0.0508534	up	zinc finger-like protein [Beauveria bassiana ARSEF 2860]
MSTRG.4929	BBA_05787	GO:0005575(cellular_component);GO:0008150(biological_process);GO:0008270(zinc ion binding)	NA	NA	NA	1.17791	0.000157328	0.000776952	up	AN1-type zinc finger protein [Beauveria bassiana ARSEF 2860]
MSTRG.2251	BBA_02557	GO:0003677(DNA binding);GO:0005634(nucleus);GO:0006351(transcription, DNA-templated);GO:0008270(zinc ion binding)	NA	NA	NA	1.1851	0.0125835	0.035943	up	C6 transcription factor [Beauveria bassiana ARSEF 2860]
MSTRG.5670	BBA_06668	GO:0000981(RNA polymerase II transcription factor activity, sequence-specific DNA binding);GO:0005634(nucleus);GO:0006355(regulation of transcription, DNA-templated);GO:0008270(zinc ion binding);GO:0071467(cellular response to pH)	NA	NA	NA	1.197	0.000257178	0.00121411	up	C6 finger domain protein, putative [Beauveria bassiana ARSEF 2860]
19891535	BBA_08523	GO:0000982(transcription factor activity, RNA polymerase II core promoter proximal region sequence-specific binding);GO:0003677(DNA binding);GO:0005634(nucleus);GO:0005829(cytosol);GO:0006351(transcription, DNA-templated);GO:0008270(zinc ion binding);GO:0035690(cellular response to drug);GO:0045944(positive regulation of transcription from RNA polymerase II promoter)	NA	NA	NA	1.20253	0.000909727	0.00369865	up	fungal specific transcription factor domain protein [Beauveria bassiana ARSEF 2860]
MSTRG.647	BBA_00740	GO:0000981(RNA polymerase II transcription factor activity, sequence-specific DNA binding);GO:0005634(nucleus);GO:0006355(regulation of transcription, DNA-templated);GO:0008270(zinc ion binding)	NA	NA	NA	1.26009	1.29489e-06	9.77592e-06	up	C6 transcription factor OefC [Beauveria bassiana ARSEF 2860]
MSTRG.2986	BBA_03449	GO:0000981(RNA polymerase II transcription factor activity, sequence-specific DNA binding);GO:0005634(nucleus);GO:0006355(regulation of transcription, DNA-templated);GO:0008270(zinc ion binding)	00100(Steroid biosynthesis)	K01824	EC:5.3.3.5	1.26359	2.07931e-05	0.000125543	up	C6 zinc finger domain-containing protein [Beauveria bassiana ARSEF 2860]
MSTRG.3304	BBA_03856	NA	NA	NA	NA	1.28271	1.86711e-06	1.38041e-05	up	GATA zinc finger protein [Beauveria bassiana ARSEF 2860]
MSTRG.6652	BBA_07891	GO:0000909(sporocarp development involved in sexual reproduction);GO:0003677(DNA binding);GO:0003700(transcription factor activity, sequence-specific DNA binding);GO:0005634(nucleus);GO:0006355(regulation of transcription, DNA-templated);GO:0030448(hyphal growth);GO:0043565(sequence-specific DNA binding);GO:0048315(conidium formation);GO:0070787(conidiophore development);GO:0071998(ascospore rele…	NA	NA	NA	1.29114	2.00941e-06	1.47621e-05	up	bZIP transcription factor [Beauveria bassiana ARSEF 2860]
MSTRG.4500	BBA_05290	GO:0000981(RNA polymerase II transcription factor activity, sequence-specific DNA binding);GO:0003700(transcription factor activity, sequence-specific DNA binding);GO:0005634(nucleus);GO:0006351(transcription, DNA-templated);GO:0008270(zinc ion binding);GO:0009410(response to xenobiotic stimulus);GO:0036180(filamentous growth of a population of unicellular organisms in response to biotic stimulus…	NA	NA	NA	1.41284	0.000350033	0.00158248	up	fungal specific transcription factor [Beauveria bassiana ARSEF 2860]
MSTRG.5607	BBA_06575;BBA_06576	GO:0003700(transcription factor activity, sequence-specific DNA binding);GO:0003713(transcription coactivator activity);GO:0009405(pathogenesis);GO:0010106(cellular response to iron ion starvation);GO:0016602(CCAAT-binding factor complex);GO:0031171(ferricrocin biosynthetic process);GO:0033212(iron assimilation);GO:0034757(negative regulation of iron ion transport);GO:0043565(sequence-specific DN…	03013(RNA transport)	K03253	NA	1.42153	5.74898e-09	6.21478e-08	up	bZIP transcription factor [Beauveria bassiana ARSEF 2860]
MSTRG.4744	BBA_05559	GO:0005575(cellular_component);GO:0010181(FMN binding);GO:0016491(oxidoreductase activity);GO:0055114(oxidation-reduction process)	04931(Insulin resistance)	K17605	NA	1.43116	0.000279677	0.00130375	up	transcriptional regulator, putative [Beauveria bassiana ARSEF 2860]
19884498	BBA_01486	GO:0000981(RNA polymerase II transcription factor activity, sequence-specific DNA binding);GO:0005634(nucleus);GO:0006355(regulation of transcription, DNA-templated);GO:0008270(zinc ion binding)	NA	NA	NA	1.57136	0.000314232	0.00144311	up	C6 finger domain protein, putative [Beauveria bassiana ARSEF 2860]
MSTRG.3709	BBA_04319	GO:0000768(syncytium formation by plasma membrane fusion);GO:0000981(RNA polymerase II transcription factor activity, sequence-specific DNA binding);GO:0005634(nucleus);GO:0006351(transcription, DNA-templated);GO:0006355(regulation of transcription, DNA-templated);GO:0008270(zinc ion binding);GO:0030437(ascospore formation);GO:0030448(hyphal growth);GO:0042752(regulation of circadian rhythm);GO:0…	04139(Regulation of mitophagy - yeast);04113(Meiosis - yeast)	K09243	NA	1.6158	1.05056e-10	1.41795e-09	up	transcriptional regulatory protein pro-1 [Beauveria bassiana ARSEF 2860]
MSTRG.273	BBA_00344	GO:0000981(RNA polymerase II transcription factor activity, sequence-specific DNA binding);GO:0003677(DNA binding);GO:0005634(nucleus);GO:0006351(transcription, DNA-templated);GO:0006355(regulation of transcription, DNA-templated);GO:0008270(zinc ion binding)	NA	NA	NA	1.64668	3.41084e-12	5.40496e-11	up	Putative Zn(II)2Cys6 transcription factor [Beauveria bassiana ARSEF 2860]
MSTRG.4540	BBA_05338	GO:0003677(DNA binding);GO:0005575(cellular_component);GO:0006355(regulation of transcription, DNA-templated);GO:0033554(cellular response to stress);GO:0046983(protein dimerization activity);GO:0071554(cell wall organization or biogenesis)	04011(MAPK signaling pathway - yeast)	K09265	NA	1.65131	1.14199e-11	1.71317e-10	up	SRF-type transcription factor [Beauveria bassiana ARSEF 2860]
MSTRG.8295	BBA_09981	GO:0003676(nucleic acid binding);GO:0005575(cellular_component);GO:1900408(negative regulation of cellular response to oxidative stress)	NA	NA	NA	1.66449	2.61252e-06	1.87655e-05	up	C2H2 type zinc finger domain-containing protein [Beauveria bassiana ARSEF 2860]
MSTRG.7867	BBA_09412	GO:0003677(DNA binding);GO:0005634(nucleus);GO:0006351(transcription, DNA-templated);GO:0008270(zinc ion binding);GO:0030448(hyphal growth)	NA	NA	NA	1.70653	2.98527e-10	3.81835e-09	up	trascription factor [Beauveria bassiana ARSEF 2860]
MSTRG.5593	BBA_06552	GO:0000981(RNA polymerase II transcription factor activity, sequence-specific DNA binding);GO:0005634(nucleus);GO:0006355(regulation of transcription, DNA-templated);GO:0008270(zinc ion binding)	NA	NA	NA	1.81504	0.000106406	0.000543202	up	C6 finger domain protein [Beauveria bassiana ARSEF 2860]
MSTRG.6694	BBA_07958	NA	NA	NA	NA	1.90717	5.66451e-10	7.01341e-09	up	SWIM zinc finger protein [Beauveria bassiana ARSEF 2860]
MSTRG.6005	BBA_07066	GO:0000981(RNA polymerase II transcription factor activity, sequence-specific DNA binding);GO:0003677(DNA binding);GO:0003700(transcription factor activity, sequence-specific DNA binding);GO:0005634(nucleus);GO:0006351(transcription, DNA-templated);GO:0006355(regulation of transcription, DNA-templated);GO:0008270(zinc ion binding)	NA	NA	NA	2.03031	2.22077e-12	3.58022e-11	up	Putative Zn(II)2Cys6 transcription factor [Beauveria bassiana ARSEF 2860]
MSTRG.7880	BBA_09445	GO:0003700(transcription factor activity, sequence-specific DNA binding);GO:0005634(nucleus);GO:0043565(sequence-specific DNA binding);GO:0044212(transcription regulatory region DNA binding)	NA	NA	NA	2.05373	3.8085e-14	7.38141e-13	up	zinc finger protein [Beauveria bassiana ARSEF 2860]
MSTRG.6008	BBA_07069	GO:0000909(sporocarp development involved in sexual reproduction);GO:0000981(RNA polymerase II transcription factor activity, sequence-specific DNA binding);GO:0003677(DNA binding);GO:0005634(nucleus);GO:0006351(transcription, DNA-templated);GO:0006355(regulation of transcription, DNA-templated);GO:0008152(metabolic process);GO:0008270(zinc ion binding);GO:0016407(acetyltransferase activity)	NA	NA	NA	2.336	1.16831e-11	1.74701e-10	up	C6 transcription factor [Beauveria bassiana ARSEF 2860]
19891979	BBA_08967	NA	NA	NA	NA	2.38379	0.00018308	0.000894309	up	fungal zinc cluster transcription factor [Beauveria bassiana ARSEF 2860]
19884026	BBA_01014	GO:0003677(DNA binding);GO:0005634(nucleus);GO:0006351(transcription, DNA-templated);GO:0008270(zinc ion binding)	NA	NA	NA	2.46899	4.86743e-07	3.96482e-06	up	C6 transcription factor, putative [Beauveria bassiana ARSEF 2860]
MSTRG.7978	BBA_09560	GO:0000977(RNA polymerase II regulatory region sequence-specific DNA binding);GO:0001085(RNA polymerase II transcription factor binding);GO:0001228(transcriptional activator activity, RNA polymerase II transcription regulatory region sequence-specific binding);GO:0003682(chromatin binding);GO:0005634(nucleus);GO:0005667(transcription factor complex);GO:0030154(cell differentiation)	00270(Cysteine and methionine metabolism);00480(Glutathione metabolism)	K11204	EC:6.3.2.2	2.54146	3.66274e-22	1.25012e-20	up	GATA zinc finger protein [Beauveria bassiana ARSEF 2860]
MSTRG.8249	BBA_09924	GO:0003700(transcription factor activity, sequence-specific DNA binding);GO:0005634(nucleus);GO:0043565(sequence-specific DNA binding);GO:0044212(transcription regulatory region DNA binding)	NA	NA	NA	3.02687	1.45326e-15	3.19787e-14	up	zinc finger protein [Beauveria bassiana ARSEF 2860]
MSTRG.4014	BBA_04682	GO:0000981(RNA polymerase II transcription factor activity, sequence-specific DNA binding);GO:0005634(nucleus);GO:0006355(regulation of transcription, DNA-templated);GO:0008270(zinc ion binding)	NA	NA	NA	3.36843	1.26085e-11	1.87332e-10	up	C6 finger domain protein, putative [Beauveria bassiana ARSEF 2860]
Involved in translational activitiy
MSTRG.1682	BBA_01906	GO:0003735(structural constituent of ribosome);GO:0006412(translation)	NA	NA	NA	-3.65584	9.67713e-19	2.64299e-17	down	mitochondrial carrier protein (Pet8) [Beauveria bassiana ARSEF 2860]
MSTRG.6025	BBA_07094	GO:0003735(structural constituent of ribosome);GO:0006412(translation)	NA	NA	NA	-2.82584	1.87717e-34	1.37255e-32	down	mitochondrial phosphate carrier protein [Beauveria bassiana ARSEF 2860]
MSTRG.2586	BBA_02971;BBA_02972	GO:0005575(cellular_component);GO:0008150(biological_process);GO:0003735(structural constituent of ribosome);GO:0006412(translation)	NA	NA	NA	-2.30713	1.84286e-11	2.68646e-10	down	RNA polymerase II-associated protein [Beauveria bassiana ARSEF 2860];mitochondrial carrier protein LEU5 [Beauveria bassiana ARSEF 2860]
MSTRG.7061	BBA_08348	GO:0003735(structural constituent of ribosome);GO:0006412(translation)	04146(Peroxisome)	K13354	NA	-1.34909	4.64328e-12	7.18625e-11	down	mitochondrial carrier protein [Beauveria bassiana ARSEF 2860]
MSTRG.7861	BBA_09407	GO:0005534(galactose binding);GO:0005575(cellular_component);GO:0017148(negative regulation of translation);GO:0030598(rRNA N-glycosylase activity);GO:0045807(positive regulation of endocytosis)	NA	NA	NA	-1.26387	9.24403e-10	1.11917e-08	down	type 1 ribosome-inactivating protein musarmin 1 [Beauveria bassiana ARSEF 2860]
MSTRG.3244	BBA_03769;BBA_03768	GO:0000166(nucleotide binding);GO:0000235(astral microtubule);GO:0000780(condensed nuclear chromosome, centromeric region);GO:0000794(condensed nuclear chromosome);GO:0004672(protein kinase activity);GO:0005515(protein binding);GO:0005524(ATP binding);GO:0005813(centrosome);GO:0005828(kinetochore microtubule);GO:0006468(protein phosphorylation);GO:0007049(cell cycle);GO:0016301(kinase activity);G…	04111(Cell cycle - yeast);03010(Ribosome)	K06641;K02871	EC:2.7.11.1	1.00613	0.000308832	0.00142323	up	CAMK kinase [Beauveria bassiana ARSEF 2860];ribosomal protein L13 [Beauveria bassiana ARSEF 2860]
MSTRG.365	BBA_00434	GO:0004004(ATP-dependent RNA helicase activity);GO:0006413(translational initiation);GO:0007059(chromosome segregation);GO:0010468(regulation of gene expression);GO:0010501(RNA secondary structure unwinding);GO:0036464(cytoplasmic ribonucleoprotein granule)	NA	NA	NA	1.00869	0.000142569	0.000709104	up	DEAD/DEAH box helicase [Beauveria bassiana ARSEF 2860]
MSTRG.7035	BBA_08315	GO:0003735(structural constituent of ribosome);GO:0005634(nucleus);GO:0005763(mitochondrial small ribosomal subunit);GO:0005829(cytosol);GO:0032543(mitochondrial translation)	NA	NA	NA	1.03216	3.21457e-05	0.000185637	up	CHCH domain-containing protein [Beauveria bassiana ARSEF 2860]
MSTRG.7246	BBA_08575	GO:0003735(structural constituent of ribosome);GO:0006412(translation)	NA	NA	NA	1.06727	3.59358e-05	0.000205101	up	ADP, ATP carrier protein [Beauveria bassiana ARSEF 2860]
19892833	BBA_09821	GO:0000049(tRNA binding);GO:0002949(tRNA threonylcarbamoyladenosine modification);GO:0005737(cytoplasm);GO:0006450(regulation of translational fidelity);GO:0016779(nucleotidyltransferase activity)	NA	NA	NA	1.08412	0.0140703	0.0394376	up	translation factor (SUA5) [Beauveria bassiana ARSEF 2860]
MSTRG.1432	BBA_01607	GO:0003746(translation elongation factor activity);GO:0003924(GTPase activity);GO:0005739(mitochondrion);GO:0070125(mitochondrial translational elongation)	03008(Ribosome biogenesis in eukaryotes)	K14536	EC:3.6.5.-	1.14042	5.11619e-05	0.00028062	up	translation elongation factor G [Beauveria bassiana ARSEF 2860]
MSTRG.3969	BBA_04623	GO:0003735(structural constituent of ribosome);GO:0005763(mitochondrial small ribosomal subunit);GO:0006412(translation)	03010(Ribosome)	K02954	NA	1.15592	1.05751e-05	6.8006e-05	up	ribosomal protein S14p/S29e [Beauveria bassiana ARSEF 2860]
MSTRG.8442	BBA_10164	GO:0000049(tRNA binding);GO:0002949(tRNA threonylcarbamoyladenosine modification);GO:0005737(cytoplasm);GO:0006450(regulation of translational fidelity);GO:0016779(nucleotidyltransferase activity)	NA	NA	NA	1.41296	6.28144e-09	6.74329e-08	up	Putative translation factor (SUA5) [Beauveria bassiana ARSEF 2860]
MSTRG.4718	BBA_05533	GO:0003735(structural constituent of ribosome);GO:0006412(translation)	NA	NA	NA	1.5009	2.91151e-08	2.88541e-07	up	putative YHM1 (mitochondrial carrier) [Beauveria bassiana ARSEF 2860]
MSTRG.658	BBA_00747	GO:0003746(translation elongation factor activity);GO:0003924(GTPase activity);GO:0005739(mitochondrion);GO:0070125(mitochondrial translational elongation)	03013(RNA transport)	K03231	NA	1.67257	7.0956e-10	8.69258e-09	up	translation elongation factor Tu [Beauveria bassiana ARSEF 2860]
MSTRG.6143	BBA_07233	GO:0003735(structural constituent of ribosome);GO:0006412(translation)	NA	NA	NA	1.90089	6.30043e-17	1.54777e-15	up	mitochondrial carrier protein [Beauveria bassiana ARSEF 2860]
MSTRG.4120	BBA_04826	GO:0004812(aminoacyl-tRNA ligase activity);GO:0005524(ATP binding);GO:0005737(cytoplasm);GO:0006418(tRNA aminoacylation for protein translation)	00970(Aminoacyl-tRNA biosynthesis)	K01876	EC:6.1.1.12	1.96052	2.99139e-11	4.29336e-10	up	aspartate-tRNA ligase [Beauveria bassiana ARSEF 2860]
Involved in posttranslational modifications
MSTRG.3156	BBA_03667	GO:0005737(cytoplasm);GO:0008757(S-adenosylmethionine-dependent methyltransferase activity);GO:0032259(methylation)	00100(Steroid biosynthesis)	K00559	EC:2.1.1.41	-7.14132	9.05986e-22	3.00464e-20	down	methyltransferase domain-containing protein [Beauveria bassiana ARSEF 2860]
MSTRG.3717	BBA_04328	GO:0003674(molecular_function);GO:0016021(integral component of membrane);GO:0055085(transmembrane transport)	NA	NA	NA	-5.6379	9.74654e-41	9.52699e-39	down	aminotriazole resistance protein [Beauveria bassiana ARSEF 2860]
19893260	BBA_10248	GO:0003824(catalytic activity);GO:0005575(cellular_component);GO:0008150(biological_process);GO:0008483(transaminase activity);GO:0030170(pyridoxal phosphate binding)	04120(Ubiquitin mediated proteolysis)	K10590	EC:2.3.2.26	-4.12787	3.25884e-27	1.52068e-25	down	aminotransferase class-III [Beauveria bassiana ARSEF 2860]
MSTRG.5438	BBA_06376;BBA_06375	GO:0003755(peptidyl-prolyl cis-trans isomerase activity)	04120(Ubiquitin mediated proteolysis)	K10598	EC:5.2.1.8	-3.18337	1.34664e-39	1.28917e-37	down	glycine-rich cell wall structural protein 1 [Beauveria bassiana ARSEF 2860];cyclophilin type peptidyl-prolyl cis-trans isomerase/CLD [Beauveria bassiana ARSEF 2860]
19886114	BBA_03102	GO:0030170(pyridoxal phosphate binding);GO:0042802(identical protein binding)	00640(Propanoate metabolism);00650(Butanoate metabolism);00250(Alanine, aspartate and glutamate metabolism);00410(beta-Alanine metabolism)	K00823	EC:2.6.1.19	-2.91101	5.38496e-18	1.41256e-16	down	aminotransferase, class III [Beauveria bassiana ARSEF 2860]
MSTRG.2537	BBA_02911	GO:0004842(ubiquitin-protein transferase activity);GO:0005737(cytoplasm);GO:0005876(spindle microtubule);GO:0009966(regulation of signal transduction);GO:0090307(mitotic spindle assembly)	NA	NA	NA	-2.69452	2.26393e-07	1.95926e-06	down	AT hook domain-containing protein [Beauveria bassiana ARSEF 2860]
MSTRG.5562	BBA_06519	GO:0008168(methyltransferase activity)	NA	NA	NA	-1.82209	3.24438e-29	1.75159e-27	down	methyltransferase type 12 [Beauveria bassiana ARSEF 2860]
MSTRG.6422	BBA_07635	GO:0003674(molecular_function);GO:0005575(cellular_component);GO:0008150(biological_process)	NA	NA	NA	-1.72908	2.17978e-22	7.66722e-21	down	SAM-dependent methyltransferase [Beauveria bassiana ARSEF 2860]
MSTRG.8569	BBA_10311	NA	04120(Ubiquitin mediated proteolysis);04111(Cell cycle - yeast);04113(Meiosis - yeast)	K03355	NA	-1.72068	1.76712e-26	7.85912e-25	down	BTB/POZ domain protein [Beauveria bassiana ARSEF 2860]
MSTRG.2772	BBA_03201	GO:0005515(protein binding);GO:0005575(cellular_component);GO:0005829(cytosol);GO:0006777(Mo-molybdopterin cofactor biosynthetic process);GO:0008265(Mo-molybdopterin cofactor sulfurase activity);GO:0016740(transferase activity);GO:0016829(lyase activity);GO:0030151(molybdenum ion binding);GO:0030170(pyridoxal phosphate binding);GO:0032324(molybdopterin cofactor biosynthetic process);GO:0043545(mo…	NA	NA	NA	-1.71555	8.94425e-16	2.03072e-14	down	aminotransferase class-V [Beauveria bassiana ARSEF 2860]
MSTRG.6468	BBA_07681	GO:0005737(cytoplasm);GO:0008757(S-adenosylmethionine-dependent methyltransferase activity);GO:0032259(methylation)	NA	NA	NA	-1.68189	9.98127e-08	9.14966e-07	down	methyltransferase domain-containing protein [Beauveria bassiana ARSEF 2860]
19883743	BBA_00731	GO:0005575(cellular_component);GO:0008150(biological_process)	NA	NA	NA	-1.63167	8.68661e-06	5.67256e-05	down	GNAT family acetyltransferase, putative [Beauveria bassiana ARSEF 2860]
MSTRG.3188	BBA_03704	NA	NA	NA	NA	-1.3914	7.74066e-15	1.59026e-13	down	acetyltransferase, GNAT family protein [Beauveria bassiana ARSEF 2860]
19890182	BBA_07170	NA	NA	NA	NA	-1.3223	1.51431e-05	9.46292e-05	down	Acyl-CoA N-acyltransferase [Beauveria bassiana ARSEF 2860]
MSTRG.641	BBA_00733	GO:0003674(molecular_function);GO:0005575(cellular_component);GO:0008150(biological_process)	NA	NA	NA	-1.20443	1.17925e-08	1.23456e-07	down	SAM-dependent methyltransferase [Beauveria bassiana ARSEF 2860]
MSTRG.8522	BBA_10243	GO:0000778(condensed nuclear chromosome kinetochore);GO:0005524(ATP binding);GO:0034501(protein localization to kinetochore);GO:0035690(cellular response to drug);GO:0051315(attachment of mitotic spindle microtubules to kinetochore);GO:0051754(meiotic sister chromatid cohesion, centromeric);GO:0071957(old mitotic spindle pole body);GO:0072370(histone H2A-S121 phosphorylation);GO:0072371(histone k…	04111(Cell cycle - yeast);04113(Meiosis - yeast)	K02178	EC:2.7.11.1	1.00882	0.000269711	0.00126556	up	checkpoint serine/threonine-protein kinase BUB1 [Beauveria bassiana ARSEF 2860]
MSTRG.4001	BBA_04662	GO:0003674(molecular_function);GO:0005575(cellular_component);GO:0008150(biological_process)	NA	NA	NA	1.05094	0.000584646	0.00249725	up	SAM-dependent methyltransferase [Beauveria bassiana ARSEF 2860]
MSTRG.4691	BBA_05506	GO:0003674(molecular_function)	04120(Ubiquitin mediated proteolysis);04111(Cell cycle - yeast);04113(Meiosis - yeast)	K03363	NA	1.06069	0.000335166	0.00152716	up	WD repeat-containing protein [Beauveria bassiana ARSEF 2860]
MSTRG.7939	BBA_09515;BBA_09514	GO:0003824(catalytic activity);GO:0005634(nucleus);GO:0005829(cytosol);GO:0009058(biosynthetic process);GO:0030170(pyridoxal phosphate binding);GO:0004854(xanthine dehydrogenase activity);GO:0009115(xanthine catabolic process);GO:0016903(oxidoreductase activity, acting on the aldehyde or oxo group of donors);GO:0050660(flavin adenine dinucleotide binding)	00380(Tryptophan metabolism);00230(Purine metabolism);00232(Caffeine metabolism);04146(Peroxisome)	K14264;K00106	EC:2.6.1.7;EC:1.17.1.4;EC:1.17.3.2	1.08256	8.55609e-05	0.000445108	up	aminotransferase class I and II [Beauveria bassiana ARSEF 2860];xanthine dehydrogenase [Beauveria bassiana ARSEF 2860]
MSTRG.6679	BBA_07932	GO:0003674(molecular_function);GO:0005730(nucleolus);GO:0030686(90S preribosome);GO:0042274(ribosomal small subunit biogenesis);GO:0070317(negative regulation of G0 to G1 transition)	03008(Ribosome biogenesis in eukaryotes)	K14521	EC:2.3.1.-	1.12105	2.73846e-05	0.000161047	up	N-acetyltransferase [Beauveria bassiana ARSEF 2860]
MSTRG.4403	BBA_05168	GO:0005575(cellular_component);GO:0008150(biological_process)	NA	NA	NA	1.12401	0.00281515	0.00985354	up	Acyl-CoA N-acyltransferase [Beauveria bassiana ARSEF 2860]
MSTRG.3250	BBA_03777	GO:0003674(molecular_function);GO:0005575(cellular_component)	04011(MAPK signaling pathway - yeast)	K19841	NA	1.13819	3.86127e-05	0.0002189	up	SAM domain-containing protein [Beauveria bassiana ARSEF 2860]
MSTRG.7843	BBA_09383	GO:0000281(mitotic cytokinesis);GO:0000778(condensed nuclear chromosome kinetochore);GO:0004674(protein serine/threonine kinase activity);GO:0004713(protein tyrosine kinase activity);GO:0005524(ATP binding);GO:0005829(cytosol);GO:0007034(vacuolar transport);GO:0007094(mitotic spindle assembly checkpoint);GO:0034501(protein localization to kinetochore);GO:0034503(protein localization to nucleolar …	04113(Meiosis - yeast)	K04345	EC:2.7.11.11	1.1435	0.0021129	0.0076762	up	serine/threonine-protein kinase [Beauveria bassiana ARSEF 2860]
MSTRG.3674	BBA_04287	GO:0000790(nuclear chromatin);GO:0010485(H4 histone acetyltransferase activity);GO:0042393(histone binding)	NA	NA	NA	1.15115	3.28703e-06	2.32293e-05	up	histone acetyltransferase type B catalytic subunit [Beauveria bassiana ARSEF 2860]
MSTRG.1282	BBA_01439	GO:0003674(molecular_function);GO:0005575(cellular_component)	04120(Ubiquitin mediated proteolysis);04111(Cell cycle - yeast);04113(Meiosis - yeast)	K03363	NA	1.15157	1.94232e-05	0.000118116	up	WD domain-containing protein [Beauveria bassiana ARSEF 2860]
MSTRG.6747	BBA_08018	GO:0000124(SAGA complex);GO:0003712(transcription cofactor activity);GO:0006357(regulation of transcription from RNA polymerase II promoter);GO:0016573(histone acetylation)	NA	NA	NA	1.15357	1.68816e-05	0.000104231	up	WD domain-containing protein [Beauveria bassiana ARSEF 2860]
MSTRG.3457	BBA_04047	GO:0000083(regulation of transcription involved in G1/S transition of mitotic cell cycle);GO:0000209(protein polyubiquitination);GO:0006270(DNA replication initiation);GO:0030174(regulation of DNA-dependent DNA replication initiation);GO:0030674(protein binding, bridging);GO:0031146(SCF-dependent proteasomal ubiquitin-dependent protein catabolic process);GO:0042762(regulation of sulfur metabolic …	04120(Ubiquitin mediated proteolysis);04111(Cell cycle - yeast)	K10259	NA	1.20445	7.31584e-06	4.85249e-05	up	WD domain-containing protein [Beauveria bassiana ARSEF 2860]
MSTRG.5379	BBA_06303;BBA_06304	GO:0005887(integral component of plasma membrane);GO:0006874(cellular calcium ion homeostasis);GO:0019829(cation-transporting ATPase activity);GO:0043231(intracellular membrane-bounded organelle);GO:0005575(cellular_component);GO:0052051(interaction with host via protein secreted by type II secretion system)	00100(Steroid biosynthesis)	K00559	EC:2.1.1.41	1.26316	0.000381737	0.0017026	up	methyltransferase domain-containing protein [Beauveria bassiana ARSEF 2860];lipocalin-like domain-containing protein [Beauveria bassiana ARSEF 2860]
MSTRG.1895	BBA_02150	GO:0003674(molecular_function);GO:0005575(cellular_component);GO:0008150(biological_process)	NA	NA	NA	1.27003	8.57088e-05	0.000445628	up	GNAT family acetyltransferase, putative [Beauveria bassiana ARSEF 2860]
MSTRG.4546	BBA_05345	GO:0005575(cellular_component);GO:0008080(N-acetyltransferase activity);GO:0008150(biological_process)	NA	NA	NA	1.2701	1.71757e-06	1.27697e-05	up	Acyl-CoA N-acyltransferase [Beauveria bassiana ARSEF 2860]
19890696	BBA_07684	GO:0005575(cellular_component);GO:0008150(biological_process)	04120(Ubiquitin mediated proteolysis);04111(Cell cycle - yeast);04113(Meiosis - yeast)	K03355	NA	1.37217	0.00684497	0.021344	up	BTB/POZ domain protein [Beauveria bassiana ARSEF 2860]
19891947	BBA_08935	GO:0005737(cytoplasm);GO:0008757(S-adenosylmethionine-dependent methyltransferase activity);GO:0032259(methylation)	03018(RNA degradation)	K12584	EC:3.6.1.59	1.40414	0.00952377	0.0283727	up	methyltransferase domain-containing protein [Beauveria bassiana ARSEF 2860]
MSTRG.6674	BBA_07922;BBA_07923;BBA_07924	GO:0005737(cytoplasm);GO:0008757(S-adenosylmethionine-dependent methyltransferase activity);GO:0032259(methylation);GO:0005741(mitochondrial outer membrane);GO:0008150(biological_process);GO:0016884(carbon-nitrogen ligase activity, with glutamine as amido-N-donor);GO:0008150(biological_process)	00330(Arginine and proline metabolism);00360(Phenylalanine metabolism);00380(Tryptophan metabolism)	K01426	EC:3.5.1.4	1.472	5.06968e-08	4.8533e-07	up	methyltransferase domain-containing protein [Beauveria bassiana ARSEF 2860];amidase protein [Beauveria bassiana ARSEF 2860];zinc ion binding protein [Beauveria bassiana ARSEF 2860]
MSTRG.6197	BBA_07307	GO:0003674(molecular_function);GO:0005575(cellular_component);GO:0008150(biological_process)	00340(Histidine metabolism)	K19787	EC:2.1.1.22	1.94636	9.81108e-15	1.99793e-13	up	methyltransferase-like protein [Beauveria bassiana ARSEF 2860]
MSTRG.7881	BBA_09446	GO:0003824(catalytic activity);GO:0005575(cellular_component);GO:0008150(biological_process);GO:0008483(transaminase activity);GO:0030170(pyridoxal phosphate binding)	04120(Ubiquitin mediated proteolysis)	K10590	EC:2.3.2.26	1.97275	1.16973e-14	2.37164e-13	up	aminotransferase class-III [Beauveria bassiana ARSEF 2860]
MSTRG.8238	BBA_09913	GO:0000790(nuclear chromatin);GO:0005634(nucleus);GO:0005829(cytosol);GO:0016279(protein-lysine N-methyltransferase activity);GO:0018022(peptidyl-lysine methylation);GO:0018024(histone-lysine N-methyltransferase activity);GO:0034968(histone lysine methylation)	NA	NA	NA	2.02266	4.2383e-09	4.68534e-08	up	SET domain-containing protein 5 [Beauveria bassiana ARSEF 2860]
19888715	BBA_05703	GO:0005737(cytoplasm);GO:0008757(S-adenosylmethionine-dependent methyltransferase activity);GO:0032259(methylation)	03018(RNA degradation)	K12584	EC:3.6.1.59	2.14609	0.000471739	0.00205757	up	methyltransferase domain-containing protein [Beauveria bassiana ARSEF 2860]
MSTRG.6291	BBA_07479	GO:0004668(protein-arginine deiminase activity);GO:0005509(calcium ion binding);GO:0005737(cytoplasm);GO:0010848(regulation of chromatin disassembly);GO:0021762(substantia nigra development);GO:0030331(estrogen receptor binding);GO:0030520(intracellular estrogen receptor signaling pathway);GO:0035327(transcriptionally active chromatin);GO:0036413(histone H3-R26 citrullination);GO:0048096(chromati…	NA	NA	NA	2.18246	6.89486e-10	8.45781e-09	up	putative peptidylarginine deiminase [Beauveria bassiana ARSEF 2860]
MSTRG.8247	BBA_09923	GO:0004668(protein-arginine deiminase activity);GO:0005509(calcium ion binding);GO:0005737(cytoplasm);GO:0010848(regulation of chromatin disassembly);GO:0021762(substantia nigra development);GO:0030331(estrogen receptor binding);GO:0030520(intracellular estrogen receptor signaling pathway);GO:0035327(transcriptionally active chromatin);GO:0036413(histone H3-R26 citrullination);GO:0048096(chromati…	NA	NA	NA	2.20032	2.46044e-07	2.11109e-06	up	putative peptidylarginine deiminase [Beauveria bassiana ARSEF 2860]
MSTRG.1761	BBA_01995	GO:0003674(molecular_function);GO:0005622(intracellular);GO:0008150(biological_process)	NA	NA	NA	2.27304	4.21296e-13	7.48021e-12	up	methyltransferase-like protein [Beauveria bassiana ARSEF 2860]
19890086	BBA_07074	GO:0005737(cytoplasm);GO:0008757(S-adenosylmethionine-dependent methyltransferase activity);GO:0032259(methylation)	03018(RNA degradation)	K12584	EC:3.6.1.59	2.3041	1.25468e-05	7.96254e-05	up	methyltransferase domain-containing protein [Beauveria bassiana ARSEF 2860]
MSTRG.6944	BBA_08218	GO:0004596(peptide alpha-N-acetyltransferase activity);GO:0006474(N-terminal protein amino acid acetylation);GO:0031248(protein acetyltransferase complex)	NA	NA	NA	2.70128	1.4601e-24	6.02599e-23	up	Acyl-CoA N-acyltransferase [Beauveria bassiana ARSEF 2860]
MSTRG.4910	BBA_05762	GO:0005575(cellular_component);GO:0008150(biological_process)	04145(Phagosome)	K10413	NA	6.45838	9.46251e-25	3.94031e-23	up	Acyl-CoA N-acyltransferase [Beauveria bassiana ARSEF 2860]
Involved in RNA synthess, degradation, and binding activity
19893321	BBA_10309	GO:0003723(RNA binding);GO:0003964(RNA-directed DNA polymerase activity);GO:0005575(cellular_component);GO:0006278(RNA-dependent DNA biosynthetic process)	NA	NA	NA	-4.65777	1.83398e-31	1.09873e-29	down	reverse transcriptase [Beauveria bassiana ARSEF 2860]
MSTRG.2860	BBA_03308	GO:0005506(iron ion binding);GO:0005575(cellular_component);GO:0006633(fatty acid biosynthetic process);GO:0016491(oxidoreductase activity);GO:0055114(oxidation-reduction process)	03013(RNA transport)	K00784	EC:3.1.26.11	-3.52645	9.44416e-30	5.2514e-28	down	fatty acid hydroxylase superfamily protein [Beauveria bassiana ARSEF 2860]
MSTRG.5606	BBA_06578	GO:0003674(molecular_function);GO:0005575(cellular_component);GO:0008150(biological_process)	00970(Aminoacyl-tRNA biosynthesis)	K01869	EC:6.1.1.4	-3.42106	8.51182e-38	7.38698e-36	down	heterokaryon incompatibility protein [Beauveria bassiana ARSEF 2860]
MSTRG.8612	BBA_10356	GO:0003723(RNA binding);GO:0003964(RNA-directed DNA polymerase activity);GO:0005575(cellular_component);GO:0006278(RNA-dependent DNA biosynthetic process)	00900(Terpenoid backbone biosynthesis);04146(Peroxisome)	K00869	EC:2.7.1.36	-3.10112	2.13416e-25	9.17491e-24	down	reverse transcriptase [Beauveria bassiana ARSEF 2860]
MSTRG.7973	BBA_09548	GO:0003676(nucleic acid binding);GO:0003723(RNA binding);GO:0003964(RNA-directed DNA polymerase activity);GO:0004523(RNA-DNA hybrid ribonuclease activity);GO:0005575(cellular_component);GO:0006278(RNA-dependent DNA biosynthetic process)	NA	NA	NA	-2.93408	1.28728e-25	5.55986e-24	down	reverse transcriptase, RNaseH [Beauveria bassiana ARSEF 2860]
MSTRG.7964	BBA_09547	NA	NA	NA	NA	-2.17768	2.87952e-18	7.66167e-17	down	transposase-like protein [Beauveria bassiana ARSEF 2860]
MSTRG.4006	BBA_04668	GO:0003729(mRNA binding);GO:0005739(mitochondrion);GO:0016831(carboxy-lyase activity);GO:0046281(cinnamic acid catabolic process)	00130(Ubiquinone and other terpenoid-quinone biosynthesis)	K03186	EC:2.5.1.129	-2.10123	4.70626e-18	1.24154e-16	down	phenylacrylic acid decarboxylase, putative [Beauveria bassiana ARSEF 2860]
19885138	BBA_02126	GO:0003824(catalytic activity);GO:0005575(cellular_component);GO:0008152(metabolic process)	03022(Basal transcription factors);03420(Nucleotide excision repair)	K03142	NA	-2.06084	4.39112e-09	4.84275e-08	down	fumarylacetoacetate hydrolase [Beauveria bassiana ARSEF 2860]
MSTRG.7046	BBA_08330	GO:0000977(RNA polymerase II regulatory region sequence-specific DNA binding);GO:0003700(transcription factor activity, sequence-specific DNA binding);GO:0005634(nucleus);GO:0006357(regulation of transcription from RNA polymerase II promoter)	NA	NA	NA	-1.91797	6.9574e-27	3.21425e-25	down	TPR repeat protein [Beauveria bassiana ARSEF 2860]
MSTRG.5156	BBA_06052	GO:0004061(arylformamidase activity);GO:0005575(cellular_component);GO:0019441(tryptophan catabolic process to kynurenine)	03008(Ribosome biogenesis in eukaryotes);03018(RNA degradation)	K12618	EC:3.1.13.-	-1.91152	1.09892e-20	3.40152e-19	down	cyclase protein [Beauveria bassiana ARSEF 2860]
MSTRG.8153	BBA_09769	GO:0005506(iron ion binding);GO:0005575(cellular_component);GO:0006633(fatty acid biosynthetic process);GO:0016491(oxidoreductase activity);GO:0055114(oxidation-reduction process)	03013(RNA transport)	K00784	EC:3.1.26.11	-1.71881	3.24811e-19	9.16776e-18	down	fatty acid hydroxylase superfamily protein [Beauveria bassiana ARSEF 2860]
MSTRG.1946	BBA_02201	GO:0000981(RNA polymerase II transcription factor activity, sequence-specific DNA binding);GO:0003677(DNA binding);GO:0005634(nucleus);GO:0006351(transcription, DNA-templated);GO:0006355(regulation of transcription, DNA-templated);GO:0008270(zinc ion binding)	NA	NA	NA	-1.65818	6.74647e-13	1.17318e-11	down	nitrate assimilation regulatory protein nirA [Beauveria bassiana ARSEF 2860]
MSTRG.7609	BBA_09059	GO:0000977(RNA polymerase II regulatory region sequence-specific DNA binding);GO:0003700(transcription factor activity, sequence-specific DNA binding);GO:0005634(nucleus);GO:0006357(regulation of transcription from RNA polymerase II promoter)	NA	NA	NA	-1.45908	3.86092e-09	4.29371e-08	down	transposase-like protein [Beauveria bassiana ARSEF 2860]
MSTRG.8419	BBA_10119	GO:0005575(cellular_component);GO:0043581(mycelium development)	00970(Aminoacyl-tRNA biosynthesis)	K01876	EC:6.1.1.12	-1.41952	3.52983e-09	3.9587e-08	down	HAD-superfamily subfamily IIA hydrolase [Beauveria bassiana ARSEF 2860]
MSTRG.664	BBA_00756	GO:0003674(molecular_function)	03018(RNA degradation)	K14443	NA	-1.28531	4.2933e-13	7.59382e-12	down	cAMP-independent regulatory protein pac2 [Beauveria bassiana ARSEF 2860]
19891966	BBA_08954	GO:0003723(RNA binding);GO:0004525(ribonuclease III activity);GO:0005634(nucleus);GO:0005737(cytoplasm);GO:0016442(RISC complex);GO:0030422(production of siRNA involved in RNA interference)	NA	NA	NA	-1.27725	5.75359e-07	4.62746e-06	down	retrotransposon protein, putative, Ty1-copia subclass [Beauveria bassiana ARSEF 2860]
MSTRG.6100	BBA_07187	GO:0005575(cellular_component)	03022(Basal transcription factors);03420(Nucleotide excision repair)	K02202	EC:2.7.11.22;EC:2.7.11.23	-1.20615	1.33709e-12	2.2575e-11	down	serine/threonine-protein kinase crk1 [Beauveria bassiana ARSEF 2860]
MSTRG.49	BBA_00071	GO:0000909(sporocarp development involved in sexual reproduction);GO:0000981(RNA polymerase II transcription factor activity, sequence-specific DNA binding);GO:0005634(nucleus);GO:0005829(cytosol);GO:0006338(chromatin remodeling);GO:0006351(transcription, DNA-templated);GO:0006355(regulation of transcription, DNA-templated);GO:0006808(regulation of nitrogen utilization);GO:0008270(zinc ion bindin…	NA	NA	NA	-1.09121	4.94673e-09	5.41691e-08	down	nitrate assimilation regulatory protein nirA [Beauveria bassiana ARSEF 2860]
MSTRG.8193	BBA_09862	GO:0000981(RNA polymerase II transcription factor activity, sequence-specific DNA binding);GO:0005634(nucleus);GO:0006355(regulation of transcription, DNA-templated);GO:0008270(zinc ion binding)	NA	NA	NA	-1.00393	2.41625e-11	3.48947e-10	down	Zn(II)2-Cys6 binuclear cluster domain-like protein [Beauveria bassiana ARSEF 2860]
MSTRG.1382	BBA_01552	GO:0003723(RNA binding);GO:0004526(ribonuclease P activity);GO:0005655(nucleolar ribonuclease P complex);GO:0008033(tRNA processing);GO:0090502(RNA phosphodiester bond hydrolysis, endonucleolytic)	03013(RNA transport);03008(Ribosome biogenesis in eukaryotes)	K03539	EC:3.1.26.5	1.00568	0.000963282	0.00388408	up	RNase P subunit p30 [Beauveria bassiana ARSEF 2860]
MSTRG.295	BBA_00366	GO:0000333(telomerase catalytic core complex);GO:0003721(telomerase RNA reverse transcriptase activity);GO:0007004(telomere maintenance via telomerase);GO:0042162(telomeric DNA binding);GO:0070034(telomerase RNA binding)	NA	NA	NA	1.00796	0.00304198	0.0105718	up	telomerase reverse transcriptase [Beauveria bassiana ARSEF 2860]
MSTRG.1386	BBA_01557;BBA_01556	GO:0001104(RNA polymerase II transcription cofactor activity);GO:0005829(cytosol);GO:0006357(regulation of transcription from RNA polymerase II promoter);GO:0016592(mediator complex);GO:0034613(cellular protein localization);GO:0019695(choline metabolic process);GO:0047753(choline-sulfatase activity)	00600(Sphingolipid metabolism)	K01130	EC:3.1.6.1	1.01168	9.9087e-05	0.000510228	up	RNA polymerase II mediator complex component Med8 [Beauveria bassiana ARSEF 2860];choline-sulfatase-like protein [Beauveria bassiana ARSEF 2860]
MSTRG.3666	BBA_04279	GO:0000462(maturation of SSU-rRNA from tricistronic rRNA transcript (SSU-rRNA, 5.8S rRNA, LSU-rRNA));GO:0030515(snoRNA binding);GO:0030686(90S preribosome);GO:0032040(small-subunit processome);GO:0034455(t-UTP complex);GO:0045943(positive regulation of transcription from RNA polymerase I promoter)	03008(Ribosome biogenesis in eukaryotes)	K14550	NA	1.02775	9.09539e-05	0.000471316	up	BP28CT domain-containing protein [Beauveria bassiana ARSEF 2860]
MSTRG.7011	BBA_08292	GO:0004004(ATP-dependent RNA helicase activity);GO:0010501(RNA secondary structure unwinding)	03040(Spliceosome)	K12811	EC:3.6.4.13	1.02984	0.000117201	0.000593418	up	DEAD/DEAH box helicase [Beauveria bassiana ARSEF 2860]
MSTRG.6095	BBA_07182	GO:0000978(RNA polymerase II core promoter proximal region sequence-specific DNA binding);GO:0003700(transcription factor activity, sequence-specific DNA binding);GO:0005634(nucleus);GO:0006357(regulation of transcription from RNA polymerase II promoter)	04111(Cell cycle - yeast)	K09175	NA	1.04386	6.23621e-05	0.000334737	up	RFX DNA-binding domain-containing protein [Beauveria bassiana ARSEF 2860]
MSTRG.4568	BBA_05373	GO:0003700(transcription factor activity, sequence-specific DNA binding);GO:0005575(cellular_component);GO:0006366(transcription from RNA polymerase II promoter);GO:0034251(regulation of cellular amide catabolic process);GO:0044212(transcription regulatory region DNA binding)	NA	NA	NA	1.04702	0.000195305	0.00094804	up	regulatory protein [Beauveria bassiana ARSEF 2860]
MSTRG.6754	BBA_08016	GO:0000175(3'-5'-exoribonuclease activity);GO:0000178(exosome (RNase complex));GO:0005739(mitochondrion);GO:0006364(rRNA processing);GO:0006401(RNA catabolic process)	03018(RNA degradation)	K12585	EC:3.1.13.-	1.05038	0.000777804	0.00322298	up	mitochondrial protein cyt-4 [Beauveria bassiana ARSEF 2860]
MSTRG.4129	BBA_04836	GO:0043581(mycelium development)	03013(RNA transport)	K14293	NA	1.05669	0.000264376	0.00124556	up	importin subunit beta-1 [Beauveria bassiana ARSEF 2860]
MSTRG.7521	BBA_08936	GO:0003674(molecular_function);GO:0005730(nucleolus);GO:0008150(biological_process)	NA	NA	NA	1.05797	0.000114286	0.000580241	up	pre-rRNA-processing protein ESF1 [Beauveria bassiana ARSEF 2860]
MSTRG.3783	BBA_04401	GO:0003674(molecular_function);GO:0005575(cellular_component);GO:0009629(response to gravity)	03013(RNA transport);03015(mRNA surveillance pathway);03018(RNA degradation)	K13126	NA	1.06272	0.000418195	0.00184834	up	sporulation-specific protein [Beauveria bassiana ARSEF 2860]
MSTRG.6702	BBA_07966	GO:0005634(nucleus);GO:0016973(poly(A)+ mRNA export from nucleus);GO:0044822(poly(A) RNA binding)	03013(RNA transport);03015(mRNA surveillance pathway);03008(Ribosome biogenesis in eukaryotes)	K14284	NA	1.07333	6.23347e-05	0.000334737	up	TAP domain-containing protein [Beauveria bassiana ARSEF 2860]
MSTRG.7718	BBA_09219	GO:0005575(cellular_component)	00190(Oxidative phosphorylation)	K03942	EC:1.6.5.3;EC:1.6.99.3	1.0762	3.24303e-05	0.000186932	up	ATP-dependent RNA helicase SUV3 [Beauveria bassiana ARSEF 2860]
19888573	BBA_05561	GO:0003723(RNA binding);GO:0003963(RNA-3'-phosphate cyclase activity);GO:0005634(nucleus)	NA	NA	NA	1.07715	0.0209794	0.055487	up	RNA 3'-terminal phosphate cyclase [Beauveria bassiana ARSEF 2860]
MSTRG.1114	BBA_01247	GO:0000981(RNA polymerase II transcription factor activity, sequence-specific DNA binding);GO:0005634(nucleus);GO:0006355(regulation of transcription, DNA-templated);GO:0008270(zinc ion binding)	NA	NA	NA	1.0809	0.00349607	0.0119223	up	negative acting factor [Beauveria bassiana ARSEF 2860]
MSTRG.129	BBA_00184	GO:0005730(nucleolus);GO:0030490(maturation of SSU-rRNA);GO:0030692(Noc4p-Nop14p complex);GO:0032040(small-subunit processome)	NA	NA	NA	1.0838	4.69675e-05	0.000259917	up	Nop14-like family protein [Beauveria bassiana ARSEF 2860]
MSTRG.6661	BBA_07911	GO:0000480(endonucleolytic cleavage in 5'-ETS of tricistronic rRNA transcript (SSU-rRNA, 5.8S rRNA, LSU-rRNA));GO:0003723(RNA binding);GO:0003963(RNA-3'-phosphate cyclase activity);GO:0004521(endoribonuclease activity);GO:0005730(nucleolus)	03008(Ribosome biogenesis in eukaryotes)	K11108	NA	1.07925	0.000102884	0.000527541	up	18S rRNA biogenesis protein RCL1 [Beauveria bassiana ARSEF 2860]
19884381	BBA_01369	GO:0004822(isoleucine-tRNA ligase activity);GO:0005829(cytosol);GO:0006428(isoleucyl-tRNA aminoacylation)	00970(Aminoacyl-tRNA biosynthesis)	K01870	EC:6.1.1.5	1.08507	4.15045e-05	0.000233017	up	isoleucyl-tRNA synthetase [Beauveria bassiana ARSEF 2860]
MSTRG.567	BBA_00653	GO:0003676(nucleic acid binding);GO:0005829(cytosol);GO:0008150(biological_process);GO:0008270(zinc ion binding)	03015(mRNA surveillance pathway)	K14404	NA	1.0855	5.87939e-05	0.000317788	up	spindle poison sensitivity protein Scp3, putative [Beauveria bassiana ARSEF 2860]
MSTRG.5834	BBA_06874	GO:0003725(double-stranded RNA binding);GO:0004525(ribonuclease III activity);GO:0005634(nucleus);GO:0030422(production of siRNA involved in RNA interference);GO:0031053(primary miRNA processing);GO:0031054(pre-miRNA processing);GO:0090502(RNA phosphodiester bond hydrolysis, endonucleolytic)	NA	NA	NA	1.09865	8.14171e-06	5.34681e-05	up	54S ribosomal protein L3 [Beauveria bassiana ARSEF 2860]
MSTRG.2949	BBA_03413	GO:0000179(rRNA (adenine-N6,N6-)-dimethyltransferase activity);GO:0005759(mitochondrial matrix)	NA	NA	NA	1.10657	7.79741e-05	0.000409772	up	dimethyladenosine transferase [Beauveria bassiana ARSEF 2860]
MSTRG.4923	BBA_05784	GO:0005575(cellular_component)	03015(mRNA surveillance pathway)	K14405	NA	1.10831	0.000214165	0.00103043	up	chaperonin 10 kDa subunit [Beauveria bassiana ARSEF 2860]
MSTRG.4652	BBA_05467	GO:0005575(cellular_component)	03018(RNA degradation)	K04077	NA	1.10953	0.000121423	0.00061246	up	chaperonin GroL [Beauveria bassiana ARSEF 2860]
MSTRG.3719	BBA_04331	GO:0000122(negative regulation of transcription from RNA polymerase II promoter);GO:0003674(molecular_function);GO:0005886(plasma membrane);GO:0006882(cellular zinc ion homeostasis);GO:0009636(response to toxic substance);GO:0016021(integral component of membrane)	NA	NA	NA	1.12089	0.0109717	0.0319282	up	adiponectin receptor protein [Beauveria bassiana ARSEF 2860]
MSTRG.3401	BBA_03977	GO:0000460(maturation of 5.8S rRNA);GO:0000470(maturation of LSU-rRNA);GO:0003676(nucleic acid binding);GO:0005730(nucleolus);GO:0030687(preribosome, large subunit precursor)	NA	NA	NA	1.12746	3.81176e-06	2.66938e-05	up	MAK16 protein, putative [Beauveria bassiana ARSEF 2860]
MSTRG.1353	BBA_01517	GO:0003674(molecular_function)	03008(Ribosome biogenesis in eukaryotes)	K14557	NA	1.14459	2.48257e-05	0.000147117	up	U3 small nucleolar RNA-associated protein 6 [Beauveria bassiana ARSEF 2860]
MSTRG.2010	BBA_02288	GO:0003677(DNA binding);GO:0003700(transcription factor activity, sequence-specific DNA binding);GO:0005575(cellular_component);GO:0006355(regulation of transcription, DNA-templated);GO:0043565(sequence-specific DNA binding)	NA	NA	NA	1.14616	0.00905664	0.0272168	up	homeobox domain-containing protein [Beauveria bassiana ARSEF 2860]
MSTRG.5746	BBA_06772	GO:0003674(molecular_function)	NA	NA	NA	1.16448	0.000134128	0.000671437	up	pre-rRNA-processing protein IPI1 [Beauveria bassiana ARSEF 2860]
MSTRG.5036	BBA_05904	GO:0000166(nucleotide binding);GO:0003676(nucleic acid binding);GO:0005575(cellular_component);GO:0008150(biological_process)	NA	NA	NA	1.16883	1.41315e-05	8.90867e-05	up	RNA recognition domain-containing protein [Beauveria bassiana ARSEF 2860]
MSTRG.2993	BBA_03462	GO:0004004(ATP-dependent RNA helicase activity);GO:0010501(RNA secondary structure unwinding)	03040(Spliceosome)	K12858	EC:3.6.4.13	1.18037	4.45656e-06	3.06545e-05	up	ATP-dependent RNA helicase MSS116 [Beauveria bassiana ARSEF 2860]
MSTRG.24	BBA_00029	GO:0005575(cellular_component);GO:0008150(biological_process)	NA	NA	NA	1.19293	1.7615e-05	0.000108326	up	pumilio-family RNA binding repeat domain-containing protein [Beauveria bassiana ARSEF 2860]
MSTRG.5242	BBA_06138	GO:0000453(enzyme-directed rRNA 2'-O-methylation);GO:0003723(RNA binding);GO:0005739(mitochondrion);GO:0070039(rRNA (guanosine-2'-O-)-methyltransferase activity)	NA	NA	NA	1.2	8.95935e-05	0.000464526	up	rRNA (guanine-N1-)-methyltransferase [Beauveria bassiana ARSEF 2860]
MSTRG.3636	BBA_04247	GO:0000462(maturation of SSU-rRNA from tricistronic rRNA transcript (SSU-rRNA, 5.8S rRNA, LSU-rRNA));GO:0005730(nucleolus);GO:0030692(Noc4p-Nop14p complex);GO:0032040(small-subunit processome)	NA	NA	NA	1.22697	2.04886e-06	1.50401e-05	up	CBF/Mak21 family protein [Beauveria bassiana ARSEF 2860]
MSTRG.8450	BBA_10170	GO:0016442(RISC complex);GO:0033168(conversion of ds siRNA to ss siRNA involved in RNA interference);GO:0035197(siRNA binding)	NA	NA	NA	1.23163	4.50508e-06	3.09424e-05	up	RNA interference and silencing protein (Qde2) [Beauveria bassiana ARSEF 2860]
MSTRG.4873	BBA_05715	GO:0004057(arginyltransferase activity);GO:0005737(cytoplasm);GO:0016598(protein arginylation)	03018(RNA degradation)	K12589	NA	1.23714	0.00174647	0.00654205	up	arginine-tRNA-protein transferase [Beauveria bassiana ARSEF 2860]
MSTRG.533	BBA_00618	GO:0000122(negative regulation of transcription from RNA polymerase II promoter);GO:0003674(molecular_function);GO:0005886(plasma membrane);GO:0006882(cellular zinc ion homeostasis);GO:0009636(response to toxic substance);GO:0016021(integral component of membrane)	NA	NA	NA	1.26271	4.82381e-07	3.93274e-06	up	Hemolysin-III protein [Beauveria bassiana ARSEF 2860]
MSTRG.5219	BBA_06115	GO:0005575(cellular_component);GO:0008150(biological_process)	NA	NA	NA	1.27818	4.096e-07	3.38695e-06	up	RNA recognition domain-containing protein [Beauveria bassiana ARSEF 2860]
MSTRG.801	BBA_00899	GO:0003690(double-stranded DNA binding);GO:0003700(transcription factor activity, sequence-specific DNA binding);GO:0005575(cellular_component);GO:0006355(regulation of transcription, DNA-templated);GO:0043565(sequence-specific DNA binding)	NA	NA	NA	1.28063	8.69178e-07	6.73722e-06	up	MeaB protein [Beauveria bassiana ARSEF 2860]
19890752	BBA_07740	GO:0005575(cellular_component);GO:0008150(biological_process)	03015(mRNA surveillance pathway)	K14407	NA	1.29591	0.0087537	0.0264261	up	RNA recognition domain-containing protein [Beauveria bassiana ARSEF 2860]
19885903	BBA_02891	GO:0002161(aminoacyl-tRNA editing activity);GO:0004822(isoleucine-tRNA ligase activity);GO:0005524(ATP binding);GO:0005829(cytosol);GO:0006428(isoleucyl-tRNA aminoacylation)	00970(Aminoacyl-tRNA biosynthesis)	K01870	EC:6.1.1.5	1.3313	1.21813e-05	7.75297e-05	up	isoleucyl-tRNA synthetase ,cytoplasmic [Beauveria bassiana ARSEF 2860]
MSTRG.2794	BBA_03224	GO:0005575(cellular_component)	NA	NA	NA	1.35126	1.02599e-05	6.63003e-05	up	Ribosomal RNA adenine methylase transferase [Beauveria bassiana ARSEF 2860]
MSTRG.1328	BBA_01490	GO:0004004(ATP-dependent RNA helicase activity);GO:0010501(RNA secondary structure unwinding)	03040(Spliceosome)	K12858	EC:3.6.4.13	1.41615	5.81592e-07	4.66782e-06	up	ATP-dependent RNA helicase mss116 [Beauveria bassiana ARSEF 2860]
MSTRG.5417	BBA_06348	GO:0005506(iron ion binding);GO:0005575(cellular_component);GO:0006633(fatty acid biosynthetic process);GO:0016491(oxidoreductase activity);GO:0055114(oxidation-reduction process)	03013(RNA transport)	K00784	EC:3.1.26.11	1.43279	0.00163412	0.00619869	up	fatty acid hydroxylase superfamily protein [Beauveria bassiana ARSEF 2860]
MSTRG.5695	BBA_06701	GO:0000964(mitochondrial RNA 5'-end processing);GO:0005740(mitochondrial envelope);GO:0043488(regulation of mRNA stability)	NA	NA	NA	1.45233	4.89893e-08	4.69953e-07	up	mitochondrial membrane protein Pet127 [Beauveria bassiana ARSEF 2860]
MSTRG.7814	BBA_09346	GO:0005575(cellular_component);GO:0008150(biological_process)	00970(Aminoacyl-tRNA biosynthesis)	K02433	EC:6.3.5.6;EC:6.3.5.7	1.68724	9.75076e-05	0.000502845	up	amidase-like protein [Beauveria bassiana ARSEF 2860]
MSTRG.2273	BBA_02584;BBA_02583	GO:0005575(cellular_component);GO:0016491(oxidoreductase activity);GO:0055114(oxidation-reduction process)	00040(Pentose and glucuronate interconversions)	K18106	EC:1.1.1.-	1.79224	1.71293e-05	0.000105619	up	initiator tRNA phosphoribosyl transferase [Beauveria bassiana ARSEF 2860];oxidoreductase family protein [Beauveria bassiana ARSEF 2860]
MSTRG.674	BBA_00766	GO:0003723(RNA binding);GO:0005575(cellular_component);GO:0008150(biological_process);GO:0033897(ribonuclease T2 activity)	NA	NA	NA	1.94864	1.36093e-11	2.00954e-10	up	ribonuclease Trv, RNase Trv [Beauveria bassiana ARSEF 2860]
MSTRG.1926	BBA_02185	GO:0003700(transcription factor activity, sequence-specific DNA binding);GO:0004609(phosphatidylserine decarboxylase activity);GO:0005575(cellular_component);GO:0006355(regulation of transcription, DNA-templated);GO:0008654(phospholipid biosynthetic process);GO:0043565(sequence-specific DNA binding)	00564(Glycerophospholipid metabolism)	K01613	EC:4.1.1.65	2.02781	1.82819e-06	1.35704e-05	up	phosphatidylserine decarboxylase-like protein [Beauveria bassiana ARSEF 2860]
19888283	BBA_05271	GO:0005506(iron ion binding);GO:0005575(cellular_component);GO:0006633(fatty acid biosynthetic process);GO:0016491(oxidoreductase activity);GO:0055114(oxidation-reduction process)	03013(RNA transport)	K00784	EC:3.1.26.11	2.20403	0.00236308	0.00846263	up	fatty acid hydroxylase superfamily protein [Beauveria bassiana ARSEF 2860]
MSTRG.908	BBA_01016	GO:0001411(hyphal tip);GO:0003723(RNA binding);GO:0004521(endoribonuclease activity);GO:0004540(ribonuclease activity);GO:0008150(biological_process);GO:0030428(cell septum)	NA	NA	NA	2.46874	6.2379e-12	9.54286e-11	up	Ribonuclease/ribotoxin [Beauveria bassiana ARSEF 2860]
Involved in DNA structure, replication, repair, binding and regulatory activity
MSTRG.6536	BBA_07756	GO:0005576(extracellular region);GO:0005634(nucleus);GO:0005829(cytosol);GO:0006508(proteolysis);GO:0008236(serine-type peptidase activity)	03040(Spliceosome)	K12854	EC:3.6.4.13	-5.5006	2.5732e-71	9.95613e-69	down	prolyl oligopeptidase [Beauveria bassiana ARSEF 2860]
MSTRG.3508	BBA_04104	GO:0005575(cellular_component);GO:0008150(biological_process)	NA	NA	NA	-4.25509	1.38656e-10	1.83674e-09	down	DNA-binding protein [Beauveria bassiana ARSEF 2860]
MSTRG.625	BBA_00718	GO:0003674(molecular_function);GO:0005575(cellular_component);GO:0008150(biological_process)	NA	NA	NA	-2.28777	6.23908e-29	3.32966e-27	down	mismatched base pair and cruciform dna recognition protein [Beauveria bassiana ARSEF 2860]
19889243	BBA_06231	GO:0043581(mycelium development)	NA	NA	NA	-2.24428	4.65693e-10	5.85172e-09	down	helix-loop-helix DNA-binding domain-containing protein [Beauveria bassiana ARSEF 2860]
MSTRG.2229	BBA_02529	NA	NA	NA	NA	-1.68172	1.8844e-13	3.4514e-12	down	DNase1 protein [Beauveria bassiana ARSEF 2860]
MSTRG.6927	BBA_08197	GO:0003700(transcription factor activity, sequence-specific DNA binding);GO:0005634(nucleus);GO:0009410(response to xenobiotic stimulus)	00910(Nitrogen metabolism)	K00459	EC:1.13.12.16	-1.6402	2.26169e-13	4.11805e-12	down	2-nitropropane dioxygenase [Beauveria bassiana ARSEF 2860]
MSTRG.140	BBA_00192	GO:0003674(molecular_function);GO:0005575(cellular_component);GO:0008150(biological_process)	03030(DNA replication)	K03469	EC:3.1.26.4	-1.27565	5.3672e-09	5.82922e-08	down	Ribonuclease H1 [Beauveria bassiana ARSEF 2860]
MSTRG.3824	BBA_04449	GO:0005575(cellular_component);GO:0008150(biological_process);GO:0046983(protein dimerization activity)	NA	NA	NA	-1.18577	3.79445e-12	5.97208e-11	down	helix-loop-helix DNA-binding domain-containing protein [Beauveria bassiana ARSEF 2860]
MSTRG.2821	BBA_03262	GO:0003677(DNA binding);GO:0003682(chromatin binding);GO:0005575(cellular_component);GO:0008150(biological_process)	NA	NA	NA	-1.13468	3.30448e-05	0.000189885	down	MYB DNA-binding domain-containing protein [Beauveria bassiana ARSEF 2860]
MSTRG.2130	BBA_02417	GO:0004190(aspartic-type endopeptidase activity);GO:0006508(proteolysis);GO:0030163(protein catabolic process)	03030(DNA replication);03420(Nucleotide excision repair);03430(Mismatch repair)	K10755	NA	-1.12675	1.5482e-10	2.03923e-09	down	secreted aspartic proteinase [Beauveria bassiana ARSEF 2860]
MSTRG.2283	BBA_02597	GO:0005634(nucleus);GO:0006279(premeiotic DNA replication);GO:0030674(protein binding, bridging);GO:0032403(protein complex binding);GO:0080008(Cul4-RING E3 ubiquitin ligase complex);GO:2000058(regulation of protein ubiquitination involved in ubiquitin-dependent protein catabolic process)	NA	NA	NA	1.00876	0.00109373	0.00433847	up	WD domain-containing protein [Beauveria bassiana ARSEF 2860]
MSTRG.7151	BBA_08454	GO:0003674(molecular_function);GO:0005575(cellular_component);GO:0008150(biological_process)	NA	NA	NA	1.01161	0.000250058	0.00118896	up	DNA repair protein/CtIP [Beauveria bassiana ARSEF 2860]
MSTRG.3662	BBA_04272	GO:0000002(mitochondrial genome maintenance);GO:0003697(single-stranded DNA binding);GO:0042645(mitochondrial nucleoid);GO:0090297(positive regulation of mitochondrial DNA replication)	NA	NA	NA	1.01832	0.000157507	0.000777157	up	single-strand binding protein family [Beauveria bassiana ARSEF 2860]
MSTRG.2506	BBA_02875	NA	03015(mRNA surveillance pathway)	K00565	EC:2.1.1.56	1.03271	0.00159206	0.006054	up	DNA repair protein MMS21 [Beauveria bassiana ARSEF 2860]
MSTRG.1279	BBA_01432	GO:0005575(cellular_component)	03430(Mismatch repair)	K10746	EC:3.1.-.-	1.04865	5.00229e-05	0.000274697	up	putative EXO1 protein [Beauveria bassiana ARSEF 2860]
MSTRG.6703	BBA_07971	GO:0000724(double-strand break repair via homologous recombination);GO:0003677(DNA binding);GO:0005634(nucleus);GO:0005694(chromosome);GO:0005737(cytoplasm);GO:0009378(four-way junction helicase activity);GO:0043140(ATP-dependent 3'-5' DNA helicase activity)	03440(Homologous recombination)	K10901	EC:3.6.4.12	1.05209	0.000124259	0.000626084	up	RecQ family ATP-dependent DNA helicase [Beauveria bassiana ARSEF 2860]
MSTRG.1595	BBA_01804	GO:0005575(cellular_component)	NA	NA	NA	1.06151	6.53207e-05	0.000348843	up	DNA mismatch repair protein msh-2 [Beauveria bassiana ARSEF 2860]
MSTRG.5841	BBA_06881	GO:0008150(biological_process)	03030(DNA replication);03420(Nucleotide excision repair);03430(Mismatch repair)	K10754	NA	1.07381	0.000191813	0.000932554	up	ATPase protein [Beauveria bassiana ARSEF 2860]
MSTRG.5319	BBA_06238	GO:0003677(DNA binding);GO:0005575(cellular_component);GO:0008150(biological_process)	NA	NA	NA	1.07822	0.000104184	0.000533326	up	Rap1 Myb domain-containing protein [Beauveria bassiana ARSEF 2860]
MSTRG.5206	BBA_06102	GO:0000403(Y-form DNA binding);GO:0000790(nuclear chromatin);GO:0031573(intra-S DNA damage checkpoint);GO:0033314(mitotic DNA replication checkpoint)	04111(Cell cycle - yeast)	K11272	NA	1.08366	4.39722e-05	0.000246128	up	MRC1-like domain-containing protein [Beauveria bassiana ARSEF 2860]
MSTRG.1222	BBA_01360	GO:0000727(double-strand break repair via break-induced replication);GO:0003682(chromatin binding);GO:0003688(DNA replication origin binding);GO:0003697(single-stranded DNA binding);GO:0005656(nuclear pre-replicative complex);GO:0006267(pre-replicative complex assembly involved in nuclear cell cycle DNA replication);GO:0006270(DNA replication initiation);GO:0031261(DNA replication preinitiation c…	04111(Cell cycle - yeast);04113(Meiosis - yeast)	K06628	NA	1.08468	2.50183e-05	0.000148163	up	CDC45-like protein [Beauveria bassiana ARSEF 2860]
MSTRG.583	BBA_00669	GO:0000790(nuclear chromatin);GO:0003677(DNA binding);GO:0005737(cytoplasm);GO:0034399(nuclear periphery);GO:2000001(regulation of DNA damage checkpoint)	NA	NA	NA	1.08501	0.000427489	0.00188225	up	WD repeat-containing protein [Beauveria bassiana ARSEF 2860]
MSTRG.4071	BBA_04757	GO:0000723(telomere maintenance);GO:0000784(nuclear chromosome, telomeric region);GO:0003697(single-stranded DNA binding);GO:0005662(DNA replication factor A complex);GO:0005829(cytosol);GO:0006279(premeiotic DNA replication);GO:0006281(DNA repair);GO:0006310(DNA recombination);GO:0035861(site of double-strand break);GO:1902969(mitotic DNA replication)	03030(DNA replication);03420(Nucleotide excision repair);03430(Mismatch repair);03440(Homologous recombination)	K07466	NA	1.09288	8.00027e-05	0.00041901	up	replication factor-a protein 1 [Beauveria bassiana ARSEF 2860]
MSTRG.1395	BBA_01568	GO:0000811(GINS complex);GO:0043138(3'-5' DNA helicase activity);GO:1902983(DNA strand elongation involved in mitotic DNA replication)	NA	NA	NA	1.09846	7.82575e-05	0.000411029	up	DNA replication complex GINS protein PSF1 [Beauveria bassiana ARSEF 2860]
MSTRG.6428	BBA_07643	GO:0000997(mitochondrial RNA polymerase core promoter sequence-specific DNA binding);GO:0001065(mitochondrial single subunit type RNA polymerase activity);GO:0005829(cytosol);GO:0006390(transcription from mitochondrial promoter);GO:0034245(mitochondrial DNA-directed RNA polymerase complex)	NA	NA	NA	1.13053	7.88771e-06	5.1947e-05	up	DNA-dependent RNA polymerase [Beauveria bassiana ARSEF 2860]
MSTRG.6199	BBA_07310;BBA_07309	GO:0005575(cellular_component);GO:0008150(biological_process);GO:0016788(hydrolase activity, acting on ester bonds);GO:0000724(double-strand break repair via homologous recombination);GO:0003677(DNA binding);GO:0005634(nucleus);GO:0005694(chromosome);GO:0005737(cytoplasm);GO:0009378(four-way junction helicase activity);GO:0043140(ATP-dependent 3'-5' DNA helicase activity)	00562(Inositol phosphate metabolism);00564(Glycerophospholipid metabolism);00565(Ether lipid metabolism);03440(Homologous recombination)	K01114;K10901	EC:3.1.4.3;EC:3.6.4.12	1.13098	0.000282966	0.00131577	up	Phosphoesterase-like protein [Beauveria bassiana ARSEF 2860];ATP-dependent DNA helicase recQ [Beauveria bassiana ARSEF 2860]
MSTRG.3420	BBA_04003	GO:0005575(cellular_component);GO:0008150(biological_process)	03040(Spliceosome)	K12811	EC:3.6.4.13	1.13337	5.58224e-06	3.78094e-05	up	DEAD/DEAH box helicase [Beauveria bassiana ARSEF 2860]
MSTRG.5658	BBA_06650	GO:0005575(cellular_component);GO:0043581(mycelium development)	03030(DNA replication);03420(Nucleotide excision repair);03430(Mismatch repair)	K10755	NA	1.14914	0.00028052	0.00130637	up	putative aspartic endopeptidase [Beauveria bassiana ARSEF 2860]
MSTRG.681	BBA_00774	GO:0006287(base-excision repair, gap-filling);GO:0006297(nucleotide-excision repair, DNA gap filling);GO:0008296(3'-5'-exodeoxyribonuclease activity);GO:0043625(delta DNA polymerase complex);GO:0045004(DNA replication proofreading)	00230(Purine metabolism);00240(Pyrimidine metabolism);03030(DNA replication);03410(Base excision repair);03420(Nucleotide excision repair);03430(Mismatch repair);03440(Homologous recombination)	K02327	EC:2.7.7.7	1.15241	3.17893e-05	0.000184037	up	DNA polymerase family B [Beauveria bassiana ARSEF 2860]
MSTRG.6821	BBA_08083	GO:0005575(cellular_component);GO:0008150(biological_process);GO:0046983(protein dimerization activity)	NA	NA	NA	1.15542	2.55989e-05	0.000151216	up	helix-loop-helix DNA-binding domain-containing protein [Beauveria bassiana ARSEF 2860]
MSTRG.8596	BBA_10340	GO:0003676(nucleic acid binding);GO:0003677(DNA binding);GO:0004386(helicase activity);GO:0005524(ATP binding);GO:0005634(nucleus);GO:0006281(DNA repair);GO:0006311(meiotic gene conversion);GO:0007131(reciprocal meiotic recombination);GO:0016817(hydrolase activity, acting on acid anhydrides);GO:0030437(ascospore formation);GO:0035861(site of double-strand break);GO:0072686(mitotic spindle)	03440(Homologous recombination)	K10875	EC:3.6.4.-	1.16322	1.40836e-05	8.88455e-05	up	DNA repair protein, SNF2 family [Beauveria bassiana ARSEF 2860]
MSTRG.3022	BBA_03507	NA	00230(Purine metabolism);00240(Pyrimidine metabolism);03030(DNA replication);03410(Base excision repair);03420(Nucleotide excision repair);03430(Mismatch repair);03440(Homologous recombination)	K03504	NA	1.16676	7.92985e-06	5.21875e-05	up	DNA polymerase subunit Cdc27 [Beauveria bassiana ARSEF 2860]
MSTRG.4769	BBA_05590	GO:0005575(cellular_component)	03030(DNA replication)	K10743	EC:3.1.26.4	1.16714	2.83223e-05	0.000165514	up	ribonuclease HII [Beauveria bassiana ARSEF 2860]
MSTRG.1151	BBA_01289	GO:0000790(nuclear chromatin);GO:0003896(DNA primase activity);GO:0005737(cytoplasm);GO:0006269(DNA replication, synthesis of RNA primer)	00230(Purine metabolism);00240(Pyrimidine metabolism);03030(DNA replication)	K02684	EC:2.7.7.-	1.22899	5.89111e-07	4.71593e-06	up	eukaryotic and archaeal DNA primase small subunit [Beauveria bassiana ARSEF 2860]
MSTRG.5787	BBA_06828	GO:0000166(nucleotide binding);GO:0000790(nuclear chromatin);GO:0003677(DNA binding);GO:0003678(DNA helicase activity);GO:0005524(ATP binding);GO:0005829(cytosol);GO:0006260(DNA replication);GO:0006270(DNA replication initiation);GO:0017111(nucleoside-triphosphatase activity);GO:0042555(MCM complex);GO:0051097(negative regulation of helicase activity)	03030(DNA replication);04111(Cell cycle - yeast);04113(Meiosis - yeast)	K02541	EC:3.6.4.12	1.262	3.04819e-06	2.16734e-05	up	MCM2/3/5 family protein [Beauveria bassiana ARSEF 2860]
MSTRG.6636	BBA_07887	GO:0000166(nucleotide binding);GO:0000727(double-strand break repair via break-induced replication);GO:0003682(chromatin binding);GO:0003688(DNA replication origin binding);GO:0003697(single-stranded DNA binding);GO:0005524(ATP binding);GO:0005656(nuclear pre-replicative complex);GO:0005737(cytoplasm);GO:0006267(pre-replicative complex assembly involved in nuclear cell cycle DNA replication);GO:0…	03030(DNA replication);04111(Cell cycle - yeast);04113(Meiosis - yeast)	K02212	EC:3.6.4.12	1.27638	2.15855e-06	1.57953e-05	up	MCM2/3/5 family protein [Beauveria bassiana ARSEF 2860]
MSTRG.2237	BBA_02537	GO:0005658(alpha DNA polymerase:primase complex);GO:0006270(DNA replication initiation);GO:0046982(protein heterodimerization activity)	00230(Purine metabolism);00240(Pyrimidine metabolism);03030(DNA replication)	K02321	NA	1.35996	1.19906e-06	9.11171e-06	up	DNA polymerase alpha/epsilon subunit B [Beauveria bassiana ARSEF 2860]
MSTRG.2228	BBA_02527	GO:0000166(nucleotide binding);GO:0003677(DNA binding);GO:0003678(DNA helicase activity);GO:0003682(chromatin binding);GO:0003688(DNA replication origin binding);GO:0005524(ATP binding);GO:0005634(nucleus);GO:0005829(cytosol);GO:0006260(DNA replication);GO:0006270(DNA replication initiation);GO:0017111(nucleoside-triphosphatase activity);GO:0042555(MCM complex);GO:0051097(negative regulation of h…	03030(DNA replication);04111(Cell cycle - yeast);04113(Meiosis - yeast)	K02209	EC:3.6.4.12	1.45756	2.95812e-10	3.78884e-09	up	MCM2/3/5 family protein [Beauveria bassiana ARSEF 2860]
MSTRG.392	BBA_00462	GO:0003677(DNA binding);GO:0003700(transcription factor activity, sequence-specific DNA binding);GO:0005575(cellular_component);GO:0006355(regulation of transcription, DNA-templated)	NA	NA	NA	1.46405	4.12517e-06	2.85442e-05	up	APSES transcription factor Xbp1 [Beauveria bassiana ARSEF 2860]
MSTRG.3871	BBA_04494	GO:0000166(nucleotide binding);GO:0000727(double-strand break repair via break-induced replication);GO:0000784(nuclear chromosome, telomeric region);GO:0000790(nuclear chromatin);GO:0003682(chromatin binding);GO:0003688(DNA replication origin binding);GO:0003697(single-stranded DNA binding);GO:0005524(ATP binding);GO:0005656(nuclear pre-replicative complex);GO:0005737(cytoplasm);GO:0006267(pre-re…	03030(DNA replication);04111(Cell cycle - yeast);04113(Meiosis - yeast)	K02540	EC:3.6.4.12	1.6232	1.28017e-11	1.89899e-10	up	MCM2/3/5 family protein [Beauveria bassiana ARSEF 2860]
MSTRG.8449	BBA_10169	GO:0000166(nucleotide binding);GO:0005524(ATP binding);GO:0005575(cellular_component);GO:0008150(biological_process);GO:0017111(nucleoside-triphosphatase activity)	03040(Spliceosome)	K12874	NA	1.66288	2.77955e-06	1.98698e-05	up	ATPase protein [Beauveria bassiana ARSEF 2860]
MSTRG.5093	BBA_05970;BBA_05971	GO:0000723(telomere maintenance);GO:0000784(nuclear chromosome, telomeric region);GO:0003684(damaged DNA binding);GO:0003690(double-stranded DNA binding);GO:0004003(ATP-dependent DNA helicase activity);GO:0006303(double-strand break repair via nonhomologous end joining);GO:0006310(DNA recombination);GO:0032508(DNA duplex unwinding);GO:0042162(telomeric DNA binding);GO:0043564(Ku70:Ku80 complex);G…	03450(Non-homologous end-joining)	K10885	NA	1.81861	1.4226e-12	2.39316e-11	up	QDE-2-interacting protein [Beauveria bassiana ARSEF 2860];Ku family DNA helicase, putative [Beauveria bassiana ARSEF 2860]
19892531	BBA_09519	GO:0005575(cellular_component);GO:0008150(biological_process);GO:0016772(transferase activity, transferring phosphorus-containing groups)	03040(Spliceosome)	K12848	NA	1.82159	0.00010056	0.000516769	up	phosphotransferase enzyme family protein [Beauveria bassiana ARSEF 2860]
MSTRG.4135	BBA_04838	GO:0003824(catalytic activity);GO:0005575(cellular_component);GO:0009058(biosynthetic process);GO:0030170(pyridoxal phosphate binding)	03420(Nucleotide excision repair)	K10838	NA	2.07041	4.8135e-16	1.11467e-14	up	1-aminocyclopropane-1-carboxylate synthase [Beauveria bassiana ARSEF 2860]
MSTRG.4916	BBA_05767	GO:0003674(molecular_function);GO:0016021(integral component of membrane);GO:0055085(transmembrane transport)	03440(Homologous recombination);03450(Non-homologous end-joining)	K10866	EC:3.6.-.-	3.21419	1.92401e-12	3.1566e-11	up	tetracycline efflux protein (otrb) [Beauveria bassiana ARSEF 2860]
MSTRG.1854	BBA_02099	GO:0005575(cellular_component);GO:0008150(biological_process);GO:0046983(protein dimerization activity)	00250(Alanine, aspartate and glutamate metabolism);00330(Arginine and proline metabolism)	K00294	EC:1.2.1.88	5.67041	1.40684e-28	7.29829e-27	up	helix-loop-helix DNA-binding domain-containing protein [Beauveria bassiana ARSEF 2860]
